# Supplementary material for: Caspase-2 deficiency drives pathogenic liver polyploidy and increases age-associated hepatocellular carcinoma in mice
Source: Sci Adv. 2026 Jan 1;12(1):eaeb2571. doi: 10.1126/sciadv.aeb2571 (PMC12757054; doi:10.1126/sciadv.aeb2571)
Supplement: Supplementary file 2 — Datasets S1 to S4 [file sciadv.aeb2571_datasets_s1_to_s4.zip]

Archive with 4 entries (4 files):
- sciadv.aeb2571_dataset_s1.xlsx
- sciadv.aeb2571_dataset_s2.xlsx
- sciadv.aeb2571_dataset_s3.xlsx
- sciadv.aeb2571_dataset_s4.xlsx
