# Supplementary material for: Caspase-2 deficiency drives pathogenic liver polyploidy and increases age-associated hepatocellular carcinoma in mice
Source: Sci Adv. 2026 Jan 1;12(1):eaeb2571. doi: 10.1126/sciadv.aeb2571 (PMC12757054; doi:10.1126/sciadv.aeb2571)
Supplement: Supplementary file 2 — Datasets S1 to S4 [file sciadv.aeb2571_datasets_s1_to_s4.zip › sciadv.aeb2571_dataset_s1.xlsx]

## Sheet: Summary
Supplementary Data Table S1 (i-iv). Lists of significantly altered proteins in ageing Casp2C320S and Casp2-/- livers compared to Casp2+/+ liver samples.

## Sheet: Table S1(i). C320S v WT_3 m
Data Table S1(i). Differentially abundant proteins in 3-month-old Casp2C320S livers compared to Casp2+/+ liver samples .
Protein Group (UniProt ID)	Genes	Subcellular localisation	Protein Name	corrected_C320S_WT_3m_ruv_logFC	corrected_C320S_WT_3m_ruv_adj.P.Val	Significance_C320S_WT_3m_ruv
Q91ZS8	Adarb1	Cytoplasm,Nucleus	Double-stranded RNA-specific editase 1 (EC 3.5.4.37) (RNA-editing deaminase 1) (RNA-editing enzyme 1) (dsRNA adenosine deaminase)	1.81356	0.00269	Up
Q501J2	Antkmt	Cytoplasm, Mitochondria	Adenine nucleotide translocase lysine N-methyltransferase (ANT-KMT) (EC 2.1.1.-)	1.49065	0.0292	Up
Q01339	Apoh	Extracellular region,Cytoplasm,Plasma membrane	Beta-2-glycoprotein 1 (APC inhibitor) (Activated protein C-binding protein) (Apolipoprotein H) (Apo-H) (Beta-2-glycoprotein I) (B2GPI) (Beta(2)GPI)	0.47095	0.0114	Up
P53762	Arnt	Cytoplasm,Nucleus	Aryl hydrocarbon receptor nuclear translocator (ARNT protein) (Dioxin receptor, nuclear translocator) (Hypoxia-inducible factor 1-beta) (HIF-1-beta) (HIF1-beta)	1.73297	0.00471	Up
Q7TT18	Atf7ip	Cytoplasm,Nucleus	Activating transcription factor 7-interacting protein 1 (ATFa-associated modulator) (mAM) (MBD1-containing chromatin-associated factor 1)	1.61939	0.0167	Up
D3Z6Q9	Bin2	Cytoskeleton,Plasma membrane	Bridging integrator 2	0.429381	0.039	Up
Q9QWK4	Cd5l	Extracellular region,Cytoplasm,Plasma membrane	CD5 antigen-like (Apoptosis inhibitor expressed by macrophages) (mAIM) (Apoptosis inhibitory 6) (SP-alpha)	0.845914	0.00752	Up
Q8VCN6	Cd99	Plasma membrane	CD99 antigen (Paired immunoglobin-like type 2 receptor-ligand) (PILR-L) (CD antigen CD99)	1.91044	0.0202	Up
O35744	Chil3	Extracellular region,Cytoplasm,Nucleus,Endoplasmic reticulum,Intracellular vesicle	Chitinase-like protein 3 (EC 3.2.1.52) (Beta-N-acetylhexosaminidase Ym1) (Chitinase-3-like protein 3) (ECF-L) (Eosinophil chemotactic cytokine) (Secreted protein Ym1)	1.77662	0.00665	Up
O54983	Crym	Mitochondrion,Cytoplasm,Nucleus	Ketimine reductase mu-crystallin (EC 1.5.1.25) (NADP-regulated thyroid-hormone-binding protein)	1.97204	0.00139	Up
Q9D9Z5	Dda1	Nucleus	DET1- and DDB1-associated protein 1	0.970013	0.0496	Up
Q5BU09	Eapp	Cytoplasm,Nucleus	E2F-associated phosphoprotein (EAPP)	1.5464	0.0226	Up
Q6DYE8	Enpp3	Extracellular region,Cytoplasm,Plasma membrane	Ectonucleotide pyrophosphatase/phosphodiesterase family member 3 (E-NPP 3) (Phosphodiesterase I beta) (PD-Ibeta) (Phosphodiesterase I/nucleotide pyrophosphatase 3) (CD antigen CD203c) [Includes: Alkaline phosphodiesterase I (EC 3.1.4.1); Nucleotide pyrophosphatase (NPPase) (EC 3.6.1.9) (Nucleotide diphosphatase)]	0.365241	0.0227	Up
P08101	Fcgr2b	Extracellular region,Cytoplasm,Golgi,Cytoskeleton,Endosome,Intracellular vesicle,Plasma membrane	Low affinity immunoglobulin gamma Fc region receptor II (Fc gamma receptor IIB) (Fc-gamma RII) (Fc-gamma-RIIB) (FcRII) (IgG Fc receptor II beta) (Lymphocyte antigen 17) (Ly-17) (CD antigen CD32)	0.558929	0.0158	Up
P01864	Ighg2a	Extracellular region, Plasma membrane, Endosome, Cytoplasm, Intracellular vesicle, Ig complex	Ig gamma-2A chain C region secreted form (B allele)	2.2421	0.00248	Up
P20060	Hexb	Extracellular region,Cytoplasm,Vacuole,Intracellular vesicle,Lysosome	Beta-hexosaminidase subunit beta (EC 3.2.1.52) (Beta-N-acetylhexosaminidase subunit beta) (Hexosaminidase subunit B) (N-acetyl-beta-glucosaminidase subunit beta)	0.428117	0.0359	Up
P06330		Extracellular region, Ig complex	Ig heavy chain V region AC38 205.12	1.86569	0.00302	Up
P18528		Extracellular region, Ig complex	Ig heavy chain V region 6.96	2.374	0.00477	Up
P01867	Ighg2b	Extracellular region, Plasma membrane, Ig complex	Immunoglobulin heavy constant gamma 2B (Ig gamma-2B chain C region)	2.1836	0.00302	Up
P01872	Ighm	Extracellular region, Plasma membrane, Ig complex	Immunoglobulin heavy constant mu [Cleaved into: Mu' chain (55 kDa mu' chain)]	1.90254	0.00302	Up
P01837	Igkc	Extracellular region, Plasma membrane, Ig complex	Immunoglobulin kappa constant (Ig kappa chain C region MOPC 21)	1.66223	0.00139	Up
P01635	Igkv12-41	Extracellular region, Ig complex	Immunoglobulin kappa chain variable 12-41 (Ig kappa chain V-V region K2)	2.22784	0.000963	Up
Q80UK8	Ints2	Cytoplasm,Nucleus	Integrator complex subunit 2 (Int2)	1.34098	0.0252	Up
Q61179	Irf9	Cytoplasm,Nucleus	Interferon regulatory factor 9 (IRF-9) (IFN-alpha-responsive transcription factor subunit) (ISGF3 p48 subunit) (Interferon-stimulated gene factor 3 gamma) (ISGF-3 gamma) (Transcriptional regulator ISGF3 subunit gamma)	1.01891	0.0182	Up
Q922B9	Itprid2	Cytoplasm,Nucleus,Plasma membrane	Protein ITPRID2 (ITPR-interacting domain-containing protein 2) (Ki-ras-induced actin-interacting protein) (Sperm-specific antigen 2 homolog)	0.277352	0.0389	Up
P01592	Jchain	Extracellular region	Immunoglobulin J chain	1.31446	0.00405	Up
P01680		Extracellular region, Ig complex	Ig kappa chain V-IV region S107B	2.44323	0.015	Up
P01636		Extracellular region, Ig complex	Ig kappa chain V-V region MOPC 149	3.59378	8.26e-05	Up
Q9R0Q4	Morf4l2	Nucleus,Plasma membrane	Mortality factor 4-like protein 2 (MORF-related gene X protein) (Sid 393) (Transcription factor-like protein MRGX)	1.6012	0.027	Up
Q8BJ48	Nagpa	Cytoplasm, Golgi	N-acetylglucosamine-1-phosphodiester alpha-N-acetylglucosaminidase (EC 3.1.4.45) (Mannose 6-phosphate-uncovering enzyme) (Phosphodiester alpha-GlcNAcase)	1.68604	0.00665	Up
Q8CFV4	Nrn1	Extracellular region,Plasma membrane	Neuritin (Candidate plasticity gene 15 protein)	0.994255	0.042	Up
Q3V1L4	Nt5c2	Cytoplasm	Cytosolic purine 5'-nucleotidase (EC 3.1.3.5) (EC 3.1.3.99) (Cytosolic nucleoside phosphotransferase 5'N) (EC 2.7.1.77)	0.396125	0.0303	Up
O70250	Pgam2	Cytoplasm,Nucleus	Phosphoglycerate mutase 2 (EC 5.4.2.11) (EC 5.4.2.4) (BPG-dependent PGAM 2) (Muscle-specific phosphoglycerate mutase) (Phosphoglycerate mutase isozyme M) (PGAM-M)	3.13672	0.0292	Up
Q80W00	Ppp1r10	Nucleus	Serine/threonine-protein phosphatase 1 regulatory subunit 10 (MHC class I region proline-rich protein CAT53)	0.301686	0.0336	Up
Q8BU31	Rap2c	Cytoplasm,Endosome,Intracellular vesicle,Plasma membrane	Ras-related protein Rap-2c (EC 3.6.5.2)	0.281885	0.0359	Up
P22599	Serpina1b	Extracellular region,Cytoplasm,Golgi,Endoplasmic reticulum	Alpha-1-antitrypsin 1-2 (AAT) (Alpha-1 protease inhibitor 2) (Alpha-1-antiproteinase) (Serine protease inhibitor 1-2) (Serine protease inhibitor A1b) (Serpin A1b)	0.485025	0.0359	Up
P61939	Serpina7	Extracellular region	Thyroxine-binding globulin (Serpin A7) (T4-binding globulin)	1.13873	0.0464	Up
Q9DAM5	Slc25a19	Cytoplasm, Mitochondria	Mitochondrial thiamine pyrophosphate carrier (Solute carrier family 25 member 19)	1.44976	0.0447	Up
P97471	Smad4	Cytoplasm,Nucleus,Cytoskeleton	Mothers against decapentaplegic homolog 4 (MAD homolog 4) (Mothers against DPP homolog 4) (Deletion target in pancreatic carcinoma 4 homolog) (SMAD family member 4) (SMAD 4) (Smad4)	0.639276	0.0336	Up
D3Z7Q2	Smim20	Mitochondrion,Extracellular region,Cytoplasm	Small integral membrane protein 20 (Mitochondrial translation regulation assembly intermediate of cytochrome c oxidase protein of 7 kDa) (MITRAC7) [Cleaved into: Phoenixin-14 (PNX-14); Phoenixin-20 (PNX-20)]	1.68061	0.0326	Up
Q9CRB0	Snx24	Cytoplasm,Intracellular vesicle	Sorting nexin-24	2.04483	0.0147	Up
Q9CQG6	Tmem147	Cytoplasm,Endoplasmic reticulum,Plasma membrane	BOS complex subunit TMEM147 (Transmembrane protein 147)	1.71928	0.0152	Up
Q8BKU8	Tmem87b	Cytoplasm,Golgi	Transmembrane protein 87B	1.9197	0.00181	Up
Q3TLI0	Trappc10	Cytoplasm,Golgi,Endosome,Intracellular vesicle	Trafficking protein particle complex subunit 10 (Trafficking protein particle complex subunit TMEM1) (Transport protein particle subunit TMEM1) (TRAPP subunit TMEM1)	2.38109	0.0157	Up
Q62465	Vat1	Cytoplasm, Mitochondria	Synaptic vesicle membrane protein VAT-1 homolog (EC 1.-.-.-)	0.427469	0.0212	Up
Q8BIF9	Zfp787	Nucleus	Zinc finger protein 787	1.89017	0.013	Up
P58742	Aaas	Cytoplasm,Nucleus,Cytoskeleton	Aladin (Adracalin)	-0.560712	0.0145	Down
Q9DBL9	Abhd5	Mitochondrion,Cytoplasm,Nucleus	1-acylglycerol-3-phosphate O-acyltransferase ABHD5 (EC 2.3.1.51) (Abhydrolase domain-containing protein 5) (Lipid droplet-binding protein CGI-58) (Protein CGI-58)	-1.23559	0.0182	Down
Q7TQI7	Abtb2	Nucleus, Cytoplasm	Ankyrin repeat and BTB/POZ domain-containing protein 2	-2.39351	0.00401	Down
Q8K0L3	Acsm2	Cytoplasm, Mitochondria	Acyl-coenzyme A synthetase ACSM2, mitochondrial (EC 6.2.1.2) (Acyl-CoA synthetase medium-chain family member 2) (Benzoate--CoA ligase) (EC 6.2.1.25) (Butyrate--CoA ligase 2) (Butyryl-coenzyme A synthetase 2) (Middle-chain acyl-CoA synthetase 2)	-2.85787	8.11e-06	Down
P37172	Acvr1	Plasma membrane	Activin receptor type-1 (EC 2.7.11.30) (Activin receptor type I) (ACTR-I) (Serine/threonine-protein kinase receptor R1) (SKR1) (TGF-B superfamily receptor type I) (TSR-I) (TSK-7L)	-2.38015	0.0202	Down
P30355	Alox5ap	Cytoplasm,Nucleus,Endoplasmic reticulum	Arachidonate 5-lipoxygenase-activating protein (FLAP) (MK-886-binding protein)	-1.68265	0.0452	Down
Q8VE42	Ankrd49	Cytoplasm,Nucleus	Ankyrin repeat domain-containing protein 49 (Fetal globin-increasing factor) (Fetal globin-inducing factor)	-1.50307	0.0152	Down
Q6DFX2	Antxr2	Plasma membrane	Anthrax toxin receptor 2	-1.43721	0.0145	Down
Q9JKC7	Ap4m1	Cytoplasm,Golgi,Endosome,Intracellular vesicle	AP-4 complex subunit mu-1 (AP-4 adaptor complex mu subunit) (Adaptor-related protein complex 4 subunit mu-1) (Mu subunit of AP-4) (Mu-adaptin-related protein 2) (mu-ARP2) (Mu4-adaptin) (mu4)	-1.11966	0.0176	Down
Q62388	Atm	Cytoplasm,Nucleus,Cytoskeleton,Intracellular vesicle	Serine-protein kinase ATM (EC 2.7.11.1) (Ataxia telangiectasia mutated homolog) (A-T mutated homolog)	-1.84438	0.0226	Down
Q9CZP5	Bcs1l	Cytoplasm, Mitochondria	Mitochondrial chaperone BCS1 (BCS1-like protein)	-0.362801	0.0359	Down
Q9WTL8	Bmal1	Nucleus, Cytoplasm	Basic helix-loop-helix ARNT-like protein 1 (Arnt3) (Aryl hydrocarbon receptor nuclear translocator-like protein 1) (Brain and muscle ARNT-like 1)	-1.38003	0.0202	Down
Q8C726	Btbd9	Cytosol	BTB/POZ domain-containing protein 9	-2.37763	0.00405	Down
Q60772	Cdkn2c	Cytoplasm,Nucleus	Cyclin-dependent kinase 4 inhibitor C (Cyclin-dependent kinase 6 inhibitor) (p18-INK4c) (p18-INK6)	-0.842761	0.0244	Down
Q8C6E0	Cfap36	Cytoplasm,Nucleus,Cytoskeleton	Cilia- and flagella-associated protein 36 (Coiled-coil domain-containing protein 104)	-1.45133	0.0198	Down
Q3UY96	Cfap74	Cytoplasm, Cytoskeleton, Nucleus	Cilia- and flagella-associated protein 74	-3.50232	0.00665	Down
O88533	Ddc	Cytoplasm,Intracellular vesicle	Aromatic-L-amino-acid decarboxylase (AADC) (EC 4.1.1.28) (DOPA decarboxylase) (DDC)	-0.385383	0.0322	Down
O09005	Degs1	Mitochondrion,Cytoplasm,Endoplasmic reticulum	Sphingolipid delta(4)-desaturase DES1 (EC 1.14.19.17) (Degenerative spermatocyte homolog 1) (Dihydroceramide desaturase-1) (Retinol isomerase) (EC 5.2.1.-)	-0.655517	0.0416	Down
Q8BH86	Dglucy	Cytoplasm, Mitochondria	D-glutamate cyclase, mitochondrial (EC 4.2.1.48)	-0.322	0.00506	Down
Q8BPA8	Dpcd	Extracellular region	Protein DPCD	-2.8749	0.0152	Down
P97426	Ear1	Extracellular region,Cytoplasm	Eosinophil cationic protein 1 (ECP 1) (EC 3.1.27.-) (Eosinophil secondary granule ribonuclease 1) (EAR-1) (Ribonuclease 3-1) (RNase 3-1)	-1.9455	0.0178	Down
O08856	Ell	Cytoplasm,Nucleus	RNA polymerase II elongation factor ELL (Eleven-nineteen lysine-rich leukemia protein)	-1.54413	0.0108	Down
Q8CHT6	Fam169b	Nucleus	Protein FAM169B	-1.65677	0.0147	Down
Q8CID3	Fam20a	Extracellular region,Cytoplasm,Golgi,Endoplasmic reticulum	Pseudokinase FAM20A	-2.00844	0.00665	Down
P35550	Fbl	Nucleus	rRNA 2'-O-methyltransferase fibrillarin (EC 2.1.1.-) (Histone-glutamine methyltransferase) (Nucleolar protein 1) (U6 snRNA 2'-O-methyltransferase fibrillarin)	-0.28081	0.0483	Down
Q9WVH9	Fbln5	Extracellular region	Fibulin-5 (FIBL-5) (Developmental arteries and neural crest EGF-like protein) (Dance)	-0.942943	0.0322	Down
Q8BJL1	Fbxo30	Cytosol	F-box only protein 30 (Muscle ubiquitin ligase of SCF complex in atrophy-1) (MUSA1)	-1.15059	0.00382	Down
Q6P6L0	Filip1l	Cytoplasm,Nucleus	Filamin A-interacting protein 1-like (Protein down-regulated in ovarian cancer 1 homolog) (DOC-1)	-1.47728	0.027	Down
Q61553	Fscn1	Cytoplasm,Cytoskeleton,Plasma membrane	Fascin (Singed-like protein) - actin bundling protein	-0.34952	0.00891	Down
A4FUP9	Glt1d1	Extracellular region,Cytoplasm	Glycosyltransferase 1 domain-containing protein 1 (EC 2.4.-.-)	-1.76297	0.0202	Down
Q9DBA9	Gtf2h1	Nucleus	General transcription factor IIH subunit 1 (Basic transcription factor 2 62 kDa subunit) (BTF2 p62) (General transcription factor IIH polypeptide 1) (TFIIH basal transcription factor complex p62 subunit)	-2.01581	0.0198	Down
Q8CFE2	Hpf1	Nucleus	Histone PARylation factor 1	-1.98341	0.00472	Down
P51658	Hsd17b2	ER	Estradiol 17-beta-dehydrogenase 2 (EC 1.1.1.62) (17-beta-hydroxysteroid dehydrogenase type 2) (17-beta-HSD 2) (Testosterone 17-beta-dehydrogenase) (EC 1.1.1.239)	-0.52608	0.00445	Down
Q811J3	Ireb2	Mitochondrion,Cytoplasm,Golgi,Endoplasmic reticulum	Iron-responsive element-binding protein 2 (IRE-BP 2) (Iron regulatory protein 2) (IRP2)	-2.16512	0.0157	Down
P85094	Isoc2a	Mitochondrion,Cytoplasm,Nucleus	Isochorismatase domain-containing protein 2A	-0.318476	0.0288	Down
P0C872	Jmjd7	Cytoplasm,Nucleus	Bifunctional peptidase and (3S)-lysyl hydroxylase Jmjd7 (EC 1.14.11.63) (EC 3.4.-.-) (JmjC domain-containing protein 7) (Jumonji domain-containing protein 7) (L-lysine (3S)-hydroxylase Jmjd7)	-1.60988	0.0292	Down
P28738	Kif5c	Cytoplasm,Cytoskeleton	Kinesin heavy chain isoform 5C (EC 3.6.4.-) (Kinesin heavy chain neuron-specific 2) (Kinesin-1)	-1.62906	0.0209	Down
Q5XJE5	Leo1	Nucleus,Cytoskeleton	RNA polymerase-associated protein LEO1	-0.884867	0.0256	Down
Q8BHC0	Lyve1	Plasma membrane	Lymphatic vessel endothelial hyaluronic acid receptor 1 (LYVE-1) (Cell surface retention sequence-binding protein 1) (CRSBP-1) (Extracellular link domain-containing protein 1)	-1.23376	0.0144	Down
Q9D8X0	Manbal	Plasma membrane	Protein MANBAL	-1.90108	0.00756	Down
P49717	Mcm4	Nucleus	DNA replication licensing factor MCM4 (EC 3.6.4.12) (CDC21 homolog) (P1-CDC21)	-1.72126	0.00302	Down
P97311	Mcm6	Nucleus	DNA replication licensing factor MCM6 (EC 3.6.4.12) (Mis5 homolog)	-2.18958	0.0212	Down
P19788	Mgp	Extracellular region,Cytoplasm,Endoplasmic reticulum	Matrix Gla protein (MGP)	-2.01477	0.00405	Down
Q8K224	Nat10	Nucleus	RNA cytidine acetyltransferase (EC 2.3.1.-) (18S rRNA cytosine acetyltransferase) (N-acetyltransferase 10)	-0.243307	0.0109	Down
Q3KNJ2	Nhej1	Nucleus	Non-homologous end-joining factor 1 (Protein cernunnos) (XRCC4-like factor)	-1.35806	0.0464	Down
P10493	Nid1	Extracellular region, Plasma membrane	Nidogen-1 (NID-1) (Entactin)	-0.672851	0.0145	Down
Q5RJG1	Nol10	Nucleus	Nucleolar protein 10	-2.00009	0.000324	Down
P18293	Npr1	Plasma membrane	Atrial natriuretic peptide receptor 1 (EC 4.6.1.2) (Atrial natriuretic peptide receptor type A) (ANP-A) (ANPR-A) (NPR-A) (Guanylate cyclase A) (GC-A)	-1.52248	0.0392	Down
Q6W8Q3	Pcp4l1	Nucleus, Cytoplasm	Purkinje cell protein 4-like protein 1 (PCP4-like protein 1)	-1.75788	0.03	Down
A6H619	Phrf1	Nucleus, Plasma membrane	PHD and RING finger domain-containing protein 1	-1.57058	0.0226	Down
Q7TQG1	Plekha6	Cytoplasm, Plasma membrane	Pleckstrin homology domain-containing family A member 6 (PH domain-containing family A member 6) (Phosphoinositol 3-phosphate-binding protein 3) (PEPP-3)	-1.1582	0.0409	Down
Q922H1	Prmt3	Cytoplasm, Nucleus	Protein arginine N-methyltransferase 3 (EC 2.1.1.319) (Heterogeneous nuclear ribonucleoprotein methyltransferase-like protein 3)	-1.50039	0.0184	Down
Q3UQ28	Pxdn	Extracellular region,Cytoplasm,Endoplasmic reticulum	Peroxidasin homolog (EC 1.11.2.-) [Cleaved into: PXDN active fragment]	-1.4509	0.035	Down
Q6ZWV3	Rpl10	Cytoplasm,Nucleus,Endoplasmic reticulum,Ribosome	Large ribosomal subunit protein uL16 (60S ribosomal protein L10) (Protein QM homolog) (Ribosomal protein L10)	-0.29342	0.0202	Down
Q9CWX4	Rpusd4	Mitochondrion,Cytoplasm,Nucleus	Pseudouridylate synthase RPUSD4, mitochondrial (EC 5.4.99.-) (RNA pseudouridylate synthase domain-containing protein 4)	-1.77451	0.0202	Down
Q80XS6	Samd4b	Cytoplasm,Nucleus	Protein Smaug homolog 2 (Smaug 2) (mSmaug2) (Sterile alpha motif domain-containing protein 4B)	-2.3609	0.00395	Down
E9PXF8	Sbf2	Cytoplasm,Vacuole,Endosome,Intracellular vesicle	Myotubularin-related protein 13 (Inactive phosphatidylinositol 3-phosphatase 13) (SET-binding factor 2)	-1.96558	0.00405	Down
Q9JLJ1	Selenok	Cytoplasm,Golgi,Endoplasmic reticulum,Plasma membrane	Selenoprotein K (SelK)	-0.823933	0.0432	Down
Q9CWY3	Setd6	Cytoplasm,Nucleus	N-lysine methyltransferase SETD6 (EC 2.1.1.-) (SET domain-containing protein 6)	-1.44064	0.00405	Down
Q5SWT3	Slc25a35	Cytoplasm, Mitochondria	Solute carrier family 25 member 35	-0.885125	0.0495	Down
Q6IS41	Slc25a47	Cytoplasm, Mitochondria	Solute carrier family 25 member 47 (Hepatocellular carcinoma down-regulated mitochondrial carrier homolog)	-2.09964	0.00675	Down
Q9CYN2	Spcs2	Cytoplasm,Endoplasmic reticulum	Signal peptidase complex subunit 2 (Microsomal signal peptidase 25 kDa subunit) (SPase 25 kDa subunit)	-0.328744	0.0143	Down
Q3UHX9	Spout1	Cytoplasm,Cytoskeleton	Putative methyltransferase C9orf114 homolog (EC 2.1.1.-) (Centromere protein 32) (CENP-32) (Kinetochore-associated protein) (SPOUT domain-containing methyltransferase 1)	-1.67717	0.00664	Down
O55098	Stk10	Plasma membrane, Nucleus	Serine/threonine-protein kinase 10 (EC 2.7.11.1) (Lymphocyte-oriented kinase)	-1.79158	0.0208	Down
Q6PE84	Stoml3	Plasma membrane	Stomatin-like protein 3 (SLP-3) (Stomatin-related olfactory protein)	-2.26817	0.0253	Down
P46096	Syt1	Cytoplasm,Golgi,Intracellular vesicle,Plasma membrane	Synaptotagmin-1 (Synaptotagmin I) (SytI) (p65)	-1.70509	0.0379	Down
Q62311	Taf6	Cytoplasm,Nucleus	Transcription initiation factor TFIID subunit 6 (Transcription initiation factor TFIID 70 kDa subunit) (TAF(II)70) (TAFII-70) (TAFII70) (Transcription initiation factor TFIID 80 kDa subunit) (TAF(II)80) (TAFII-80) (TAFII80) (p80)	-2.44365	0.000301	Down
Q5DTT3	Tasor2	Cytoplasm,Nucleus	Protein TASOR 2 (Peripheral benzodiazepine receptor-associated protein 20)	-2.51944	0.02	Down
Q9ERA0	Tfcp2	Cytoplasm,Nucleus	Alpha-globin transcription factor CP2	-2.05327	0.0202	Down
P52912	Tia1	Cytoplasm,Nucleus	Cytotoxic granule associated RNA binding protein TIA1 (Nucleolysin TIA-1) (RNA-binding protein TIA-1) (T-cell-restricted intracellular antigen-1) (TIA-1)	-1.76897	0.0375	Down
Q8BMD6	Tmem260	Endoplasmic reticulum, Transmembrane	Protein O-mannosyl-transferase TMEM260 (EC 2.4.1.109) (Transmembrane protein 260)	-2.34607	0.00755	Down
Q9QY73	Tmem59	Cytoplasm,Golgi,Vacuole,Endosome,Intracellular vesicle,Plasma membrane,Lysosome	Transmembrane protein 59 (Thymic dendritic cell-derived factor 1)	-2.19599	0.0355	Down
Q4VAE3	Tmem65	Mitochondrion,Cytoplasm,Plasma membrane	Transmembrane protein 65	-2.40978	0.00344	Down
Q14C59	Tmprss11b	Extracellular region, Plasma membrane	Transmembrane protease serine 11B-like protein (EC 3.4.21.-) (Airway trypsin-like protease 5) (Transmembrane protease serine 11B)	-2.39411	0.00164	Down
P39429	Traf2	Cytoplasm, Endoplasmic reticulum, Plasma membrane	TNF receptor-associated factor 2 (EC 2.3.2.27) (E3 ubiquitin-protein ligase TRAF2) (RING-type E3 ubiquitin transferase TRAF2)	-1.67325	0.00382	Down
Q9D4F8	Tubgcp4	Cytoplasm,Cytoskeleton,Endosome,Intracellular vesicle	Gamma-tubulin complex component 4 (GCP-4)	-1.19176	0.0379	Down
Q7TN22	Txndc16	Extracellular region,Cytoplasm,Endoplasmic reticulum	Thioredoxin domain-containing protein 16	-1.90882	0.0328	Down
P61080	Ube2d1	Cytoplasm,Nucleus	Ubiquitin-conjugating enzyme E2 D1 (EC 2.3.2.23) ((E3-independent) E2 ubiquitin-conjugating enzyme D1) (EC 2.3.2.24) (E2 ubiquitin-conjugating enzyme D1) (Ubiquitin carrier protein D1) (Ubiquitin-conjugating enzyme E2(17)KB 1) (Ubiquitin-conjugating enzyme E2-17 kDa 1) (Ubiquitin-protein ligase D1)	-1.81545	0.00369	Down
Q9CY34	Ube2f	Nucleus	NEDD8-conjugating enzyme UBE2F (EC 2.3.2.34) (NEDD8 carrier protein UBE2F) (NEDD8 protein ligase UBE2F) (NEDD8-conjugating enzyme 2) (RING-type E3 NEDD8 transferase UBE2F) (Ubiquitin-conjugating enzyme E2 F)	-0.979678	0.0335	Down
A2A761	Zfp69	Nucleus	Zinc finger protein 69 (Zinc finger protein 642)	-4.43834	0.00382	Down

## Sheet: Table S1(ii). KO v WT_3 m 
Data Table S1(ii). Differentially abundant proteins in 3-month-old Casp2-/- livers compared to Casp2+/+ liver samples .
Protein Group (UniProt ID)	Genes	Subcellular localisation	Protein Name	corrected_Casp2.KO_WT_3m_ruv_logFC	corrected_Casp2.KO_WT_3m_ruv_adj.P.Val	Significance_Casp2.KO_WT_3m_ruv
Q9QYY9	Adh4	Cytoplasm,Nucleus	All-trans-retinol dehydrogenase [NAD(+)] ADH4 (EC 1.1.1.105) (ADH2) (Alcohol dehydrogenase 2) (Alcohol dehydrogenase 4) (Alcohol dehydrogenase class II) (Alcohol dehydrogenase II)	0.713392	0.023	Up
P34971	Adrb1	Intracellular vesicle,Cytoplasm,Endosome,Nucleus,Plasma membrane	Beta-1 adrenergic receptor (Beta-1 adrenoreceptor) (Beta-1 adrenoceptor)	2.36184	0.0296	Up
Q501J2	Antkmt	Cytoplasm,Mitochondria	Adenine nucleotide translocase lysine N-methyltransferase (ANT-KMT) (EC 2.1.1.-)	2.02049	0.00214	Up
Q99JG3	Anxa13	Intracellular vesicle,Cytoplasm,Nucleus,Plasma membrane	Annexin A13 (Annexin XIII) (Annexin-13)	2.04256	0.0141	Up
Q80ZQ3	C8orf74-h		Uncharacterized protein C8orf74 homolog	2.3872	0.0389	Up
Q8VHF2	Cdhr5	Plasma membrane	Cadherin-related family member 5 (Mu-protocadherin)	1.09661	0.0223	Up
P60334	Cdo1	Cytoplasm,Plasma membrane	Cysteine dioxygenase type 1 (EC 1.13.11.20) (Cysteine dioxygenase type I) (CDO) (CDO-I)	3.87061	7.92e-05	Up
O35744	Chil3	Intracellular vesicle,Cytoplasm,Endoplasmic reticulum,Extracellular region,Nucleus	Chitinase-like protein 3 (EC 3.2.1.52) (Beta-N-acetylhexosaminidase Ym1) (Chitinase-3-like protein 3) (ECF-L) (Eosinophil chemotactic cytokine) (Secreted protein Ym1)	2.16844	0.000771	Up
O54983	Crym	Cytoplasm,Mitochondrion,Nucleus	Ketimine reductase mu-crystallin (EC 1.5.1.25) (NADP-regulated thyroid-hormone-binding protein)	1.62824	0.00928	Up
Q99KJ8	Dctn2	Cytoplasm,Cytoskeleton	Dynactin subunit 2 (50 kDa dynein-associated polypeptide) (Dynactin complex 50 kDa subunit) (DCTN-50) (Growth cone membrane protein 23-48K) (GMP23-48K) (p50 dynamitin)	0.207533	0.0333	Up
Q45VN2	Defa20	Extracellular region	Alpha-defensin 20 (Cryptdin-4) (Defensin-related cryptdin-20)	2.43008	0.000844	Up
Q9D1Q4	Dpm3	Cytoplasm,Endoplasmic reticulum	Dolichol-phosphate mannosyltransferase subunit 3 (Dolichol-phosphate mannose synthase subunit 3) (DPM synthase subunit 3) (Dolichyl-phosphate beta-D-mannosyltransferase subunit 3) (Mannose-P-dolichol synthase subunit 3) (MPD synthase subunit 3)	1.76821	0.0353	Up
Q8CHR6	Dpyd	Cytoplasm	Dihydropyrimidine dehydrogenase [NADP(+)] (DHPDHase) (DPD) (EC 1.3.1.2) (Dihydrothymine dehydrogenase) (Dihydrouracil dehydrogenase)	0.401185	0.0356	Up
Q6DYE8	Enpp3	Cytoplasm,Extracellular region,Plasma membrane	Ectonucleotide pyrophosphatase/phosphodiesterase family member 3 (E-NPP 3) (Phosphodiesterase I beta) (PD-Ibeta) (Phosphodiesterase I/nucleotide pyrophosphatase 3) (CD antigen CD203c) [Includes: Alkaline phosphodiesterase I (EC 3.1.4.1); Nucleotide pyrophosphatase (NPPase) (EC 3.6.1.9) (Nucleotide diphosphatase)]	0.423565	0.00976	Up
P08101	Fcgr2b	Intracellular vesicle,Cytoplasm,Extracellular region,Endosome,Golgi,Cytoskeleton,Plasma membrane	Low affinity immunoglobulin gamma Fc region receptor II (Fc gamma receptor IIB) (Fc-gamma RII) (Fc-gamma-RIIB) (FcRII) (IgG Fc receptor II beta) (Lymphocyte antigen 17) (Ly-17) (CD antigen CD32)	0.586081	0.0141	Up
P09528	Fth1	Intracellular vesicle,Cytoplasm,Extracellular region,Mitochondrion,Vacuole,Lysosome	Ferritin heavy chain (Ferritin H subunit) (EC 1.16.3.1) [Cleaved into: Ferritin heavy chain, N-terminally processed]	0.880918	0.0441	Up
P01864		Extracellular region, Plasma membrane, Ig complex	Ig gamma-2A chain C region secreted form (B allele)	2.47468	0.000693	Up
Q9JMB0	Gkap1	Cytoplasm,Golgi apparatus	G kinase-anchoring protein 1 (cGMP-dependent protein kinase-anchoring protein of 42 kDa)	1.59033	0.015	Up
P20060	Hexb	Intracellular vesicle,Cytoplasm,Extracellular region,Vacuole,Lysosome	Beta-hexosaminidase subunit beta (EC 3.2.1.52) (Beta-N-acetylhexosaminidase subunit beta) (Hexosaminidase subunit B) (N-acetyl-beta-glucosaminidase subunit beta)	0.431122	0.0432	Up
P06330		Extracellular region, Plasma membrane, Ig complex	Ig heavy chain V region AC38 205.12	1.9951	0.00106	Up
P18525		Extracellular region, Plasma membrane, Ig complex	Ig heavy chain V region 5-84	3.07556	4.55e-05	Up
P18528		Extracellular region, Plasma membrane, Ig complex	Ig heavy chain V region 6.96	1.8036	0.0496	Up
Q9D0P8	Ift27	Cytoplasm,Golgi,Cytoskeleton	Intraflagellar transport protein 27 homolog (Putative GTP-binding protein RAY-like) (Rab-like protein 4)	1.81362	0.0324	Up
P01878	Igha	Extracellular region, Plasma membrane, Ig complex	Ig alpha chain C region	1.81114	0.00474	Up
P01867	Ighg2b	Extracellular region, Plasma membrane, Ig complex	Immunoglobulin heavy constant gamma 2B (Ig gamma-2B chain C region)	2.45492	0.000704	Up
P01872	Ighm	Extracellular region, Plasma membrane, Ig complex	Immunoglobulin heavy constant mu [Cleaved into: Mu' chain (55 kDa mu' chain)]	1.92292	0.00213	Up
P01837	Igkc	Extracellular region, Plasma membrane, Ig complex	Immunoglobulin kappa constant (Ig kappa chain C region MOPC 21)	2.17625	1.9e-05	Up
P01635	Igkv12-41	Extracellular region, Plasma membrane, Ig complex	Immunoglobulin kappa chain variable 12-41 (Ig kappa chain V-V region K2)	2.17123	0.000901	Up
P01633	Igkv6-17	Extracellular region, Plasma membrane, Ig complex	Immunoglobulin kappa chain variable 6-17 (Ig kappa chain V-V region MPC11) (Ig kappa chain V19-17)	1.86765	0.00211	Up
Q80UK8	Ints2	Cytoplasm,Nucleus	Integrator complex subunit 2 (Int2)	1.52484	0.0127	Up
Q61179	Irf9	Cytoplasm,Nucleus	Interferon regulatory factor 9 (IRF-9) (IFN-alpha-responsive transcription factor subunit) (ISGF3 p48 subunit) (Interferon-stimulated gene factor 3 gamma) (ISGF-3 gamma) (Transcriptional regulator ISGF3 subunit gamma)	1.13644	0.00983	Up
P01592	Jchain	Extracellular region	Immunoglobulin J chain	1.86334	3.41e-05	Up
P01631		Extracellular region, Plasma membrane, Ig complex	Ig kappa chain V-II region 26-10	1.89397	0.00298	Up
P01680		Extracellular region, Plasma membrane, Ig complex	Ig kappa chain V-IV region S107B	3.2748	0.000782	Up
P01636		Extracellular region, Plasma membrane, Ig complex	Ig kappa chain V-V region MOPC 149	3.16616	0.000529	Up
Q8BZT9	Lacc1	Cytoplasm,Endoplasmic reticulum,Peroxisome,Nucleus	Purine nucleoside phosphorylase LACC1 (EC 2.4.2.1) (Adenosine deaminase LACC1) (EC 3.5.4.4) (Fatty acid metabolism-immunity nexus) (Guanosine phosphorylase LACC1) (Laccase domain-containing protein 1) (S-methyl-5'-thioadenosine phosphorylase LACC1) (EC 2.4.2.28)	1.83309	0.0164	Up
Q9Z2D6	Mecp2	Cytoplasm,Nucleus,Cytoskeleton	Methyl-CpG-binding protein 2 (MeCp-2 protein) (MeCp2)	0.372892	0.015	Up
Q61391	Mme	Intracellular vesicle,Cytoplasm,Endosome,Golgi,Plasma membrane	Neprilysin (EC 3.4.24.11) (Atriopeptidase) (Enkephalinase) (Neutral endopeptidase 24.11) (NEP) (Neutral endopeptidase) (Skin fibroblast elastase) (SFE) (CD antigen CD10)	1.03879	0.0215	Up
A1L314	Mpeg1	Intracellular vesicle,Cytoplasm	Macrophage-expressed gene 1 protein (Macrophage gene 1 protein) (Mpg-1) (Perforin-2) (P-2) (Protein MPS1)	0.695534	0.0233	Up
Q3ULW8	Parp3	Cytoplasm,Extracellular region,Nucleus	Protein mono-ADP-ribosyltransferase PARP3 (EC 2.4.2.-) (ADP-ribosyltransferase diphtheria toxin-like 3) (ARTD3) (DNA ADP-ribosyltransferase PARP3) (EC 2.4.2.-) (NAD(+) ADP-ribosyltransferase 3) (ADPRT-3) (Poly [ADP-ribose] polymerase 3) (PARP-3) (Poly[ADP-ribose] synthase 3) (pADPRT-3)	0.600671	0.00188	Up
Q61878	Prg2	Cytoplasm, Plasma membrane	Bone marrow proteoglycan (BMPG) (Proteoglycan 2) [Cleaved into: Eosinophil granule major basic protein (EMBP) (MBP)]	1.78085	0.0441	Up
Q9DB60	Prxl2b	Cytoplasm,Endoplasmic reticulum	Prostamide/prostaglandin F synthase (Prostamide/PG F synthase) (Prostamide/PGF synthase) (EC 1.11.1.20) (Peroxiredoxin-like 2B)	0.466082	0.0361	Up
Q9Z2Q6	Septin5	Intracellular vesicle,Cytoplasm,Cytoskeleton,Plasma membrane	Septin-5 (Cell division control-related protein 1) (CDCrel-1) (Peanut-like protein 1)	1.96251	0.0198	Up
P61939	Serpina7	Extracellular region	Thyroxine-binding globulin (Serpin A7) (T4-binding globulin)	1.33084	0.0198	Up
Q91X43	Sh3d19	Cytoplasm,Nucleus,Plasma membrane	SH3 domain-containing protein 19 (Kryn)	1.39979	0.0287	Up
E9QAF0	Spata31	Intracellular vesicle,Cytoplasm	Spermatogenesis-associated protein 31 (Acrosome-expressed protein 1)	3.48733	6.17e-05	Up
P50427	Sts	Cytoplasm,Endoplasmic reticulum,Nucleus	Steryl-sulfatase (EC 3.1.6.2) (Arylsulfatase C) (ASC) (Steroid sulfatase) (Steryl-sulfate sulfohydrolase)	0.797778	0.0233	Up
Q9WUD1	Stub1	Cytoplasm,Endoplasmic reticulum,Nucleus	E3 ubiquitin-protein ligase CHIP (EC 2.3.2.27) (Carboxy terminus of Hsp70-interacting protein) (RING-type E3 ubiquitin transferase CHIP) (STIP1 homology and U box-containing protein 1)	0.411224	0.0416	Up
Q9Z0V8	Timm17a	Cytoplasm,Mitochondrion,Nucleus	Mitochondrial import inner membrane translocase subunit Tim17-A (Inner membrane preprotein translocase Tim17a)	1.72721	0.0198	Up
Q08122	Tle3	Nucleus	Transducin-like enhancer protein 3 (ESG) (Grg-3)	1.45502	0.0273	Up
O70472	Tmem131	Plasma membrane	Transmembrane protein 131 (Protein RW1)	2.23666	0.000795	Up
Q9CQG6	Tmem147	Cytoplasm,Endoplasmic reticulum,Plasma membrane	BOS complex subunit TMEM147 (Transmembrane protein 147)	1.72289	0.0194	Up
Q9CWU4	UPF0690	Nucleus	UPF0690 protein C1orf52 homolog	1.97889	0.017	Up
Q62465	Vat1	Cytoplasm,Mitochondria	Synaptic vesicle membrane protein VAT-1 homolog (EC 1.-.-.-)	0.438265	0.023	Up
Q3U4G3	Xxylt1	Cytoplasm,Endoplasmic reticulum	Xyloside xylosyltransferase 1 (EC 2.4.2.62) (UDP-xylose:alpha-xyloside alpha-1,3-xylosyltransferase)	1.26653	0.0207	Up
Q8BH86	Dglucy	Cytoplasm,Mitochondria	D-glutamate cyclase, mitochondrial (EC 4.2.1.48)	-0.3873	0.000704115	Down
Q9DBY1	Syvn1	Cytoplasm,Endoplasmic reticulum,Nucleus	E3 ubiquitin-protein ligase synoviolin (EC 2.3.2.27) (RING-type E3 ubiquitin transferase synoviolin) (Synovial apoptosis inhibitor 1)	-0.358468	0.048156	Down
Q8VCC1	Hpgd	Cytoplasm,Extracellular region,Nucleus,Plasma membrane	15-hydroxyprostaglandin dehydrogenase [NAD(+)] (15-PGDH) (EC 1.1.1.141) (Eicosanoid/docosanoid dehydrogenase [NAD(+)]) (EC 1.1.1.-, EC 1.1.1.232) (Prostaglandin dehydrogenase 1)	-0.816675	0.0441225	Down
P51658	Hsd17b2	Endoplasmic reticulum	Estradiol 17-beta-dehydrogenase 2 (EC 1.1.1.62) (17-beta-hydroxysteroid dehydrogenase type 2) (17-beta-HSD 2) (Testosterone 17-beta-dehydrogenase) (EC 1.1.1.239)	-0.591991	0.00114147	Down
P97311	Mcm6	Nucleus	DNA replication licensing factor MCM6 (EC 3.6.4.12) (Mis5 homolog)	-2.24783	0.0229988	Down
Q922Q9	Chid1	Intracellular vesicle,Cytoplasm,Extracellular region,Vacuole,Endosome,Lysosome,Golgi	Chitinase domain-containing protein 1	-0.441016	0.038389	Down
P41317	Mbl2	Extracellular region	Mannose-binding protein C (MBP-C) (Mannan-binding protein) (RA-reactive factor P28A subunit) (RARF/P28A)	-0.764317	0.0239075	Down
Q3UQ28	Pxdn	Cytoplasm,Endoplasmic reticulum,Extracellular region	Peroxidasin homolog (EC 1.11.2.-) [Cleaved into: PXDN active fragment]	-2.0613	0.00176158	Down
O88533	Ddc	Intracellular vesicle,Cytoplasm	Aromatic-L-amino-acid decarboxylase (AADC) (EC 4.1.1.28) (DOPA decarboxylase) (DDC)	-0.483749	0.00658443	Down
Q8K224	Nat10	Nucleus	RNA cytidine acetyltransferase (EC 2.3.1.-) (18S rRNA cytosine acetyltransferase) (N-acetyltransferase 10)	-0.236147	0.0160949	Down
P25206	Mcm3	Cytoplasm,Nucleus,Cytoskeleton	DNA replication licensing factor MCM3 (EC 3.6.4.12) (DNA polymerase alpha holoenzyme-associated protein P1) (P1-MCM3)	-1.98721	0.00200414	Down
Q9QWW1	Homer2	Cytoplasm,Plasma membrane	Homer protein homolog 2 (Homer-2) (Cupidin) (VASP/Ena-related gene up-regulated during seizure and LTP 2) (Vesl-2)	-2.06656	0.0352846	Down
O70579	Slc25a17	Cytoplasm,Peroxisome,Mitochondrion	Peroxisomal membrane protein PMP34 (34 kDa peroxisomal membrane protein) (Solute carrier family 25 member 17)	-0.45309	0.0170192	Down
P40936	Inmt	Cytoplasm	Indolethylamine N-methyltransferase (Indolamine N-methyltransferase) (EC 2.1.1.49) (EC 2.1.1.96) (Aromatic alkylamine N-methyltransferase) (Amine N-methyltransferase) (Arylamine N-methyltransferase) (Thioether S-methyltransferase) (TEMT)	-0.937903	0.0131517	Down
P43276	H1f5	Nucleus	Histone H1.5 (H1 VAR.5) (H1b)	-1.55877	0.00238467	Down
P49717	Mcm4	Nucleus	DNA replication licensing factor MCM4 (EC 3.6.4.12) (CDC21 homolog) (P1-CDC21)	-2.91313	9.87792e-07	Down
Q9D8T7	Slirp	Intracellular vesicle,Cytoplasm,Mitochondrion,Nucleus	SRA stem-loop-interacting RNA-binding protein, mitochondrial	-0.526926	0.0117173	Down
Q9WVT6	Car14	Plasma membrane	Carbonic anhydrase 14 (EC 4.2.1.1) (Carbonate dehydratase XIV) (Carbonic anhydrase XIV) (CA-XIV)	-0.643465	0.0197872	Down
Q8BPA8	Dpcd	Cytoplasm,Nucleus	Protein DPCD	-2.61864	0.0361341	Down
P42703	Lifr	Extracellular region,Plasma membrane	Leukemia inhibitory factor receptor (LIF receptor) (LIF-R) (D-factor/LIF receptor) (CD antigen CD118)	-0.706128	0.038985	Down
P56657	Cyp2c40	Cytoplasm,Endoplasmic reticulum	Cytochrome P450 2C40 (EC 1.14.14.-) (CYPIIC40)	-0.553054	0.0196962	Down
Q8C0Z1	Fam234a	Extracellular region,Plasma membrane	Protein FAM234A (Protein ITFG3)	-0.30322	0.0381263	Down
Q99MY8	Ash1l	Cytoplasm,Nucleus,Golgi	Histone-lysine N-methyltransferase ASH1L (EC 2.1.1.359) (EC 2.1.1.367) (ASH1-like protein) (Absent small and homeotic disks protein 1 homolog)	-1.85556	0.00997101	Down
Q8BZJ7	Dcun1d2	Cytoplasm,Nucleus	DCN1-like protein 2 (DCNL2) (DCUN1 domain-containing protein 2) (Defective in cullin neddylation protein 1-like protein 2)	-1.7054	0.0441225	Down
Q9WVH9	Fbln5	Extracellular region	Fibulin-5 (FIBL-5) (Developmental arteries and neural crest EGF-like protein) (Dance)	-0.975256	0.0324011	Down
Q61553	Fscn1	Cytoplasm,Cytoskeleton,Plasma membrane	Fascin (Singed-like protein)	-0.300154	0.03326	Down
Q8VCG3	Wdr74	Nucleus	WD repeat-containing protein 74	-1.64465	0.0345086	Down
Q9D6U8	Fam162a	Cytoplasm,Mitochondria	Protein FAM162A (E2-induced gene 5 protein homolog) (Growth and transformation-dependent protein) (HGTD-P)	-0.399612	0.0296689	Down
Q9DCD6	Gabarap	Intracellular vesicle,Cytoplasm,Endoplasmic reticulum,Vacuole,Lysosome,Golgi,Cytoskeleton,Plasma membrane	Gamma-aminobutyric acid receptor-associated protein (GABA(A) receptor-associated protein)	-1.57253	0.0429754	Down
Q9D8Z2	Triap1	Cytoplasm,Mitochondrion,Nucleus	TP53-regulated inhibitor of apoptosis 1 (Protein 15E1.1) (WF-1) (p53-inducible cell-survival factor) (p53CSV)	-0.85903	0.0378916	Down
Q9CPY6	Gid4	Cytoplasm, Nucleus	Glucose-induced degradation protein 4 homolog (Vacuolar import and degradation protein 24 homolog)	-1.86191	0.0107869	Down
E9PXF8	Sbf2	Intracellular vesicle,Cytoplasm,Vacuole,Endosome	Myotubularin-related protein 13 (Inactive phosphatidylinositol 3-phosphatase 13) (SET-binding factor 2)	-2.13242	0.00176158	Down
Q8K0L3	Acsm2	Cytoplasm,Mitochondria	Acyl-coenzyme A synthetase ACSM2, mitochondrial (EC 6.2.1.2) (Acyl-CoA synthetase medium-chain family member 2) (Benzoate--CoA ligase) (EC 6.2.1.25) (Butyrate--CoA ligase 2) (Butyryl-coenzyme A synthetase 2) (Middle-chain acyl-CoA synthetase 2)	-2.89775	5.67141e-06	Down
Q9DCZ1	Gmpr	Cytoplasm	GMP reductase 1 (GMPR 1) (EC 1.7.1.7) (Guanosine 5'-monophosphate oxidoreductase 1) (Guanosine monophosphate reductase 1)	-2.19718	0.00202557	Down
Q99NC0	Vgll1	Nucleus	Transcription cofactor vestigial-like protein 1 (Vgl-1) (Vestigial-related factor)	-2.57079	0.000692656	Down
Q8CFF0	Parp11	Cytoplasm,Nucleus	Protein mono-ADP-ribosyltransferase PARP11 (EC 2.4.2.-) (ADP-ribosyltransferase diphtheria toxin-like 11) (ARTD11) (Poly [ADP-ribose] polymerase 11) (PARP-11)	-1.64599	0.0335652	Down
Q78IQ7	Slc39a4	Intracellular vesicle,Cytoplasm,Endosome,Plasma membrane	Zinc transporter ZIP4 (Activated in W/Wv mouse stomach 2) (mAWMS2) (Solute carrier family 39 member 4) (Zrt- and Irt-like protein 4) (ZIP-4)	-1.29718	0.0301294	Down
Q8C2E4	Ptcd1	Cytoplasm,Mitochondria	Pentatricopeptide repeat-containing protein 1, mitochondrial	-1.6338	0.0328123	Down
Q922H1	Prmt3	Cytoplasm	Protein arginine N-methyltransferase 3 (EC 2.1.1.319) (Heterogeneous nuclear ribonucleoprotein methyltransferase-like protein 3)	-1.3478	0.0474325	Down
Q78YZ6	Scoc	Intracellular vesicle,Cytoplasm,Endosome,Nucleus,Golgi	Short coiled-coil protein	-2.10375	0.0328123	Down
Q6IS41	Slc25a47	Cytoplasm,Mitochondria	Solute carrier family 25 member 47 (Hepatocellular carcinoma down-regulated mitochondrial carrier homolog)	-1.89959	0.0197872	Down
P61166	Tmem258	Cytoplasm,Endoplasmic reticulum	Transmembrane protein 258 (Dolichyl-diphosphooligosaccharide--protein glycosyltransferase subunit TMEM258) (Oligosaccharyl transferase subunit TMEM258)	-2.4718	0.00233679	Down
Q69ZH9	Arhgap23	Extracellular region, Plasma membrane, Cytoplasm	Rho GTPase-activating protein 23 (Rho-type GTPase-activating protein 23)	-1.58708	0.0145826	Down
P07214	Sparc	Intracellular vesicle,Cytoplasm,Extracellular region,Nucleus	SPARC (Basement-membrane protein 40) (BM-40) (Osteonectin) (ON) (Secreted protein acidic and rich in cysteine)	-2.04013	0.0234824	Down
P19788	Mgp	Cytoplasm,Endoplasmic reticulum,Extracellular region	Matrix Gla protein (MGP)	-1.80701	0.0139537	Down

## Sheet: Table S1(iii) C320S vWT_12 m
Data Table S1(iii). Differentially abundant proteins in 12-month-old Casp2C320S livers compared to Casp2+/+ liver samples .
Protein Group (UniProt ID)	Genes	Protein Name	corrected_C320S_WT_12m_ruv_logFC	corrected_C320S_WT_12m_ruv_adj.P.Val	Significance_C320S_WT_12m_ruv
Q07417	Acads	Short-chain specific acyl-CoA dehydrogenase, mitochondrial (SCAD) (EC 1.3.8.1) (Butyryl-CoA dehydrogenase)	0.202998	0.042	Up
Q3UX83	Accsl	Probable inactive 1-aminocyclopropane-1-carboxylate synthase-like protein 2 (ACC synthase-like protein 2)	2.5433	0.00453	Up
Q99KI0	Aco2	Aconitate hydratase, mitochondrial (Aconitase) (EC 4.2.1.3) (Citrate hydro-lyase)	0.392928	0.00939	Up
P60710	Actb	Actin, cytoplasmic 1 (Beta-actin) (EC 3.6.4.-) [Cleaved into: Actin, cytoplasmic 1, N-terminally processed]	0.205738	0.0416	Up
Q8K009	Aldh1l2	Mitochondrial 10-formyltetrahydrofolate dehydrogenase (Mitochondrial 10-FTHFDH) (mtFDH) (EC 1.5.1.6) (Aldehyde dehydrogenase family 1 member L2)	1.0668	0.0402	Up
P47738	Aldh2	Aldehyde dehydrogenase, mitochondrial (EC 1.2.1.3) (AHD-M1) (ALDH class 2) (ALDH-E2) (ALDHI)	0.314893	0.0284	Up
Q9D668	Arrdc2	Arrestin domain-containing protein 2	2.09716	0.00596	Up
Q80XN0	Bdh1	D-beta-hydroxybutyrate dehydrogenase, mitochondrial (EC 1.1.1.30) (3-hydroxybutyrate dehydrogenase) (BDH)	0.415711	0.0135	Up
P41731	Cd63	CD63 antigen (CD antigen CD63)	1.72597	0.0103	Up
O88696	Clpp	ATP-dependent Clp protease proteolytic subunit, mitochondrial (EC 3.4.21.92) (Endopeptidase Clp)	0.336967	0.0381	Up
Q9D2R6	Coa3	Cytochrome c oxidase assembly factor 3 homolog, mitochondrial (Coiled-coil domain-containing protein 56)	0.532976	0.0431	Up
P61804	Dad1	Dolichyl-diphosphooligosaccharide--protein glycosyltransferase subunit DAD1 (Oligosaccharyl transferase subunit DAD1) (Defender against cell death 1) (DAD-1)	0.883704	0.00583	Up
Q9CQ62	Decr1	2,4-dienoyl-CoA reductase [(3E)-enoyl-CoA-producing], mitochondrial (EC 1.3.1.124) (2,4-dienoyl-CoA reductase [NADPH]) (4-enoyl-CoA reductase [NADPH])	0.354382	0.0346	Up
P63168	Dynll1	Dynein light chain 1, cytoplasmic (8 kDa dynein light chain) (DLC8) (Dynein light chain LC8-type 1) (Protein inhibitor of neuronal nitric oxide synthase) (PIN) (mPIN)	0.893371	0.0343	Up
Q8BMJ3	Eif1ax	Eukaryotic translation initiation factor 1A, X-chromosomal (eIF-1A X isoform) (eIF1A X isoform) (Eukaryotic translation initiation factor 4C) (eIF-4C)	0.793208	0.0248	Up
Q9DCW4	Etfb	Electron transfer flavoprotein subunit beta (Beta-ETF)	0.298633	0.013	Up
P11404	Fabp3	Fatty acid-binding protein, heart (Fatty acid-binding protein 3) (Heart-type fatty acid-binding protein) (H-FABP) (Mammary-derived growth inhibitor) (MDGI)	3.36916	0.0178	Up
Q6NS59	Fam135a	Protein FAM135A	1.44946	0.0266	Up
Q922K9	Frk	Tyrosine-protein kinase FRK (EC 2.7.10.2) (Beta-cell Src-homology tyrosine kinase) (BSK) (FYN-related kinase) (Intestine tyrosine kinase)	2.83913	0.0217	Up
Q91WK5	Gcsh	Glycine cleavage system H protein, mitochondrial (Lipoic acid-containing protein)	0.600347	0.00982	Up
Q9JL56	Gde1	Glycerophosphodiester phosphodiesterase 1 (Glycerophosphoinositol glycerophosphodiesterase GDE1) (EC 3.1.4.44) (Lysophospholipase D GDE1) (EC 3.1.4.-) (Membrane-interacting protein of RGS16)	0.528591	0.0269	Up
P28236	Gja8	Gap junction alpha-8 protein (Connexin-50) (Cx50) (Lens fiber protein MP70)	3.73165	0.0431	Up
P05202	Got2	Aspartate aminotransferase, mitochondrial (mAspAT) (EC 2.6.1.1) (EC 2.6.1.7) (Fatty acid-binding protein) (FABP-1) (Glutamate oxaloacetate transaminase 2) (Kynurenine aminotransferase 4) (Kynurenine aminotransferase IV) (Kynurenine--oxoglutarate transaminase 4) (Kynurenine--oxoglutarate transaminase IV) (Plasma membrane-associated fatty acid-binding protein) (FABPpm) (Transaminase A)	0.264155	0.0103	Up
Q8VEF1	Gramd1a	Protein Aster-A (GRAM domain-containing protein 1A)	3.50283	0.0102	Up
P62806	H4c16	Histone H4	0.369899	0.0145	Up
Q8BMS1	Hadha	Trifunctional enzyme subunit alpha, mitochondrial (Monolysocardiolipin acyltransferase) (EC 2.3.1.-) (TP-alpha) [Includes: Long-chain enoyl-CoA hydratase (EC 4.2.1.17); Long chain 3-hydroxyacyl-CoA dehydrogenase (EC 1.1.1.211)]	0.319027	0.0222	Up
Q61647	Has1	Hyaluronan synthase 1 (EC 2.4.1.212) (Hyaluronate synthase 1) (Hyaluronic acid synthase 1) (HA synthase 1)	2.95075	0.0103	Up
P54869	Hmgcs2	Hydroxymethylglutaryl-CoA synthase, mitochondrial (HMG-CoA synthase) (EC 2.3.3.10) (3-hydroxy-3-methylglutaryl coenzyme A synthase)	0.399099	0.033	Up
Q64433	Hspe1	10 kDa heat shock protein, mitochondrial (Hsp10) (10 kDa chaperonin) (Chaperonin 10) (CPN10)	0.650068	0.00778	Up
Q64345	Ifit3	Interferon-induced protein with tetratricopeptide repeats 3 (IFIT-3) (Glucocorticoid-attenuated response gene 49 protein) (GARG-49) (P49) (IRG2)	1.13817	0.0404	Up
Q8CF66	Lamtor4	Ragulator complex protein LAMTOR4 (Late endosomal/lysosomal adaptor and MAPK and MTOR activator 4) [Cleaved into: Ragulator complex protein LAMTOR4, N-terminally processed]	2.39185	0.00227	Up
Q8BGB5	Limd2	LIM domain-containing protein 2	1.80333	0.0297	Up
Q9D7F2	Lypd6b	Ly6/PLAUR domain-containing protein 6B	2.92178	0.0303	Up
P61327	Magoh	Protein mago nashi homolog	0.666365	0.0178	Up
A2A7Y5	Miip	Migration and invasion-inhibitory protein (Invasion-inhibitory protein 45) (IIp45)	2.1193	0.0103	Up
Q99N91	Mrpl34	Large ribosomal subunit protein bL34m (39S ribosomal protein L34, mitochondrial) (L34mt) (MRP-L34)	0.530906	0.0282	Up
Q8R2L5	Mrps18c	Small ribosomal subunit protein bS18m (28S ribosomal protein S18-1, mitochondrial) (MRP-S18-1) (28S ribosomal protein S18c, mitochondrial) (MRP-S18-c) (Mrps18-c) (S18mt-c)	0.510721	0.042	Up
Q6ZQA0	Nbeal2	Neurobeachin-like protein 2	0.941489	0.0343	Up
P57716	Ncstn	Nicastrin	0.353339	0.0396	Up
Q9CR56	Nkiras2	NF-kappa-B inhibitor-interacting Ras-like protein 2 (I-kappa-B-interacting Ras-like protein 2) (Kappa B-Ras protein 2) (KappaB-Ras2)	1.7635	0.0458	Up
Q6T3U4	Npc1l1	NPC1-like intracellular cholesterol transporter 1 (Niemann-Pick C1-like protein 1) (Npc1l1)	1.19591	0.016	Up
O88708	Orc4	Origin recognition complex subunit 4	3.41876	0.00982	Up
Q9WUV0	Orc5	Origin recognition complex subunit 5	1.30824	0.033	Up
P11725	Otc	Ornithine transcarbamylase, mitochondrial (OTCase) (EC 2.1.3.3) (Ornithine carbamoyltransferase, mitochondrial)	0.315164	0.0353	Up
Q6ZPQ6	Pitpnm2	Membrane-associated phosphatidylinositol transfer protein 2 (Drosophila retinal degeneration B homolog 2) (RdgB2) (Phosphatidylinositol transfer protein, membrane-associated 2) (PITPnm 2) (Pyk2 N-terminal domain-interacting receptor 3) (NIR-3)	2.27722	0.0172	Up
P17742	Ppia	Peptidyl-prolyl cis-trans isomerase A (PPIase A) (EC 5.2.1.8) (Cyclophilin A) (Cyclosporin A-binding protein) (Rotamase A) (SP18) [Cleaved into: Peptidyl-prolyl cis-trans isomerase A, N-terminally processed]	0.350512	0.0103	Up
P24369	Ppib	Peptidyl-prolyl cis-trans isomerase B (PPIase B) (EC 5.2.1.8) (CYP-S1) (Cyclophilin B) (Rotamase B) (S-cyclophilin) (SCYLP)	0.488786	0.00394	Up
Q8BGC4	Ptgr3	Prostaglandin reductase-3 (PTGR-3) (EC 1.3.1.48) (15-oxoprostaglandin 13-reductase) (Zinc-binding alcohol dehydrogenase domain-containing protein 2)	0.313462	0.0311	Up
B0V2N1	Ptprs	Receptor-type tyrosine-protein phosphatase S (R-PTP-S) (EC 3.1.3.48) (PTPNU-3) (Receptor-type tyrosine-protein phosphatase sigma) (R-PTP-sigma)	2.28878	0.00727	Up
Q9D1C3	Pyurf	Protein preY, mitochondrial	2.88308	5.15e-05	Up
Q9QVY8	Rai2	Retinoic acid-induced protein 2 (3f8)	4.21265	0.000384	Up
P34022	Ranbp1	Ran-specific GTPase-activating protein (HpaII tiny fragments locus 9a protein) (Ran-binding protein 1) (RANBP1)	0.357661	0.042	Up
Q8BU31	Rap2c	Ras-related protein Rap-2c (EC 3.6.5.2)	0.380239	0.00518	Up
Q91VI7	Rnh1	Ribonuclease inhibitor (Ribonuclease/angiogenin inhibitor 1)	0.378816	0.0265	Up
P60603	Romo1	Reactive oxygen species modulator 1 (ROS modulator 1) (Protein MGR2 homolog)	1.81399	0.00678	Up
Q8BP67	Rpl24	Large ribosomal subunit protein eL24 (60S ribosomal protein L24)	0.399014	0.0103	Up
P83882	Rpl36a	Large ribosomal subunit protein eL42 (60S ribosomal protein L36a) (60S ribosomal protein L44)	0.290247	0.0457	Up
P14148	Rpl7	Large ribosomal subunit protein uL30 (60S ribosomal protein L7)	0.41238	0.0219	Up
P62245	Rps15a	Small ribosomal subunit protein uS8 (40S ribosomal protein S15a)	0.499484	0.00842	Up
P62852	Rps25	Small ribosomal subunit protein eS25 (40S ribosomal protein S25)	0.674481	0.00176	Up
Q9CR62	Slc25a11	Mitochondrial 2-oxoglutarate/malate carrier protein (OGCP) (alpha-oxoglutarate carrier) (Solute carrier family 25 member 11) (SLC25A11)	0.301471	0.0346	Up
Q762D5	Slc35d2	Nucleotide sugar transporter SLC35D2 (Solute carrier family 35 member D2) (UDP-galactose transporter-related protein 8) (UGTrel8)	1.68808	0.0266	Up
Q6ZWQ7	Spcs3	Signal peptidase complex subunit 3 (Microsomal signal peptidase 22/23 kDa subunit) (SPC22/23) (SPase 22/23 kDa subunit)	0.469931	0.0318	Up
Q64310	Surf4	Surfeit locus protein 4	0.504385	0.012	Up
Q9CY52	Thg1l	Probable tRNA(His) guanylyltransferase (EC 2.7.7.79) (tRNA-histidine guanylyltransferase)	1.8947	0.00678	Up
Q3KQJ0	Tmem69	Transmembrane protein 69	1.36481	0.0103	Up
Q9ER39	Tor1a	Torsin-1A (Dystonia 1 protein) (Torsin ATPase 1) (EC 3.6.4.-) (Torsin family 1 member A)	0.345057	0.0272	Up
Q3TX08	Trmt1	tRNA (guanine(26)-N(2))-dimethyltransferase (EC 2.1.1.216) (tRNA 2,2-dimethylguanosine-26 methyltransferase) (tRNA(guanine-26,N(2)-N(2)) methyltransferase) (tRNA(m(2,2)G26)dimethyltransferase)	1.29314	0.00916	Up
Q9JJZ2	Tuba8	Tubulin alpha-8 chain (EC 3.6.5.-) (Alpha-tubulin 8) [Cleaved into: Dephenylalaninated tubulin alpha-8 chain]	2.68394	0.000287	Up
P10639	Txn1	Thioredoxin (Trx) (ATL-derived factor) (ADF)	0.357533	0.042	Up
Q9CQM5	Txndc17	Thioredoxin domain-containing protein 17 (14 kDa thioredoxin-related protein) (TRP14) (Protein 42-9-9) (Thioredoxin-like protein 5)	0.691338	0.0269	Up
Q6ZWX0	Wdr83os	PAT complex subunit Asterix (Protein WDR83OS homolog) (Protein associated with the ER translocon of 10kDa) (PAT-10) (PAT10)	2.48599	0.00678	Up
Q7TQI7	Abtb2	Ankyrin repeat and BTB/POZ domain-containing protein 2	-2.18487	0.0103	Down
Q8R0T6	Adgrg3	Adhesion G protein-coupled receptor G3 (G-protein coupled receptor 97)	-1.76086	0.0351	Down
Q3TAE8	Alg6	Dolichyl pyrophosphate Man9GlcNAc2 alpha-1,3-glucosyltransferase (EC 2.4.1.267) (Asparagine-linked glycosylation protein 6 homolog) (Dol-P-Glc:Man(9)GlcNAc(2)-PP-Dol alpha-1,3-glucosyltransferase) (Dolichyl-P-Glc:Man9GlcNAc2-PP-dolichyl glucosyltransferase)	-2.09898	0.0272	Down
Q6ZPS6	Ankib1	Ankyrin repeat and IBR domain-containing protein 1 (EC 2.3.2.31)	-1.97437	0.00573	Down
Q6DFX2	Antxr2	Anthrax toxin receptor 2	-1.58205	0.00864	Down
Q8BHH1	Aqp11	Aquaporin-11 (AQP-11)	-1.93056	0.0272	Down
Q91YI1	Atg13	Autophagy-related protein 13	-2.33414	0.00261	Down
P98063	Bmp1	Bone morphogenetic protein 1 (BMP-1) (EC 3.4.24.19) (Mammalian tolloid protein) (mTld) (Procollagen C-proteinase) (PCP)	-2.4079	0.00322	Down
P28662	Bri3	Membrane protein BRI3 (Brain protein I3)	-1.09013	0.0388	Down
Q8C726	Btbd9	BTB/POZ domain-containing protein 9	-2.15221	0.0115	Down
Q8VHK1	Caskin2	Caskin-2	-1.57745	0.00975	Down
Q9JJ89	Ccdc86	Coiled-coil domain-containing protein 86 (Cytokine-induced protein with coiled-coil domain) (mCyclon)	-1.79656	0.0461	Down
Q8C6E0	Cfap36	Cilia- and flagella-associated protein 36 (Coiled-coil domain-containing protein 104)	-1.69214	0.00832	Down
Q3UY96	Cfap74	Cilia- and flagella-associated protein 74	-2.84219	0.0388	Down
Q99J10	Ctu1	Cytoplasmic tRNA 2-thiolation protein 1 (EC 2.7.7.-) (ATP-binding domain-containing protein 3) (Cytoplasmic tRNA adenylyltransferase 1)	-1.51678	0.0498	Down
O09005	Degs1	Sphingolipid delta(4)-desaturase DES1 (EC 1.14.19.17) (Degenerative spermatocyte homolog 1) (Dihydroceramide desaturase-1) (Retinol isomerase) (EC 5.2.1.-)	-0.689724	0.0359	Down
Q7TT23	Dnaaf9	Dynein axonemal assembly factor 9 (DNAAF9)	-1.79439	0.0244	Down
Q9JMC8	Epb41l4b	Band 4.1-like protein 4B (Erythrocyte membrane protein band 4.1-like 4B) (Protein EHM2)	-2.6876	0.000384	Down
Q9WUA5	Epm2a	Laforin (EC 3.1.3.-) (EC 3.1.3.16) (EC 3.1.3.48) (Glucan phosphatase) (Lafora PTPase) (LAFPTPase)	-2.36623	0.0172	Down
Q08509	Eps8	Epidermal growth factor receptor kinase substrate 8	-2.10084	0.00283	Down
Q8BJL1	Fbxo30	F-box only protein 30 (Muscle ubiquitin ligase of SCF complex in atrophy-1) (MUSA1)	-1.47177	0.000287	Down
Q3USJ8	Fchsd2	F-BAR and double SH3 domains protein 2 (Protein nervous wreck 1) (NWK1) (SH3 multiple domains protein 3)	-0.872562	0.0484	Down
Q6P6L0	Filip1l	Filamin A-interacting protein 1-like (Protein down-regulated in ovarian cancer 1 homolog) (DOC-1)	-1.40151	0.0458	Down
O35930	Gp1ba	Platelet glycoprotein Ib alpha chain (GP-Ib alpha) (GPIb-alpha) (GPIbA) (Glycoprotein Ibalpha) (CD antigen CD42b) [Cleaved into: Glycocalicin]	-1.20517	0.0282	Down
P46425	Gstp2	Glutathione S-transferase P 2 (Gst P2) (EC 2.5.1.18) (GST YF-YF) (GST class-pi) (GST-piA)	-1.93776	0.0384	Down
Q9DBA9	Gtf2h1	General transcription factor IIH subunit 1 (Basic transcription factor 2 62 kDa subunit) (BTF2 p62) (General transcription factor IIH polypeptide 1) (TFIIH basal transcription factor complex p62 subunit)	-2.27796	0.00982	Down
Q8K2A1	Gulp1	PTB domain-containing engulfment adapter protein 1 (Cell death protein 6 homolog) (PTB domain adapter protein CED-6) (Protein GULP)	-3.03467	0.0318	Down
O08983	Hps1	BLOC-3 complex member HPS1 (Hermansky-Pudlak syndrome 1 protein homolog)	-1.44063	0.0297	Down
Q80W93	Hydin	Hydrocephalus-inducing protein (Protein Hy-3)	-1.88521	0.0357	Down
P05017	Igf1	Insulin-like growth factor I (IGF-I) (Somatomedin)	-1.86446	0.0398	Down
Q8CFA1	Irak2	Interleukin-1 receptor-associated kinase-like 2 (IRAK-2) (mu-IRAK-2)	-1.60702	0.0488	Down
P11152	Lpl	Lipoprotein lipase (LPL) (EC 3.1.1.34) (Phospholipase A1) (EC 3.1.1.32)	-1.64086	0.0484	Down
Q3UMW7	Mapkapk3	MAP kinase-activated protein kinase 3 (MAPK-activated protein kinase 3) (MAPKAP kinase 3) (MAPKAP-K3) (MAPKAPK-3) (MK-3) (EC 2.7.11.1)	-1.8319	0.0346	Down
P28574	Max	Protein max (Myc-associated factor X) (Myc-binding novel HLH/LZ protein) (Protein myn)	-1.43149	0.0431	Down
Q9DB91	Med29	Mediator of RNA polymerase II transcription subunit 29 (Intersex-like protein) (Mediator complex subunit 29)	-1.64572	0.0178	Down
Q8VDP3	Mical1	[F-actin]-monooxygenase MICAL1 (EC 1.14.13.225) (EC 1.6.3.1) (Molecule interacting with CasL protein 1) (MICAL-1) (mMical1) (NEDD9-interacting protein with calponin homology and LIM domains)	-1.71382	0.0113	Down
Q8BGT6	Micall1	MICAL-like protein 1 (Molecule interacting with Rab13) (MIRab13)	-2.19754	0.0247	Down
Q64449	Mrc2	C-type mannose receptor 2 (Lectin lambda) (Macrophage mannose receptor 2) (CD antigen CD280)	-2.27472	0.00678	Down
Q5SUA5	Myo1g	Unconventional myosin-Ig	-2.20493	0.00331	Down
Q9CYQ7	Narf	Nuclear prelamin A recognition factor (Iron-only hydrogenase-like protein 2) (IOP2)	-2.37107	0.00388	Down
Q9Z0E0	Ncdn	Neurochondrin (M-Sema F-associating protein of 75 kDa) (Norbin)	-1.88327	0.0269	Down
Q3KNJ2	Nhej1	Non-homologous end-joining factor 1 (Protein cernunnos) (XRCC4-like factor)	-1.43185	0.0392	Down
Q5RJG1	Nol10	Nucleolar protein 10	-1.74734	0.00261	Down
Q80ZE4	Paqr7	Membrane progestin receptor alpha (mPR alpha) (Membrane progesterone P4 receptor alpha) (Membrane progesterone receptor alpha) (PPAR-gamma-induced liver protein) (Progesterone and adipoQ receptor family member 7) (Progestin and adipoQ receptor family member 7) (Progestin and adipoQ receptor family member VII)	-2.03576	0.0266	Down
Q6W8Q3	Pcp4l1	Purkinje cell protein 4-like protein 1 (PCP4-like protein 1)	-1.70771	0.0431	Down
Q9Z280	Pld1	Phospholipase D1 (PLD 1) (mPLD1) (EC 3.1.4.4) (Choline phosphatase 1) (Phosphatidylcholine-hydrolyzing phospholipase D1)	-1.67054	0.00835	Down
Q8BII1	Prox2	Prospero homeobox protein 2 (Homeobox prospero-like protein PROX2) (PROX-2)	-1.33942	0.0297	Down
Q9D7G0	Prps1	Ribose-phosphate pyrophosphokinase 1 (EC 2.7.6.1) (Phosphoribosyl pyrophosphate synthase I) (PRS-I)	-0.318166	0.0493	Down
Q8CCI5	Rybp	RING1 and YY1-binding protein (Death effector domain-associated factor) (DED-associated factor)	-1.57565	0.0172	Down
Q9CWY3	Setd6	N-lysine methyltransferase SETD6 (EC 2.1.1.-) (SET domain-containing protein 6)	-1.1652	0.0285	Down
P55012	Slc12a2	Solute carrier family 12 member 2 (Basolateral Na-K-Cl symporter) (Bumetanide-sensitive sodium-(potassium)-chloride cotransporter 2)	-1.76352	0.0123	Down
Q04692	Smarcad1	SWI/SNF-related matrix-associated actin-dependent regulator of chromatin subfamily A containing DEAD/H box 1 (EC 3.6.4.12) (ATP-dependent helicase SMARCAD1) (Enhancer trap locus homolog 1) (Etl-1)	-2.20268	0.000232	Down
A2A5Z6	Smurf2	E3 ubiquitin-protein ligase SMURF2 (EC 2.3.2.26) (HECT-type E3 ubiquitin transferase SMURF2) (SMAD ubiquitination regulatory factor 2) (SMAD-specific E3 ubiquitin-protein ligase 2)	-1.71852	0.00975	Down
Q3UHX9	Spout1	Putative methyltransferase C9orf114 homolog (EC 2.1.1.-) (Centromere protein 32) (CENP-32) (Kinetochore-associated protein) (SPOUT domain-containing methyltransferase 1)	-1.71666	0.00732	Down
Q9CY97	Ssu72	RNA polymerase II subunit A C-terminal domain phosphatase SSU72 (CTD phosphatase SSU72) (EC 3.1.3.16)	-0.431734	0.0484	Down
Q9Z172	Sumo3	Small ubiquitin-related modifier 3 (SUMO-3) (SMT3 homolog 1) (Ubiquitin-like protein SMT3A) (Smt3A)	-1.5579	0.0248	Down
Q9D666	Sun1	SUN domain-containing protein 1 (Protein unc-84 homolog A) (Sad1/unc-84 protein-like 1)	-1.42163	0.0488	Down
Q62311	Taf6	Transcription initiation factor TFIID subunit 6 (Transcription initiation factor TFIID 70 kDa subunit) (TAF(II)70) (TAFII-70) (TAFII70) (Transcription initiation factor TFIID 80 kDa subunit) (TAF(II)80) (TAFII-80) (TAFII80) (p80)	-2.37099	0.000581	Down
Q0VGY8	Tanc1	Protein TANC1 (Tetratricopeptide repeat, ankyrin repeat and coiled-coil domain-containing protein 1)	-1.85045	0.0379	Down
Q6ZQ29	Taok2	Serine/threonine-protein kinase TAO2 (EC 2.7.11.1) (Thousand and one amino acid protein 2)	-2.42917	0.00727	Down
P24604	Tec	Tyrosine-protein kinase Tec (EC 2.7.10.2)	-1.59693	0.0431	Down
Q9ERA0	Tfcp2	Alpha-globin transcription factor CP2	-2.1074	0.0219	Down
Q64729	Tgfbr1	TGF-beta receptor type-1 (TGFR-1) (EC 2.7.11.30) (ESK2) (Transforming growth factor-beta receptor type I) (TGF-beta receptor type I) (TbetaR-I)	-1.75122	0.0255	Down
Q3UPR7	Tmem102	Transmembrane protein 102	-1.33466	0.0469	Down
O88856	Tpst2	Protein-tyrosine sulfotransferase 2 (EC 2.8.2.20) (Tyrosylprotein sulfotransferase 2) (TPST-2)	-1.28708	0.0462	Down
P39429	Traf2	TNF receptor-associated factor 2 (EC 2.3.2.27) (E3 ubiquitin-protein ligase TRAF2) (RING-type E3 ubiquitin transferase TRAF2)	-1.423	0.0172	Down
Q8CGB3	Uaca	Uveal autoantigen with coiled-coil domains and ankyrin repeats (Nuclear membrane-binding protein) (Nucling)	-1.97461	0.0115	Down
P61080	Ube2d1	Ubiquitin-conjugating enzyme E2 D1 (EC 2.3.2.23) ((E3-independent) E2 ubiquitin-conjugating enzyme D1) (EC 2.3.2.24) (E2 ubiquitin-conjugating enzyme D1) (Ubiquitin carrier protein D1) (Ubiquitin-conjugating enzyme E2(17)KB 1) (Ubiquitin-conjugating enzyme E2-17 kDa 1) (Ubiquitin-protein ligase D1)	-1.35985	0.0392	Down
Q80Z96	Vangl1	Vang-like protein 1 (Loop-tail protein 2) (Van Gogh-like protein 1)	-1.55578	0.0431	Down

## Sheet: TableS1(iv). KO v WT_12 m
Data Table S1(iv). Differentially abundant proteins in 12-month-old Casp2-/- livers compared to Casp2+/+ liver samples .
Protein Group (UniProt ID)	Genes	Protein Name	corrected_Casp2.KO_WT_12m_ruv_logFC	corrected_Casp2.KO_WT_12m_ruv_adj.P.Val	Significance_Casp2.KO_WT_12m_ruv
P47738	Aldh2	Aldehyde dehydrogenase, mitochondrial (EC 1.2.1.3) (AHD-M1) (ALDH class 2) (ALDH-E2) (ALDHI)	0.32861	0.0311	Up
P62852	Rps25	Small ribosomal subunit protein eS25 (40S ribosomal protein S25)	0.582987	0.00852	Up
Q9CR62	Slc25a11	Mitochondrial 2-oxoglutarate/malate carrier protein (OGCP) (alpha-oxoglutarate carrier) (Solute carrier family 25 member 11) (SLC25A11)	0.302373	0.0482	Up
Q07417	Acads	Short-chain specific acyl-CoA dehydrogenase, mitochondrial (SCAD) (EC 1.3.8.1) (Butyryl-CoA dehydrogenase)	0.210695	0.048	Up
Q6NZL6	Tonsl	Tonsoku-like protein (Inhibitor of kappa B-related protein) (I-kappa-B-related protein) (IkappaBR) (NF-kappa-B inhibitor-like protein 2) (Nuclear factor of kappa light polypeptide gene enhancer in B-cells inhibitor-like 2)	2.41068	0.00432	Up
P61804	Dad1	Dolichyl-diphosphooligosaccharide--protein glycosyltransferase subunit DAD1 (Oligosaccharyl transferase subunit DAD1) (Defender against cell death 1) (DAD-1)	0.883999	0.00766	Up
Q8BMS1	Hadha	Trifunctional enzyme subunit alpha, mitochondrial (Monolysocardiolipin acyltransferase) (EC 2.3.1.-) (TP-alpha) [Includes: Long-chain enoyl-CoA hydratase (EC 4.2.1.17); Long chain 3-hydroxyacyl-CoA dehydrogenase (EC 1.1.1.211)]	0.320229	0.0311	Up
P05202	Got2	Aspartate aminotransferase, mitochondrial (mAspAT) (EC 2.6.1.1) (EC 2.6.1.7) (Fatty acid-binding protein) (FABP-1) (Glutamate oxaloacetate transaminase 2) (Kynurenine aminotransferase 4) (Kynurenine aminotransferase IV) (Kynurenine--oxoglutarate transaminase 4) (Kynurenine--oxoglutarate transaminase IV) (Plasma membrane-associated fatty acid-binding protein) (FABPpm) (Transaminase A)	0.249543	0.0263	Up
Q7TQG1	Plekha6	Pleckstrin homology domain-containing family A member 6 (PH domain-containing family A member 6) (Phosphoinositol 3-phosphate-binding protein 3) (PEPP-3)	1.87479	0.00123	Up
Q9D1C3	Pyurf	Protein preY, mitochondrial	2.6534	0.000531	Up
Q61753	Phgdh	D-3-phosphoglycerate dehydrogenase (3-PGDH) (EC 1.1.1.95) (A10)	1.70425	0.0282	Up
Q80XN0	Bdh1	D-beta-hydroxybutyrate dehydrogenase, mitochondrial (EC 1.1.1.30) (3-hydroxybutyrate dehydrogenase) (BDH)	0.379175	0.0381	Up
Q9CQM2	Kdelr2	ER lumen protein-retaining receptor 2 (KDEL endoplasmic reticulum protein retention receptor 2) (KDEL receptor 2)	3.08151	0.00588	Up
Q9CQ62	Decr1	2,4-dienoyl-CoA reductase [(3E)-enoyl-CoA-producing], mitochondrial (EC 1.3.1.124) (2,4-dienoyl-CoA reductase [NADPH]) (4-enoyl-CoA reductase [NADPH])	0.367359	0.0381	Up
Q99N85	Mrps18a	Large ribosomal subunit protein mL66 (28S ribosomal protein S18-3, mitochondrial) (MRP-S18-3) (28S ribosomal protein S18a, mitochondrial) (MRP-S18-a) (Mrps18a) (S18mt-a)	0.663908	0.0381	Up
Q9JJZ2	Tuba8	Tubulin alpha-8 chain (EC 3.6.5.-) (Alpha-tubulin 8) [Cleaved into: Dephenylalaninated tubulin alpha-8 chain]	2.27779	0.00223	Up
Q9CQE1	Nipsnap3b	Protein NipSnap homolog 3B (NipSnap3B) (NipSnap-related protein) (Protein NipSnap homolog 3A) (NipSnap3A)	0.383344	0.0311	Up
Q99KI0	Aco2	Aconitate hydratase, mitochondrial (Aconitase) (EC 4.2.1.3) (Citrate hydro-lyase)	0.391878	0.0124	Up
P62806	H4c16	Histone H4	0.344623	0.0368	Up
P24369	Ppib	Peptidyl-prolyl cis-trans isomerase B (PPIase B) (EC 5.2.1.8) (CYP-S1) (Cyclophilin B) (Rotamase B) (S-cyclophilin) (SCYLP)	0.406439	0.0257	Up
Q9R257	Hebp1	Heme-binding protein 1 (p22HBP)	1.25385	0.0416	Up
P60603	Romo1	Reactive oxygen species modulator 1 (ROS modulator 1) (Protein MGR2 homolog)	1.99809	0.00337	Up
Q64433	Hspe1	10 kDa heat shock protein, mitochondrial (Hsp10) (10 kDa chaperonin) (Chaperonin 10) (CPN10)	0.577281	0.0277	Up
P62245	Rps15a	Small ribosomal subunit protein uS8 (40S ribosomal protein S15a)	0.427188	0.0372	Up
P56382	Atp5f1e	ATP synthase subunit epsilon, mitochondrial (ATPase subunit epsilon) (ATP synthase F1 subunit epsilon)	0.670198	0.0441	Up
Q64310	Surf4	Surfeit locus protein 4	0.545691	0.0107	Up
Q8R2L5	Mrps18c	Small ribosomal subunit protein bS18m (28S ribosomal protein S18-1, mitochondrial) (MRP-S18-1) (28S ribosomal protein S18c, mitochondrial) (MRP-S18-c) (Mrps18-c) (S18mt-c)	0.603302	0.0201	Up
Q80UV9	Taf1	Transcription initiation factor TFIID subunit 1 (EC 2.3.1.48) (EC 2.7.11.1) (Cell cycle gene 1 protein) (TBP-associated factor 250 kDa) (p250) (Transcription initiation factor TFIID 250 kDa subunit) (TAF(II)250) (TAFII-250) (TAFII250)	2.34888	0.0381	Up
P58059	Mrps21	Small ribosomal subunit protein bS21m (28S ribosomal protein S21, mitochondrial) (MRP-S21) (S21mt)	0.499982	0.0293	Up
Q6PE84	Stoml3	Stomatin-like protein 3 (SLP-3) (Stomatin-related olfactory protein)	2.68763	0.0124	Up
P97355	Sms	Spermine synthase (SPMSY) (EC 2.5.1.22) (Spermidine aminopropyltransferase)	1.48826	0.0381	Up
Q9QVY8	Rai2	Retinoic acid-induced protein 2 (3f8)	4.32747	0.000531	Up
Q8CF66	Lamtor4	Ragulator complex protein LAMTOR4 (Late endosomal/lysosomal adaptor and MAPK and MTOR activator 4) [Cleaved into: Ragulator complex protein LAMTOR4, N-terminally processed]	2.61405	0.000931	Up
Q6ZWQ7	Spcs3	Signal peptidase complex subunit 3 (Microsomal signal peptidase 22/23 kDa subunit) (SPC22/23) (SPase 22/23 kDa subunit)	0.47847	0.0393	Up
Q91WK5	Gcsh	Glycine cleavage system H protein, mitochondrial (Lipoic acid-containing protein)	0.529403	0.0368	Up
Q9D6V8	Paip2	Polyadenylate-binding protein-interacting protein 2 (PABP-interacting protein 2) (PAIP-2) (Poly(A)-binding protein-interacting protein 2)	1.61822	0.0223	Up
Q3KQJ0	Tmem69	Transmembrane protein 69	1.21197	0.0381	Up
Q8VI56	Lrp4	Low-density lipoprotein receptor-related protein 4 (LRP-4) (LDLR dan)	2.29244	0.0233	Up
Q99J19	Smim11	Small integral membrane protein 11	1.94783	0.0233	Up
Q8VCS3	Fam20b	Glycosaminoglycan xylosylkinase (EC 2.7.1.-) (Xylose kinase)	1.4562	0.0381	Up
Q9CSB4	Pard3b	Partitioning defective 3 homolog B (Amyotrophic lateral sclerosis 2 chromosomal region candidate gene 19 protein homolog) (PAR3-beta) (Partitioning defective 3-like protein) (PAR3-L protein)	1.47032	0.00435	Up
Q8BTY2	Slc4a7	Sodium bicarbonate cotransporter 3 (Solute carrier family 4 member 7)	1.83803	0.0239	Up
B2RPV6	Mmrn1	Multimerin-1	1.81442	0.00766	Up
Q78HU7	Gypc	Glycophorin-C (CD antigen CD236)	1.44592	0.0441	Up
P39053	Dnm1	Dynamin-1 (EC 3.6.5.5)	2.83755	0.00163	Up
P51791	Clcn3	H(+)/Cl(-) exchange transporter 3 (Chloride channel protein 3) (ClC-3) (Chloride transporter ClC-3)	1.55449	0.0352	Up
Q61771	Kif3b	Kinesin-like protein KIF3B (Microtubule plus end-directed kinesin motor 3B) [Cleaved into: Kinesin-like protein KIF3B, N-terminally processed]	-2.05192	0.0331	Down
P49717	Mcm4	DNA replication licensing factor MCM4 (EC 3.6.4.12) (CDC21 homolog) (P1-CDC21)	-2.12609	0.000531	Down
Q8K358	Pigu	Phosphatidylinositol glycan anchor biosynthesis class U protein (Cell division cycle protein 91-like 1) (Protein CDC91-like 1) (GPI transamidase component PIG-U)	-0.876947	0.0465	Down
Q9JKX4	Aatf	Protein AATF (Apoptosis-antagonizing transcription factor) (Rb-binding protein Che-1) (Traube protein)	-1.94328	0.00306	Down
Q9DCZ1	Gmpr	GMP reductase 1 (GMPR 1) (EC 1.7.1.7) (Guanosine 5'-monophosphate oxidoreductase 1) (Guanosine monophosphate reductase 1)	-1.98227	0.0115	Down
P62500	Tsc22d1	TSC22 domain family protein 1 (Regulatory protein TSC-22) (TGFB-stimulated clone 22 homolog) (TSC22-related inducible leucine zipper 1b) (Transforming growth factor beta-1-induced transcript 4 protein)	-2.09971	0.0117	Down
Q8CCI5	Rybp	RING1 and YY1-binding protein (Death effector domain-associated factor) (DED-associated factor)	-1.79912	0.00875	Down
Q922M7	Ashwn	Ashwin	-1.76985	0.014	Down
Q6P3B9	Rbfa	Putative ribosome-binding factor A, mitochondrial	-2.06967	0.0205	Down
Q80ZE4	Paqr7	Membrane progestin receptor alpha (mPR alpha) (Membrane progesterone P4 receptor alpha) (Membrane progesterone receptor alpha) (PPAR-gamma-induced liver protein) (Progesterone and adipoQ receptor family member 7) (Progestin and adipoQ receptor family member 7) (Progestin and adipoQ receptor family member VII)	-2.54372	0.00634	Down
O55196	Enam	Enamelin	-2.40469	0.0352	Down
Q8K288	Tnfaip8l1	Tumor necrosis factor alpha-induced protein 8-like protein 1 (TIPE1) (TNF alpha-induced protein 8-like protein 1) (TNFAIP8-like protein 1) (Oxidative stress regulated gene-beta) (Oxy-beta)	-2.04972	0.0381	Down
Q91YI1	Atg13	Autophagy-related protein 13	-2.44679	0.00163	Down
Q99JP4	Cdc26	Anaphase-promoting complex subunit CDC26 (Cell division cycle protein 26 homolog)	-1.75691	0.0482	Down
Q3U5F4	Yrdc	Threonylcarbamoyl-AMP synthase (EC 2.7.7.87) (Ischemia/reperfusion-inducible protein) (mIRIP)	-2.40102	0.049	Down
Q8CBR6	Tsku	Tsukushi (Leucine-rich repeat-containing protein 54)	-2.46338	0.00163	Down
Q8BII1	Prox2	Prospero homeobox protein 2 (Homeobox prospero-like protein PROX2) (PROX-2)	-1.51993	0.0173	Down
P81270	Erg	Transcriptional regulator ERG	-1.21142	0.0233	Down
Q8VDY9	Caap1	Caspase activity and apoptosis inhibitor 1 (Conserved anti-apoptotic protein) (CAAP)	-2.21666	0.0331	Down
O08983	Hps1	BLOC-3 complex member HPS1 (Hermansky-Pudlak syndrome 1 protein homolog)	-1.93744	0.00343	Down
P28662	Bri3	Membrane protein BRI3 (Brain protein I3)	-1.18839	0.0324	Down

## Sheet: Table S1(v). C320S v WT_>18m
Data Table S1(v). Differentially abundant proteins in >18-month-old Casp2C320S livers compared to Casp2+/+ liver samples .
Protein Group (UniProt ID)	Genes	Protein Name	corrected_C320S_WT_18m_ruv_logFC	corrected_C320S_WT_18m_ruv_adj.P.Val	Significance_C320S_WT_18m_ruv
O55137	Acot1	Acyl-coenzyme A thioesterase 1 (Acyl-CoA thioesterase 1) (EC 3.1.2.-) (CTE-I) (Inducible cytosolic acyl-coenzyme A thioester hydrolase) (Long chain acyl-CoA thioester hydrolase) (Long chain acyl-CoA hydrolase) (Palmitoyl-coenzyme A thioesterase) (EC 3.1.2.2)	0.683883	0.038	Up
Q9QYR7	Acot3	Acyl-coenzyme A thioesterase 3 (Acyl-CoA thioesterase 3) (EC 3.1.2.2) (PTE-Ia) (Peroxisomal acyl-coenzyme A thioester hydrolase 2a) (Peroxisomal long-chain acyl-CoA thioesterase 2)	1.54533	0.0263	Up
Q3UNX5	Acsm3	Acyl-coenzyme A synthetase ACSM3, mitochondrial (EC 6.2.1.2) (Acyl-CoA synthetase medium-chain family member 3) (Butyrate--CoA ligase 3) (Butyryl-coenzyme A synthetase 3) (Middle-chain acyl-CoA synthetase 3) (Propionate--CoA ligase) (EC 6.2.1.17) (Protein SA homolog)	0.392971	0.00838	Up
P21300	Akr1b7	Aldo-keto reductase family 1 member B7 (EC 1.1.1.21) (Aldehyde reductase) (AR) (Aldose reductase-related protein 1) (MVDP) (Vas deferens androgen-dependent protein)	0.74334	0.0424	Up
Q8K009	Aldh1l2	Mitochondrial 10-formyltetrahydrofolate dehydrogenase (Mitochondrial 10-FTHFDH) (mtFDH) (EC 1.5.1.6) (Aldehyde dehydrogenase family 1 member L2)	2.11487	2.77e-05	Up
Q8K2U2	Alkbh6	Alpha-ketoglutarate-dependent dioxygenase alkB homolog 6 (EC 1.14.11.-) (Alkylated DNA repair protein alkB homolog 6)	1.67491	0.00998	Up
O08583	Alyref	THO complex subunit 4 (Tho4) (Ally of AML-1 and LEF-1) (Aly/REF export factor) (REF1-I) (RNA and export factor-binding protein 1) (Transcriptional coactivator Aly/REF)	0.303898	0.0227	Up
Q8JZZ6	Ammecr1l	AMMECR1-like protein	1.44096	0.017	Up
P21570	Ang	Angiogenin (EC 3.1.27.-) (Angiogenin-1) (Ribonuclease 5) (RNase 5)	1.75956	0.0496	Up
Q501J2	Antkmt	Adenine nucleotide translocase lysine N-methyltransferase (ANT-KMT) (EC 2.1.1.-)	1.83075	0.00473	Up
Q9D1Z3	Atpsckmt	ATP synthase subunit C lysine N-methyltransferase (EC 2.1.1.-) (Protein N-lysine methyltransferase FAM173B) (mFam173b)	1.18215	0.0263	Up
Q9D287	Bcas2	Pre-mRNA-splicing factor SPF27 (Breast carcinoma-amplified sequence 2 homolog) (DNA amplified in mammary carcinoma 1 protein)	0.35188	0.0398	Up
O35607	Bmpr2	Bone morphogenetic protein receptor type-2 (BMP type-2 receptor) (BMPR-2) (EC 2.7.11.30) (BRK-3) (Bone morphogenetic protein receptor type II) (BMP type II receptor) (BMPR-II)	1.74969	0.0297	Up
Q8C3R1	Brat1	BRCA1-associated ATM activator 1 (BRCA1-associated protein required for ATM activation protein 1)	1.42522	0.0217	Up
Q7JJ13	Brd2	Bromodomain-containing protein 2 (Female sterile homeotic-related protein 1) (Fsrg-1) (Protein RING3)	1.66865	0.0045	Up
Q8CGU1	Calcoco1	Calcium-binding and coiled-coil domain-containing protein 1 (Coiled-coil coactivator protein)	1.69211	0.0113	Up
Q8C1B1	Camsap2	Calmodulin-regulated spectrin-associated protein 2 (Calmodulin-regulated spectrin-associated protein 1-like protein 1)	1.66764	0.00478	Up
P10810	Cd14	Monocyte differentiation antigen CD14 (Myeloid cell-specific leucine-rich glycoprotein) (CD antigen CD14)	2.28355	0.0222	Up
P04441	Cd74	H-2 class II histocompatibility antigen gamma chain (Ia antigen-associated invariant chain) (Ii) (Ii chain) (MHC class II-associated invariant chain) (CD antigen CD74) [Cleaved into: Class-II-associated invariant chain peptide (CLIP)]	0.676725	0.0431	Up
Q14AX6	Cdk12	Cyclin-dependent kinase 12 (EC 2.7.11.22) (EC 2.7.11.23) (Cdc2-related kinase, arginine/serine-rich) (CrkRS) (Cell division cycle 2-related protein kinase 7) (CDC2-related protein kinase 7) (Cell division protein kinase 12)	1.40912	0.0234	Up
Q60772	Cdkn2c	Cyclin-dependent kinase 4 inhibitor C (Cyclin-dependent kinase 6 inhibitor) (p18-INK4c) (p18-INK6)	0.868769	0.0152	Up
Q8BMJ7	Cgrrf1	Cell growth regulator with RING finger domain protein 1 (Cell growth regulatory gene 19 protein)	1.13914	0.0423	Up
P60824	Cirbp	Cold-inducible RNA-binding protein (A18 hnRNP) (Glycine-rich RNA-binding protein CIRP)	0.719743	0.0236	Up
Q08093	Cnn2	Calponin-2 (Calponin H2, smooth muscle) (Neutral calponin)	0.548455	0.0481	Up
Q32NY4	Cnnm3	Metal transporter CNNM3 (Ancient conserved domain-containing protein 3) (mACDP3) (Cyclin-M3)	1.38359	0.00504	Up
Q69ZF7	Cnnm4	Metal transporter CNNM4 (Ancient conserved domain-containing protein 4) (mACDP4) (Cyclin-M4)	1.50911	0.00601	Up
O35206	Col15a1	Collagen alpha-1(XV) chain [Cleaved into: Restin (Endostatin-XV)]	2.40916	0.0263	Up
P59108	Cpne2	Copine-2 (Copine II)	0.421663	0.0447	Up
Q9CWL8	Ctnnbl1	Beta-catenin-like protein 1 (Nuclear-associated protein) (NAP)	0.332264	0.00915	Up
P16675	Ctsa	Lysosomal protective protein (EC 3.4.16.5) (Carboxypeptidase C) (Carboxypeptidase L) (Cathepsin A) (Protective protein cathepsin A) (PPCA) (Protective protein for beta-galactosidase) [Cleaved into: Lysosomal protective protein 32 kDa chain; Lysosomal protective protein 20 kDa chain]	0.544861	0.0305	Up
P97821	Ctsc	Dipeptidyl peptidase 1 (EC 3.4.14.1) (Cathepsin C) (Cathepsin J) (Dipeptidyl peptidase I) (DPP-I) (DPPI) (Dipeptidyl transferase) [Cleaved into: Dipeptidyl peptidase 1 exclusion domain chain (Dipeptidyl peptidase I exclusion domain chain); Dipeptidyl peptidase 1 heavy chain (Dipeptidyl peptidase I heavy chain); Dipeptidyl peptidase 1 light chain (Dipeptidyl peptidase I light chain)]	0.571034	0.037	Up
Q8BGN2	D3Ertd751e	UPF0462 protein C4orf33 homolog	1.74037	0.00742	Up
Q8R1F0	D8Ertd738e	Leydig cell tumor 10 kDa protein homolog	1.89524	0.035	Up
Q80Y44	Ddx10	Probable ATP-dependent RNA helicase DDX10 (EC 3.6.4.13) (DEAD box protein 10)	1.85002	0.00205	Up
O54786	Dffa	DNA fragmentation factor subunit alpha (DNA fragmentation factor 45 kDa subunit) (DFF-45) (Inhibitor of CAD) (ICAD)	0.467726	0.0353	Up
P56542	Dnase2a	Deoxyribonuclease-2-alpha (EC 3.1.22.1) (Acid DNase) (Deoxyribonuclease II alpha) (DNase II alpha) (Lysosomal DNase II)	0.55934	0.0152	Up
Q9D7B1	Dus2	tRNA-dihydrouridine(20) synthase [NAD(P)+]-like (EC 1.3.1.91) (Dihydrouridine synthase 2) (tRNA-dihydrouridine synthase 2-like)	1.40222	0.0353	Up
Q8K2D3	Edc3	Enhancer of mRNA-decapping protein 3 (YjeF domain-containing protein 1)	1.36022	0.019	Up
Q8BJT9	Edem2	ER degradation-enhancing alpha-mannosidase-like protein 2	1.21065	0.037	Up
Q8CHI8	Ep400	E1A-binding protein p400 (EC 3.6.4.-) (Domino homolog) (mDomino) (p400 kDa SWI2/SNF2-related protein)	2.51874	0.00175	Up
P54761	Ephb4	Ephrin type-B receptor 4 (EC 2.7.10.1) (Developmental kinase 2) (mDK-2) (Hepatoma transmembrane kinase) (Tyrosine kinase MYK-1)	1.16573	0.0263	Up
Q9QZD4	Ercc4	DNA repair endonuclease XPF (EC 3.1.-.-) (DNA excision repair protein ERCC-4)	1.90853	0.0275	Up
Q9CZL2	Fam241a	Uncharacterized protein FAM241A	1.82451	0.00296	Up
P37889	Fbln2	Fibulin-2 (FIBL-2)	1.96444	0.00801	Up
P08101	Fcgr2b	Low affinity immunoglobulin gamma Fc region receptor II (Fc gamma receptor IIB) (Fc-gamma RII) (Fc-gamma-RIIB) (FcRII) (IgG Fc receptor II beta) (Lymphocyte antigen 17) (Ly-17) (CD antigen CD32)	0.561058	0.0113	Up
O08917	Flot1	Flotillin-1	0.466477	0.02	Up
Q8K2I3	Fmo2	Dimethylaniline monooxygenase [N-oxide-forming] 2 (EC 1.14.13.-) (Dimethylaniline oxidase 2) (Pulmonary flavin-containing monooxygenase 2) (FMO 2)	1.17357	0.00112	Up
P97501	Fmo3	Flavin-containing monooxygenase 3 (EC 1.14.13.148) (EC 1.14.13.32) (EC 1.14.13.8) (Dimethylaniline monooxygenase [N-oxide-forming] 3) (Dimethylaniline oxidase 3) (Hepatic flavin-containing monooxygenase 3) (FMO 3) (Trimethylamine monooxygenase)	4.04814	0.0237	Up
Q6ZQ03	Fnbp4	Formin-binding protein 4 (Formin-binding protein 30)	1.56663	0.00757	Up
Q9Z0L8	Ggh	Gamma-glutamyl hydrolase (EC 3.4.19.9) (Conjugase) (FGPH) (Folylpolyglutamate hydrolase) (GH) (Gamma-Glu-x carboxypeptidase)	0.5108	0.0106	Up
D3Z7P3	Gls	Glutaminase kidney isoform, mitochondrial (GLS) (EC 3.5.1.2) [Cleaved into: Glutaminase kidney isoform, mitochondrial 68 kDa chain; Glutaminase kidney isoform, mitochondrial 65 kDa chain]	0.294532	0.0339	Up
Q69ZC8	Gpalpp1	GPALPP motifs-containing protein 1	2.9651	5.14e-05	Up
A2A6A1	Gpatch8	G patch domain-containing protein 8	1.44346	0.02	Up
Q8CI52	Gramd1c	Protein Aster-C (GRAM domain-containing protein 1C)	1.88691	0.03	Up
P97772	Grm1	Metabotropic glutamate receptor 1 (mGluR1)	2.22858	0.000373	Up
Q9DBA9	Gtf2h1	General transcription factor IIH subunit 1 (Basic transcription factor 2 62 kDa subunit) (BTF2 p62) (General transcription factor IIH polypeptide 1) (TFIIH basal transcription factor complex p62 subunit)	1.73053	0.038	Up
P12265	Gusb	Beta-glucuronidase (EC 3.2.1.31)	0.466579	0.0399	Up
P01902	H2-K1	H-2 class I histocompatibility antigen, K-D alpha chain (H-2K(D))	1.69589	0.0232	Up
Q9NYQ2	Hao2	2-Hydroxyacid oxidase 2 (HAOX2) (EC 1.1.3.15) ((S)-2-hydroxy-acid oxidase, peroxisomal) (Medium chain alpha-hydroxy acid oxidase) (Medium-chain L-2-hydroxy acid oxidase)	3.30283	0.015	Up
Q9JJK5	Herpud1	Homocysteine-responsive endoplasmic reticulum-resident ubiquitin-like domain member 1 protein	1.65214	0.0275	Up
P20060	Hexb	Beta-hexosaminidase subunit beta (EC 3.2.1.52) (Beta-N-acetylhexosaminidase subunit beta) (Hexosaminidase subunit B) (N-acetyl-beta-glucosaminidase subunit beta)	0.479261	0.0118	Up
O35737	Hnrnph1	Heterogeneous nuclear ribonucleoprotein H (hnRNP H) [Cleaved into: Heterogeneous nuclear ribonucleoprotein H, N-terminally processed]	0.281416	0.0293	Up
Q9D0E1	Hnrnpm	Heterogeneous nuclear ribonucleoprotein M (hnRNP M)	0.226177	0.017	Up
Q99JP6	Homer3	Homer protein homolog 3 (Homer-3)	2.04812	0.00601	Up
Q8CFE2	Hpf1	Histone PARylation factor 1	1.41606	0.0412	Up
P18525	Ighv5-8	Ig heavy chain V region 5-84	1.60049	0.0341	Up
P54071	Idh2	Isocitrate dehydrogenase [NADP], mitochondrial (IDH) (EC 1.1.1.42) (ICD-M) (IDP) (NADP(+)-specific ICDH) (Oxalosuccinate decarboxylase)	0.423364	0.0271	Up
Q9D103	Ifitm1	Interferon-induced transmembrane protein 1 (Dispanin subfamily A member 2a) (DSPA2a) (Fragilis protein 2) (Mouse ifitm-like protein 2) (Mil-2)	1.5609	0.0278	Up
Q99J93	Ifitm2	Interferon-induced transmembrane protein 2 (Dispanin subfamily A member 2c) (DSPA2c) (Fragilis protein 3)	0.47038	0.0435	Up
P01660	Igkc	Ig kappa chain V-III region PC 3741/TEPC 111	3.36823	0.000518	Up
P25085	Il1rn	Interleukin-1 receptor antagonist protein (IL-1RN) (IL-1ra) (IRAP) (IL1 inhibitor)	2.40406	0.0401	Up
Q9CQU8	Immp1l	Mitochondrial inner membrane protease subunit 1 (EC 3.4.21.-) (IMP1-like protein)	2.10368	0.000195	Up
Q8R3Y8	Irf2bp1	Interferon regulatory factor 2-binding protein 1 (IRF-2-binding protein 1) (IRF-2BP1) (Probable E3 ubiquitin-protein ligase IRF2BP1) (EC 2.3.2.27) (Probable RING-type E3 ubiquitin transferase IRF2BP1)	2.06524	0.0255	Up
Q3U1G5	Isg20l2	Interferon-stimulated 20 kDa exonuclease-like 2 (EC 3.1.-.-)	2.02979	0.0447	Up
Q9Z0T9	Itgb6	Integrin beta-6	1.95009	0.00673	Up
Q9Z1P7	Kank3	KN motif and ankyrin repeat domain-containing protein 3 (Ankyrin repeat domain-containing protein 47)	0.859761	0.0113	Up
A2RSY1	Kansl3	KAT8 regulatory NSL complex subunit 3 (NSL complex protein NSL3) (Non-specific lethal 3 homolog)	1.57806	0.0113	Up
Q922M3	Kctd10	BTB/POZ domain-containing adapter for CUL3-mediated RhoA degradation protein 3 (mBACURD3) (BTB/POZ domain-containing protein KCTD10)	1.33547	0.0142	Up
Q8VDQ9	Kri1	Protein KRI1 homolog	1.50324	0.0113	Up
Q71RI9	Kyat3	Kynurenine--oxoglutarate transaminase 3 (EC 2.6.1.7) (Cysteine-S-conjugate beta-lyase 2) (EC 4.4.1.13) (Kynurenine aminotransferase 3) (Kynurenine aminotransferase III) (KATIII) (Kynurenine--glyoxylate transaminase) (EC 2.6.1.63) (Kynurenine--oxoglutarate transaminase III)	0.418144	0.0207	Up
Q9D1L9	Lamtor5	Ragulator complex protein LAMTOR5 (Late endosomal/lysosomal adaptor and MAPK and MTOR activator 5)	2.87082	0.00115	Up
Q8CBY3	Leng8	Leukocyte receptor cluster member 8 homolog	1.7884	0.0282	Up
Q8K0B2	Lmbrd1	Lysosomal cobalamin transport escort protein LMBD1 (LMBD1) (LMBR1 domain-containing protein 1) (Protein N90b)	1.2068	0.0237	Up
Q8BGS0	Mak16	Protein MAK16 homolog (Protein RBM13)	2.3298	5.14e-05	Up
Q3UMW7	Mapkapk3	MAP kinase-activated protein kinase 3 (MAPK-activated protein kinase 3) (MAPKAP kinase 3) (MAPKAP-K3) (MAPKAPK-3) (MK-3) (EC 2.7.11.1)	1.76525	0.0263	Up
Q3U214	Mast3	Microtubule-associated serine/threonine-protein kinase 3 (EC 2.7.11.1)	1.75798	0.0412	Up
Q8K310	Matr3	Matrin-3	0.21045	0.0376	Up
Q924H2	Med15	Mediator of RNA polymerase II transcription subunit 15 (Mediator complex subunit 15) (Positive cofactor 2 glutamine/Q-rich-associated protein) (PC2 glutamine/Q-rich-associated protein) (mPcqap)	1.06733	0.0416	Up
Q80YQ2	Med23	Mediator of RNA polymerase II transcription subunit 23 (Cofactor required for Sp1 transcriptional activation subunit 3) (CRSP complex subunit 3) (Mediator complex subunit 23) (Protein sur-2 homolog) (mSur-2)	1.54252	0.0165	Up
Q9Z120	Mettl1	tRNA (guanine-N(7)-)-methyltransferase (EC 2.1.1.33) (Methyltransferase-like protein 1) (mRNA (guanine-N(7)-)-methyltransferase) (EC 2.1.1.-) (miRNA (guanine-N(7)-)-methyltransferase) (EC 2.1.1.-) (tRNA (guanine(46)-N(7))-methyltransferase) (tRNA(m7G46)-methyltransferase)	1.90773	0.0117	Up
Q9D2V8	Mfsd10	Major facilitator superfamily domain-containing protein 10 (Tetracycline transporter-like protein)	1.54139	0.0448	Up
Q6PEB6	Mob4	MOB-like protein phocein (Class II mMOB1) (Mob1 homolog 3) (Mob3) (Mps one binder kinase activator-like 3) (Preimplantation protein 3)	1.82823	0.0165	Up
Q8BMQ8	Mon1b	Vacuolar fusion protein MON1 homolog B	1.76774	0.00639	Up
Q9R0Q4	Morf4l2	Mortality factor 4-like protein 2 (MORF-related gene X protein) (Sid 393) (Transcription factor-like protein MRGX)	1.51772	0.0281	Up
Q9D1Q1	Mphosph6	M-phase phosphoprotein 6	1.78249	0.00185	Up
Q5ND52	Mrm3	rRNA methyltransferase 3, mitochondrial (EC 2.1.1.-) (16S rRNA (guanosine(1370)-2'-O)-methyltransferase) (16S rRNA [Gm1370] 2'-O-methyltransferase) (RNA methyltransferase-like protein 1)	1.92891	0.0165	Up
Q9CWE0	Mtfr1l	Mitochondrial fission regulator 1-like	0.440221	0.0376	Up
P70248	Myo1f	Unconventional myosin-If	1.9444	0.00851	Up
O09000	Ncoa3	Nuclear receptor coactivator 3 (NCoA-3) (EC 2.3.1.48) (Amplified in breast cancer-1 protein homolog) (AIB-1) (CBP-interacting protein) (p/CIP) (pCIP) (Receptor-associated coactivator 3) (RAC-3) (Steroid receptor coactivator protein 3) (SRC-3) (Thyroid hormone receptor activator molecule 1) (ACTR) (TRAM-1)	1.9334	0.0348	Up
Q9ERR1	Ndel1	Nuclear distribution protein nudE-like 1 (Protein mNudE-like) (Protein Nudel) (mNudE-L)	1.40236	0.0099	Up
P33215	Nedd1	Protein NEDD1 (Neural precursor cell expressed developmentally down-regulated protein 1) (NEDD-1)	1.5033	0.00237	Up
Q6P5H2	Nes	Nestin	1.48028	0.0441	Up
Q9JMH7	Neu3	Sialidase-3 (EC 3.2.1.18) (Ganglioside sialidase) (Membrane sialidase) (N-acetyl-alpha-neuraminidase 3)	1.7323	0.00705	Up
Q5RJG1	Nol10	Nucleolar protein 10	1.33961	0.0124	Up
O35604	Npc1	NPC intracellular cholesterol transporter 1 (Niemann-Pick C1 protein)	0.62964	0.0104	Up
Q91VT1	Nsmce2	E3 SUMO-protein ligase NSE2 (EC 2.3.2.-) (E3 SUMO-protein transferase NSE2) (MMS21 homolog) (Non-structural maintenance of chromosomes element 2 homolog) (Non-SMC element 2 homolog)	1.9995	0.00153	Up
Q60597	Ogdh	2-oxoglutarate dehydrogenase complex component E1 (E1o) (OGDC-E1) (OGDH-E1) (EC 1.2.4.2) (2-oxoglutarate dehydrogenase, mitochondrial) (Alpha-ketoglutarate dehydrogenase) (Alpha-KGDH-E1) (Thiamine diphosphate (ThDP)-dependent 2-oxoglutarate dehydrogenase)	0.27111	0.0447	Up
Q3V3Q7	Pacs2	Phosphofurin acidic cluster sorting protein 2 (PACS-2) (PACS1-like protein)	1.52621	0.00305	Up
Q3TC46	Patl1	Protein PAT1 homolog 1 (PAT1-like protein 1) (Protein PAT1 homolog b) (Pat1b)	1.69133	0.0103	Up
P41778	Pbx1	Pre-B-cell leukemia transcription factor 1 (Homeobox protein PBX1)	1.39032	0.0431	Up
Q9Z0X4	Pde3a	cGMP-inhibited 3',5'-cyclic phosphodiesterase 3A (EC 3.1.4.17) (Cyclic GMP-inhibited phosphodiesterase A) (CGI-PDE A)	1.67086	0.0202	Up
Q03958	Pfdn6	Prefoldin subunit 6 (Protein Ke2)	0.248126	0.0237	Up
O70250	Pgam2	Phosphoglycerate mutase 2 (EC 5.4.2.11) (EC 5.4.2.4) (BPG-dependent PGAM 2) (Muscle-specific phosphoglycerate mutase) (Phosphoglycerate mutase isozyme M) (PGAM-M)	3.51487	0.00996	Up
Q8VDD9	Phip	PH-interacting protein (PHIP) (IRS-1 PH domain-binding protein) (Neuronal differentiation-related protein) (NDRP) (WD repeat-containing protein 11)	1.87473	0.0156	Up
Q8VCI0	Plbd1	Phospholipase B-like 1 (EC 3.1.1.-) (LAMA-like protein 1) (Lamina ancestor homolog 1) (Phospholipase B domain-containing protein 1) [Cleaved into: Phospholipase B-like 1 chain A; Phospholipase B-like 1 chain B; Phospholipase B-like 1 chain C]	0.532249	0.0446	Up
O35405	Pld3	5'-3' exonuclease PLD3 (EC 3.1.16.1) (Choline phosphatase 3) (Phosphatidylcholine-hydrolyzing phospholipase D3) (Phospholipase D3) (PLD 3) (Schwannoma-associated protein 9) (SAM-9)	0.603827	0.0443	Up
Q8BZH4	Pogz	Pogo transposable element with ZNF domain	1.82543	0.0113	Up
Q6P6I6	Polr2m	DNA-directed RNA polymerase II subunit GRINL1A (DNA-directed RNA polymerase II subunit M) (Glutamate receptor-like protein 1A)	1.40925	0.0305	Up
P16054	Prkce	Protein kinase C epsilon type (EC 2.7.11.13) (nPKC-epsilon)	1.81929	0.00801	Up
Q8CI94	Pygb	Glycogen phosphorylase, brain form (EC 2.4.1.1)	0.55472	0.0336	Up
Q8BSI6	R3hcc1	R3H and coiled-coil domain-containing protein 1	1.42334	0.00915	Up
Q921E2	Rab31	Ras-related protein Rab-31	1.6825	0.0429	Up
Q8VDV3	Rab3il1	Guanine nucleotide exchange factor for Rab-3A (Rab-3A-interacting-like protein 1) (Rab3A-interacting-like protein 1) (Rabin3-like 1)	1.72958	0.0413	Up
Q9ESK9	Rb1cc1	RB1-inducible coiled-coil protein 1 (Coiled-coil-forming protein 1) (FAK family kinase-interacting protein of 200 kDa) (FIP200) (LaXp180)	1.22146	0.0153	Up
Q6P3B9	Rbfa	Putative ribosome-binding factor A, mitochondrial	1.86239	0.017	Up
Q8BP71	Rbfox2	RNA binding protein fox-1 homolog 2 (Fox-1 homolog B) (Fox-1 homolog Fxh) (Hexaribonucleotide-binding protein 2) (RNA-binding motif protein 9) (RNA-binding protein 9)	1.25034	0.0361	Up
Q0VG62	Rbis	Ribosomal biogenesis factor	1.63904	0.0133	Up
Q8R3C6	Rbm19	Probable RNA-binding protein 19 (RNA-binding motif protein 19)	0.756726	0.0412	Up
Q8K2J7	Rell1	RELT-like protein 1	2.10459	0.0113	Up
P82343	Renbp	N-acylglucosamine 2-epimerase (AGE) (EC 5.1.3.8) (GlcNAc 2-epimerase) (N-acetyl-D-glucosamine 2-epimerase) (Renin-binding protein) (RnBP)	0.945398	0.0049	Up
Q9JL61	Rfx5	DNA-binding protein Rfx5 (Regulatory factor X 5)	1.48813	0.0168	Up
Q68FE6	Ripor1	Rho family-interacting cell polarization regulator 1	1.37905	0.00937	Up
Q9CWY8	Rnaseh2a	Ribonuclease H2 subunit A (RNase H2 subunit A) (EC 3.1.26.4) (Ribonuclease HI large subunit) (RNase HI large subunit) (Ribonuclease HI subunit A)	1.52297	0.00757	Up
Q8C6B2	Rtkn	Rhotekin	1.45299	0.0301	Up
Q8C1B7	Septin11	Septin-11	0.318307	0.0305	Up
Q9QZI8	Serinc1	Serine incorporator 1 (Axotomy-induced glyco/Golgi protein 2) (Membrane protein TMS-2) (Tumor differentially expressed protein 1-like) (Tumor differentially expressed protein 2)	1.21323	0.0431	Up
P70665	Siae	Sialate O-acetylesterase (EC 3.1.1.53) (Sialic acid-specific 9-O-acetylesterase) (Yolk sac protein 2) [Cleaved into: Sialate O-acetylesterase small subunit; Sialate O-acetylesterase large subunit]	0.590704	0.0113	Up
Q8CIW6	Slc26a6	Solute carrier family 26 member 6 (Anion exchange transporter) (Chloride-formate exchanger) (Pendrin-L1) (Pendrin-like protein 1) (Putative anion transporter-1) (Pat-1)	1.27971	0.0489	Up
Q9EP96	Slco1a4	Solute carrier organic anion transporter family member 1A4 (Sodium-independent organic anion-transporting polypeptide 2) (Solute carrier family 21 member 5)	1.18016	0.0441	Up
Q9D0T1	Snu13	NHP2-like protein 1 (Fertilization antigen 1) (FA-1) (High mobility group-like nuclear protein 2 homolog 1) (Sperm-specific antigen 1) (U4/U6.U5 small nuclear ribonucleoprotein SNU13) (U4/U6.U5 tri-snRNP 15.5 kDa protein) [Cleaved into: NHP2-like protein 1, N-terminally processed]	0.303899	0.0263	Up
Q80W37	Snupn	Snurportin-1 (RNA U transporter 1)	2.3908	0.00049	Up
Q9D2H6	Sp2	Transcription factor Sp2	1.6951	0.0016	Up
Q9WTK7	Stk11	Serine/threonine-protein kinase STK11 (EC 2.7.11.1) (Liver kinase B1 homolog) (LKB1) (mLKB1)	1.39478	0.0349	Up
P49891	Sult1e1	Sulfotransferase 1E1 (ST1E1) (EC 2.8.2.4) (Estrogen sulfotransferase, testis isoform) (Sulfotransferase, estrogen-preferring)	2.64502	0.017	Up
Q9CZV5	Supt7l	STAGA complex 65 subunit gamma (SPTF-associated factor 65 gamma) (STAF65gamma) (Suppressor of Ty 7-like)	1.3319	0.00764	Up
Q64092	Tfe3	Transcription factor E3 (mTFE3)	2.03061	0.00119	Up
Q8R183	Timd2	T-cell immunoglobulin and mucin domain-containing protein 2 (TIMD-2) (T-cell immunoglobulin mucin receptor 2) (TIM-2) (T-cell membrane protein 2)	1.46903	0.00915	Up
Q9Z0V8	Timm17a	Mitochondrial import inner membrane translocase subunit Tim17-A (Inner membrane preprotein translocase Tim17a)	2.06094	0.00235	Up
Q3UPR7	Tmem102	Transmembrane protein 102	1.56513	0.0101	Up
B1AZA5	Tmem245	Transmembrane protein 245	0.914581	0.0165	Up
Q61033	Tmpo	Lamina-associated polypeptide 2, isoforms alpha/zeta (Thymopoietin isoforms alpha/zeta) (TP alpha/zeta)	0.601707	0.00011	Up
Q78XR0	Trappc6a	Trafficking protein particle complex subunit 6A (TRAPP complex subunit 6A)	1.50974	0.0445	Up
Q8QZY6	Tspan14	Tetraspanin-14 (Tspan-14) (Transmembrane 4 superfamily member 14)	1.74708	0.0153	Up
Q9JJZ2	Tuba8	Tubulin alpha-8 chain (EC 3.6.5.-) (Alpha-tubulin 8) [Cleaved into: Dephenylalaninated tubulin alpha-8 chain]	2.15436	0.00156	Up
Q9CZP0	Ufsp1	Ufm1-specific protease 1 (UfSP1) (EC 3.4.22.-)	1.69762	0.00619	Up
Q91W36	Usp3	Ubiquitin carboxyl-terminal hydrolase 3 (EC 3.4.19.12) (Deubiquitinating enzyme 3) (Ubiquitin thioesterase 3) (Ubiquitin-specific-processing protease 3)	1.72226	0.0033	Up
Q6ZQ93	Usp34	Ubiquitin carboxyl-terminal hydrolase 34 (EC 3.4.19.12) (Deubiquitinating enzyme 34) (Ubiquitin thioesterase 34) (Ubiquitin-specific-processing protease 34)	1.80826	0.0293	Up
P63044	Vamp2	Vesicle-associated membrane protein 2 (VAMP-2) (Synaptobrevin-2)	1.69585	0.0113	Up
O70404	Vamp8	Vesicle-associated membrane protein 8 (VAMP-8) (Endobrevin) (Edb)	0.348895	0.038	Up
Q65Z40	Wapl	Wings apart-like protein homolog (Dioxin-inducible factor 2) (DIF-2) (WAPL cohesin release factor)	0.25955	0.0407	Up
Q61048	Wbp4	WW domain-binding protein 4 (WBP-4) (Formin-binding protein 21) (WW domain-containing-binding protein 4)	2.19709	5.57e-06	Up
Q8K1I7	Wipf1	WAS/WASL-interacting protein family member 1 (Wiskott-Aldrich syndrome protein-interacting protein) (WASP-interacting protein)	2.03821	0.0469	Up
Q5SXA9	Wwc1	Protein KIBRA (Kidney and brain protein) (KIBRA) (WW domain-containing protein 1)	1.53638	0.0248	Up
P27641	Xrcc5	X-ray repair cross-complementing protein 5 (EC 3.6.4.-) (ATP-dependent DNA helicase 2 subunit 2) (ATP-dependent DNA helicase II 80 kDa subunit) (CTC box-binding factor 85 kDa subunit) (CTC85) (CTCBF) (DNA repair protein XRCC5) (Ku autoantigen protein p86 homolog) (Ku80) (Nuclear factor IV)	0.274786	0.0256	Up
Q9CZ96	Zcrb1	Zinc finger CCHC-type and RNA-binding motif-containing protein 1 (MADP-1) (U11/U12 small nuclear ribonucleoprotein 31 kDa protein) (U11/U12 snRNP 31 kDa protein)	1.71774	0.0263	Up
Q9CPV7	Zdhhc6	Palmitoyltransferase ZDHHC6 (EC 2.3.1.225) (Stearoyltransferase ZDHHC6) (EC 2.3.1.-) (Zinc finger DHHC domain-containing protein 6) (DHHC-6)	1.90145	0.00274	Up
Q9CQF6	Aasdhppt	L-aminoadipate-semialdehyde dehydrogenase-phosphopantetheinyl transferase (EC 2.7.8.7) (4'-phosphopantetheinyl transferase) (Alpha-aminoadipic semialdehyde dehydrogenase-phosphopantetheinyl transferase) (AASD-PPT)	-0.596787	0.038	Down
Q99LE6	Abcf2	ATP-binding cassette sub-family F member 2	-0.184739	0.0099	Down
Q7TMS5	Abcg2	Broad substrate specificity ATP-binding cassette transporter ABCG2 (EC 7.6.2.2) (ATP-binding cassette sub-family G member 2) (Breast cancer resistance protein 1 homolog) (Urate exporter) (CD antigen CD338)	-0.448644	0.02	Down
Q9EPL9	Acox3	Peroxisomal acyl-coenzyme A oxidase 3 (EC 1.3.3.6) (Branched-chain acyl-CoA oxidase) (BRCACox) (Pristanoyl-CoA oxidase)	-0.393448	0.0232	Down
Q91XE4	Acy3	N-acyl-aromatic-L-amino acid amidohydrolase (carboxylate-forming) (EC 3.5.1.114) (Acylase III) (Aminoacylase III) (AAIII) (Aminoacylase-3) (ACY-3) (Aspartoacylase-2) (Hepatitis C virus core-binding protein 1) (HCBP1)	-0.31392	0.0413	Down
Q99MU3	Adar	Double-stranded RNA-specific adenosine deaminase (DRADA) (EC 3.5.4.37) (RNA adenosine deaminase 1)	-0.773667	0.0349	Down
Q8CJF9	Ago3	Protein argonaute-3 (Argonaute3) (mAgo3) (EC 3.1.26.n2) (Argonaute RISC catalytic component 3) (Eukaryotic translation initiation factor 2C 3) (eIF-2C 3) (eIF2C 3) (Piwi/argonaute family protein meIF2C3)	-2.05198	0.00673	Down
P08680	Alas2	5-aminolevulinate synthase, erythroid-specific, mitochondrial (ALAS-E) (EC 2.3.1.37) (5-aminolevulinic acid synthase 2) (Delta-ALA synthase 2) (Delta-aminolevulinate synthase 2)	-2.2971	0.000235	Down
Q8BXP5	Ankrd33	Photoreceptor ankyrin repeat protein (Ankyrin repeat domain-containing protein 33)	-1.87551	0.0094	Down
O54754	Aox1	Aldehyde oxidase 1 (EC 1.2.3.1) (Azaheterocycle hydroxylase 1) (EC 1.17.3.-) (Retinal oxidase)	-0.474922	0.025	Down
G3X982	Aox3	Aldehyde oxidase 3 (EC 1.2.3.1) (Aldehyde oxidase homolog 1) (Azaheterocycle hydroxylase 3) (EC 1.17.3.-)	-0.784767	0.00153	Down
P34928	Apoc1	Apolipoprotein C-I (Apo-CI) (ApoC-I) (Apolipoprotein C1) [Cleaved into: Truncated apolipoprotein C-I]	-0.73348	0.00757	Down
Q6DFV3	Arhgap21	Rho GTPase-activating protein 21 (Rho GTPase-activating protein 10) (Rho-type GTPase-activating protein 21)	-0.87776	0.0339	Down
F8VPQ2	Arid4a	AT-rich interactive domain-containing protein 4A (ARID domain-containing protein 4A) (Retinoblastoma-binding protein 1)	-1.92535	0.00915	Down
Q80XR2	Atp2c1	Calcium-transporting ATPase type 2C member 1 (ATPase 2C1) (EC 7.2.2.10) (ATP-dependent Ca(2+) pump PMR1) (Ca(2+)/Mn(2+)-ATPase 2C1) (Secretory pathway Ca(2+)-transporting ATPase type 1) (SPCA1)	-0.973388	0.0113	Down
O54904	B3galt1	Beta-1,3-galactosyltransferase 1 (Beta-1,3-GalTase 1) (Beta3Gal-T1) (Beta3GalT1) (EC 2.4.1.86) (UDP-Gal:betaGlcNAc beta 1,3-galactosyltransferase-I) (UDP-galactose:beta-N-acetyl-glucosamine-beta-1,3-galactosyltransferase 1)	-2.04903	0.00119	Down
Q9Z222	B3GNT2	N-acetyllactosaminide beta-1,3-N-acetylglucosaminyltransferase 2 (EC 2.4.1.149) (Beta-1,3-N-acetylglucosaminyltransferase 1) (BGnT-1) (Beta-1,3-Gn-T1) (Beta3Gn-T1) (Beta-1,3-galactosyltransferase 7) (Beta-1,3-GalTase 7) (Beta3Gal-T7) (Beta3GalT7) (b3Gal-T7) (Beta-3-Gx-T7) (UDP-Gal:beta-GlcNAc beta-1,3-galactosyltransferase 7) (UDP-GlcNAc:betaGal beta-1,3-N-acetylglucosaminyltransferase 2) (BGnT-2…	-1.21286	0.0217	Down
A2AUY4	Baz2b	Bromodomain adjacent to zinc finger domain protein 2B	-2.40549	0.00959	Down
O35490	Bhmt	Betaine--homocysteine S-methyltransferase 1 (EC 2.1.1.5)	-0.485277	0.0146	Down
P08607	C4bp	C4b-binding protein (C4bp)	-0.716947	0.0155	Down
Q8K182	C8a	Complement component C8 alpha chain (Complement component 8 subunit alpha)	-0.95049	0.0481	Down
Q8BH35	C8b	Complement component C8 beta chain (Complement component 8 subunit beta)	-0.927499	0.00076	Down
Q8VCG4	C8g	Complement component C8 gamma chain	-0.698775	0.0431	Down
P06683	C9	Complement component C9	-0.839507	0.00702	Down
P35564	Canx	Calnexin	-0.218065	0.0499	Down
P16015	Car3	Carbonic anhydrase 3 (EC 4.2.1.1) (Carbonate dehydratase III) (Carbonic anhydrase III) (CA-III)	-0.750572	0.0217	Down
Q91VJ2	Cavin3	Caveolae-associated protein 3 (Cavin-3) (Protein kinase C delta-binding protein) (Serum deprivation response factor-related gene product that binds to C-kinase)	-1.98199	0.0113	Down
Q99LM2	Cdk5rap3	CDK5 regulatory subunit-associated protein 3	-0.262934	0.0113	Down
E9Q309	Cep350	Centrosome-associated protein 350 (Cep350)	-1.29399	0.037	Down
Q63880	Ces3a	Carboxylesterase 3A (EC 3.1.1.1) (ES-male) (Liver carboxylesterase 31) (Esterase-31)	-1.44301	0.00019	Down
Q8VCU1	Ces3b	Carboxylesterase 3B (EC 3.1.1.1) (Liver carboxylesterase 31-like)	-1.31923	5.14e-05	Down
Q9ET43	Cldn12	Claudin-12	-1.02645	0.0447	Down
Q9CQC2	Clps	Colipase	-4.63295	0.00229	Down
Q61419	Cmah	Cytidine monophosphate-N-acetylneuraminic acid hydroxylase (CMP-N-acetylneuraminic acid hydroxylase) (EC 1.14.18.2) (CMP-N-acetylneuraminate monooxygenase) (CMP-Neu5Ac hydroxylase) (CMP-NeuAc hydroxylase)	-0.917928	0.00112	Down
O55029	Copb2	Coatomer subunit beta' (Beta'-coat protein) (Beta'-COP) (p102)	-0.174009	0.0177	Down
Q9QXK3	Copg2	Coatomer subunit gamma-2 (Gamma-2-coat protein) (Gamma-2-COP)	-0.230592	0.0413	Down
Q8CJ40	Crocc	Rootletin (Ciliary rootlet coiled-coil protein)	-1.64125	0.00504	Down
Q8VHL5	Crygn	Gamma-crystallin N (Gamma-N-crystallin)	-1.18093	0.0376	Down
P56593	Cyp2a12	Cytochrome P450 2A12 (EC 1.14.14.1) (CYPIIA12) (Steroid hormones 7-alpha-hydroxylase) (Testosterone 7-alpha-hydroxylase)	-0.523832	0.0101	Down
P11714	Cyp2d9	Cytochrome P450 2D9 (EC 1.14.14.1) (CYPIID9) (Cytochrome P450-16-alpha) (Cytochrome P450CA) (Testosterone 16-alpha hydroxylase)	-1.11543	0.000645	Down
P33267	Cyp2f2	Cytochrome P450 2F2 (EC 1.14.14.-) (CYPIIF2) (Cytochrome P450-NAH-2) (Naphthalene dehydrogenase) (Naphthalene hydroxylase)	-1.34248	0.00011	Down
O54749	Cyp2j5	Cytochrome P450 2J5 (EC 1.14.14.1) (Arachidonic acid epoxygenase) (CYPIIJ5)	-0.564507	0.0124	Down
Q9CX98	Cyp2u1	Cytochrome P450 2U1 (Long-chain fatty acid omega-monooxygenase) (EC 1.14.14.80)	-0.714805	0.00374	Down
A2A974	Cyp4a12b	Cytochrome P450 4A12B (EC 1.14.14.1)	-2.22711	0.00011	Down
Q9DBW0	Cyp4v3	Cytochrome P450 4V2 (Docosahexaenoic acid omega-hydroxylase CYP4V2) (EC 1.14.14.79) (Long-chain fatty acid omega-monooxygenase) (EC 1.14.14.80)	-0.675183	0.0212	Down
Q60991	Cyp7b1	Cytochrome P450 7B1 (24-hydroxycholesterol 7-alpha-hydroxylase) (EC 1.14.14.26) (25/26-hydroxycholesterol 7-alpha-hydroxylase) (EC 1.14.14.29) (3-hydroxysteroid 7-alpha hydroxylase) (Hippocampal transcript 1 protein) (HCT-1) (Oxysterol 7-alpha-hydroxylase)	-1.25832	0.0412	Down
O88962	Cyp8b1	7-alpha-hydroxycholest-4-en-3-one 12-alpha-hydroxylase (EC 1.14.14.139) (7-alpha-hydroxy-4-cholesten-3-one 12-alpha-hydroxylase) (CYPVIIIB1) (Cytochrome P450 8B1) (Sterol 12-alpha-hydroxylase)	-1.09864	0.00966	Down
Q8BH86	Dglucy	D-glutamate cyclase, mitochondrial (EC 4.2.1.48)	-0.264714	0.0178	Down
A2ATU0	Dhtkd1	2-oxoadipate dehydrogenase complex component E1 (E1a) (OADC-E1) (OADH-E1) (EC 1.2.4.-) (2-oxoadipate dehydrogenase, mitochondrial) (Alpha-ketoadipate dehydrogenase) (Alpha-KADH-E1) (Dehydrogenase E1 and transketolase domain-containing protein 1) (Probable 2-oxoglutarate dehydrogenase E1 component DHKTD1, mitochondrial)	-1.1913	0.00108	Down
Q61712	Dnajc1	DnaJ homolog subfamily C member 1 (DnaJ protein homolog MTJ1)	-0.336223	0.0263	Down
Q3UIR3	Dtx3l	E3 ubiquitin-protein ligase DTX3L (EC 2.3.2.27) (Protein deltex-3-like) (RING-type E3 ubiquitin transferase DTX3L)	-0.336573	0.0389	Down
Q01279	Egfr	Epidermal growth factor receptor (EC 2.7.10.1)	-1.28447	2.81e-05	Down
Q99LD9	Eif2b2	Translation initiation factor eIF-2B subunit beta (eIF-2B GDP-GTP exchange factor subunit beta)	-0.278854	0.0444	Down
Q8JZQ9	Eif3b	Eukaryotic translation initiation factor 3 subunit B (eIF3b) (Eukaryotic translation initiation factor 3 subunit 9) (eIF-3-eta) (eIF3 p116)	-0.192451	0.0413	Down
O35949	Elovl3	Elongation of very long chain fatty acids protein 3 (EC 2.3.1.199) (3-keto acyl-CoA synthase Elovl3) (CIN-2) (Cold-inducible glycoprotein of 30 kDa) (ELOVL fatty acid elongase 3) (ELOVL FA elongase 3) (Very long chain 3-ketoacyl-CoA synthase 3) (Very long chain 3-oxoacyl-CoA synthase 3)	-2.63311	0.00076	Down
Q8C7X2	Emc1	ER membrane protein complex subunit 1	-0.31997	0.0094	Down
Q80YC5	F12	Coagulation factor XII (EC 3.4.21.38) (Hageman factor) (HAF) [Cleaved into: Coagulation factor XIIa heavy chain; Coagulation factor XIIa light chain]	-0.398329	0.0441	Down
P35505	Fah	Fumarylacetoacetase (FAA) (EC 3.7.1.2) (Beta-diketonase) (Fumarylacetoacetate hydrolase)	-0.466596	0.017	Down
P46656	Fdx1	Adrenodoxin, mitochondrial (Adrenal ferredoxin) (Ferredoxin-1)	-0.428577	0.0376	Down
Q8BX90	Fndc3a	Fibronectin type-III domain-containing protein 3A	-0.330158	0.00764	Down
P97379	G3bp2	Ras GTPase-activating protein-binding protein 2 (G3BP-2) (GAP SH3 domain-binding protein 2)	-0.309228	0.0381	Down
Q64467	Gapdhs	Glyceraldehyde-3-phosphate dehydrogenase, testis-specific (EC 1.2.1.12) (Spermatogenic cell-specific glyceraldehyde 3-phosphate dehydrogenase 2) (GAPDH-2) (Spermatogenic glyceraldehyde-3-phosphate dehydrogenase)	-2.57038	0.0094	Down
Q01514	Gbp2b	Guanylate-binding protein 1 (EC 3.6.1.-) (EC 3.6.5.-) (GTP-binding protein 1) (GBP-1) (mGBP-1) (mGBP1) (Guanine nucleotide-binding protein 1) (Interferon-gamma-inducible protein MAG-1) (Interferon-induced guanylate-binding protein 1)	-1.99648	0.00933	Down
P47856	Gfpt1	Glutamine--fructose-6-phosphate aminotransferase [isomerizing] 1 (EC 2.6.1.16) (D-fructose-6-phosphate amidotransferase 1) (Glutamine:fructose-6-phosphate amidotransferase 1) (GFAT 1) (GFAT1) (Hexosephosphate aminotransferase 1)	-0.241489	0.048	Down
Q8K2C8	Gpat4	Glycerol-3-phosphate acyltransferase 4 (GPAT4) (EC 2.3.1.15) (1-acylglycerol-3-phosphate O-acyltransferase 6) (1-AGP acyltransferase 6) (1-AGPAT 6) (Acyl-CoA:glycerol-3-phosphate acyltransferase 4) (Lysophosphatidic acid acyltransferase zeta) (LPAAT-zeta) (Testis spermatogenesis apoptosis-related protein 7)	-0.395519	0.0248	Down
Q9JLM9	Grb14	Growth factor receptor-bound protein 14 (GRB14 adapter protein)	-0.384299	0.038	Down
P19157	Gstp1	Glutathione S-transferase P 1 (Gst P1) (EC 2.5.1.18) (GST YF-YF) (GST class-pi) (GST-piB) (Preadipocyte growth factor)	-0.602098	0.017	Down
P58710	Gulo	L-gulonolactone oxidase (LGO) (EC 1.1.3.8) (L-gulono-gamma-lactone oxidase) (GLO)	-0.490516	0.0165	Down
Q9WU19	Hao1	2-Hydroxyacid oxidase 1 (HAOX1) (EC 1.1.3.15) (Glycolate oxidase) (GOX) (Glyoxylate oxidase) (EC 1.2.3.5)	-0.607577	0.00402	Down
P51658	Hsd17b2	Estradiol 17-beta-dehydrogenase 2 (EC 1.1.1.62) (17-beta-hydroxysteroid dehydrogenase type 2) (17-beta-HSD 2) (Testosterone 17-beta-dehydrogenase) (EC 1.1.1.239)	-0.512812	0.00439	Down
P26149	Hsd3b2	3 beta-hydroxysteroid dehydrogenase/Delta 5-->4-isomerase type 2 (3 beta-hydroxysteroid dehydrogenase/Delta 5-->4-isomerase type II) (3-beta-HSD II) [Includes: 3-beta-hydroxy-Delta(5)-steroid dehydrogenase (EC 1.1.1.145) (3-beta-hydroxy-5-ene steroid dehydrogenase) (Progesterone reductase); Steroid Delta-isomerase (EC 5.3.3.1) (Delta-5-3-ketosteroid isomerase)]	-1.21962	0.0217	Down
P26150	Hsd3b3	3 beta-hydroxysteroid dehydrogenase/Delta 5-->4-isomerase type 3 (3 beta-hydroxysteroid dehydrogenase/Delta 5-->4-isomerase type III) (3-beta-HSD III) [Includes: 3-beta-hydroxy-Delta(5)-steroid dehydrogenase (EC 1.1.1.145) (3-beta-hydroxy-5-ene steroid dehydrogenase) (Progesterone reductase); Steroid Delta-isomerase (EC 5.3.3.1) (Delta-5-3-ketosteroid isomerase)]	-0.566252	0.00706	Down
P08113	Hsp90b1	Endoplasmin (94 kDa glucose-regulated protein) (GRP-94) (Endoplasmic reticulum resident protein 99) (ERp99) (Heat shock protein 90 kDa beta member 1) (Polymorphic tumor rejection antigen 1) (Tumor rejection antigen gp96)	-0.229692	0.0459	Down
Q9JKR6	Hyou1	Hypoxia up-regulated protein 1 (GRP-170) (140 kDa Ca(2+)-binding protein) (CBP-140)	-0.338585	0.02	Down
P26952	Il3ra	Interleukin-3 receptor subunit alpha (IL-3 receptor subunit alpha) (IL-3R subunit alpha) (IL-3R-alpha) (IL-3RA) (Interleukin-3 receptor class II alpha chain) (CD antigen CD123)	-1.5244	0.00277	Down
P55104	Inhbc	Inhibin beta C chain (Activin beta-C chain)	-1.03126	0.00939	Down
Q99JH8	Kdelr1	ER lumen protein-retaining receptor 1 (KDEL endoplasmic reticulum protein retention receptor 1) (KDEL receptor 1)	-1.16042	0.038	Down
Q9Z2X8	Keap1	Kelch-like ECH-associated protein 1 (Cytosolic inhibitor of Nrf2) (INrf2)	-0.476933	0.037	Down
Q9DCY0	Keg1	Glycine N-acyltransferase-like protein Keg1 (EC 2.3.1.13) (Acyl-CoA:glycine N-acyltransferase protein Keg1) (Kidney-expressed gene 1 protein)	-1.03673	0.000843	Down
Q91WN4	Kmo	Kynurenine 3-monooxygenase (EC 1.14.13.9) (Kynurenine 3-hydroxylase)	-0.366306	0.0322	Down
Q8BTY1	Kyat1	Kynurenine--oxoglutarate transaminase 1 (EC 2.6.1.7) (Cysteine-S-conjugate beta-lyase) (EC 4.4.1.13) (Glutamine transaminase K) (GTK) (Glutamine--phenylpyruvate transaminase) (EC 2.6.1.64) (Kynurenine aminotransferase 1) (Kynurenine aminotransferase I) (KATI) (Kynurenine--oxoglutarate transaminase I)	-0.362633	0.00657	Down
Q99KR3	Lactb2	Endoribonuclease LACTB2 (Beta-lactamase-like protein 2) (EC 3.1.27.-)	-0.37177	0.0412	Down
Q9CPY7	Lap3	Cytosol aminopeptidase (EC 3.4.11.1) (Cysteinylglycine-S-conjugate dipeptidase) (EC 3.4.13.23) (Leucine aminopeptidase 3) (LAP-3) (Leucyl aminopeptidase) (Peptidase S) (Proline aminopeptidase) (EC 3.4.11.5) (Prolyl aminopeptidase)	-0.291155	0.0289	Down
Q3U3R4	Lmf1	Lipase maturation factor 1 (Transmembrane protein 112)	-0.336039	0.0217	Down
Q9D7F2	Lypd6b	Ly6/PLAUR domain-containing protein 6B	-2.64496	0.034	Down
P27046	Man2a1	Alpha-mannosidase 2 (EC 3.2.1.114) (Golgi alpha-mannosidase II) (AMan II) (Man II) (Mannosidase alpha class 2A member 1) (Mannosyl-oligosaccharide 1,3-1,6-alpha-mannosidase)	-0.3177	0.0244	Down
P97310	Mcm2	DNA replication licensing factor MCM2 (EC 3.6.4.12) (Minichromosome maintenance protein 2 homolog) (Nuclear protein BM28)	-1.73288	0.0376	Down
Q921V5	Mgat2	Alpha-1,6-mannosyl-glycoprotein 2-beta-N-acetylglucosaminyltransferase (EC 2.4.1.143) (Beta-1,2-N-acetylglucosaminyltransferase II) (GlcNAc-T II) (GNT-II) (Mannoside acetylglucosaminyltransferase 2) (N-glycosyl-oligosaccharide-glycoprotein N-acetylglucosaminyltransferase II)	-0.299661	0.04	Down
Q7TNS2	Micos10	MICOS complex subunit Mic10 (Mitochondrial inner membrane organizing system protein 1)	-0.829437	0.0243	Down
A2A7Y5	Miip	Migration and invasion-inhibitory protein (Invasion-inhibitory protein 45) (IIp45)	-1.96967	0.0109	Down
Q9CV28	Mindy3	Ubiquitin carboxyl-terminal hydrolase MINDY-3 (EC 3.4.19.12) (Deubiquitinating enzyme MINDY-3) (MINDY lysine 48 deubiquitinase 3) (Protein CARP)	-0.444316	0.00723	Down
Q2YDW2	Msto1	Protein misato homolog 1	-2.01752	0.00161	Down
Q9CW42	Mtarc1	Mitochondrial amidoxime-reducing component 1 (mARC1) (EC 1.7.-.-) (Molybdenum cofactor sulfurase C-terminal domain-containing protein 1) (MOSC domain-containing protein 1) (Moco sulfurase C-terminal domain-containing protein 1)	-0.375289	0.03	Down
Q922Q1	Mtarc2	Mitochondrial amidoxime reducing component 2 (mARC2) (EC 1.7.-.-) (Molybdenum cofactor sulfurase C-terminal domain-containing protein 2) (MOSC domain-containing protein 2) (Moco sulfurase C-terminal domain-containing protein 2)	-0.319115	0.0113	Down
P28665	Mug1	Murinoglobulin-1 (MuG1)	-0.720002	0.00277	Down
P11588	Mup1	Major urinary protein 1 (MUP 1)	-2.38141	0.00723	Down
B5X0G2	Mup17	Major urinary protein 17 (MUP 17)	-2.00392	0.0152	Down
P11589	Mup2	Major urinary protein 2 (MUP 2)	-2.61684	0.000869	Down
Q5FW60	Mup20	Major urinary protein 20 (Darcin) (Major urinary protein 24)	-2.71955	0.00175	Down
P04939	Mup3	Major urinary protein 3 (MUP 3) (Non-group 1/group 2 MUP15)	-1.80139	0.0094	Down
Q64331	Myo6	Unconventional myosin-VI (Protein twist) (Unconventional myosin-6)	-0.241519	0.0263	Down
Q8R4H7	Nags	N-acetylglutamate synthase, mitochondrial (EC 2.3.1.1) (Amino-acid acetyltransferase) [Cleaved into: N-acetylglutamate synthase long form; N-acetylglutamate synthase short form; N-acetylglutamate synthase conserved domain form]	-0.314185	0.0479	Down
Q8CHQ9	Nat8f2	N-acetyltransferase family 8 member 2 (EC 2.3.1.-) (Camello-like protein 2) (N-acetyltransferase-like protein CML2)	-0.540492	0.00995	Down
Q9QXS8	Nat8f5	Probable N-acetyltransferase CML5 (EC 2.3.1.-) (Camello-like protein 5)	-1.72366	4.99e-05	Down
P70365	Ncoa1	Nuclear receptor coactivator 1 (NCoA-1) (EC 2.3.1.48) (Nuclear receptor coactivator protein 1) (mNRC-1) (Steroid receptor coactivator 1) (SRC-1)	-1.59179	0.038	Down
Q99P30	Nudt7	Peroxisomal coenzyme A diphosphatase NUDT7 (EC 3.6.1.-) (Nucleoside diphosphate-linked moiety X motif 7) (Nudix motif 7)	-1.4676	0.000116	Down
Q8VDG7	Pafah2	Platelet-activating factor acetylhydrolase 2, cytoplasmic (EC 3.1.1.47) (PAF:lysophospholipid transacetylase) (PAF:sphingosine transacetylase) (Platelet-activating factor acetyltransferase PAFAH2) (EC 2.3.1.149) (Serine-dependent phospholipase A2) (SD-PLA2)	-0.295781	0.0236	Down
P70266	Pfkfb1	6-phosphofructo-2-kinase/fructose-2,6-bisphosphatase 1 (6PF-2-K/Fru-2,6-P2ase 1) (PFK/FBPase 1) (6PF-2-K/Fru-2,6-P2ase liver isozyme) [Includes: 6-phosphofructo-2-kinase (EC 2.7.1.105); Fructose-2,6-bisphosphatase (EC 3.1.3.46)]	-0.880326	0.00124	Down
O55022	Pgrmc1	Membrane-associated progesterone receptor component 1 (mPR)	-0.44879	0.0165	Down
Q62392	Phlda1	Pleckstrin homology-like domain family A member 1 (Proline- and glutamine-rich protein) (PQ-rich protein) (PQR protein) (T-cell death-associated gene 51 protein)	-1.16502	0.000235	Down
Q8R2H9	Phospho1	Phosphoethanolamine/phosphocholine phosphatase (EC 3.1.3.75)	-1.96827	0.0016	Down
O35386	Phyh	Phytanoyl-CoA dioxygenase, peroxisomal (EC 1.14.11.18) (Lupus nephritis-associated peptide 1) (Phytanic acid oxidase) (Phytanoyl-CoA alpha-hydroxylase) (PhyH)	-0.31074	0.0314	Down
Q9JI48	Plac8	Placenta-specific gene 8 protein (Onzin) (Protein C15)	-2.48174	0.035	Down
Q8C165	Pm20d1	N-fatty-acyl-amino acid synthase/hydrolase PM20D1 (EC 3.5.1.114) (EC 3.5.1.14) (Peptidase M20 domain-containing protein 1) (PM20D1)	-0.414421	0.0262	Down
P24369	Ppib	Peptidyl-prolyl cis-trans isomerase B (PPIase B) (EC 5.2.1.8) (CYP-S1) (Cyclophilin B) (Rotamase B) (S-cyclophilin) (SCYLP)	-0.348111	0.0284	Down
Q9CR16	Ppid	Peptidyl-prolyl cis-trans isomerase D (PPIase D) (EC 5.2.1.8) (40 kDa peptidyl-prolyl cis-trans isomerase) (Cyclophilin-40) (CYP-40) (Rotamase D)	-0.203588	0.0459	Down
Q9WTX2	Prkra	Interferon-inducible double-stranded RNA-dependent protein kinase activator A (PKR-associated protein X) (PKR-associating protein X) (RAX) (Protein activator of the interferon-induced protein kinase) (Protein kinase, interferon-inducible double-stranded RNA-dependent activator)	-0.416754	0.0167	Down
O08586	Pten	Phosphatidylinositol 3,4,5-trisphosphate 3-phosphatase and dual-specificity protein phosphatase PTEN (EC 3.1.3.16) (EC 3.1.3.48) (EC 3.1.3.67) (Mutated in multiple advanced cancers 1) (Phosphatase and tensin homolog)	-0.450061	0.0364	Down
A2A8L5	Ptprf	Receptor-type tyrosine-protein phosphatase F (EC 3.1.3.48) (Leukocyte common antigen related) (LAR)	-0.430379	0.0445	Down
P42925	Pxmp2	Peroxisomal membrane protein 2 (22 kDa peroxisomal membrane protein)	-0.589209	0.02	Down
Q04207	Rela	Transcription factor p65 (Nuclear factor NF-kappa-B p65 subunit) (Nuclear factor of kappa light polypeptide gene enhancer in B-cells 3)	-0.247242	0.0293	Down
Q9CYZ6	Rex1bd	Required for excision 1-B domain-containing protein	-0.458746	0.0099	Down
Q8BHN7	Rlig1	RNA ligase 1 (EC 6.5.1.3) (RNA ligase) (Rnl)	-2.34457	0.00374	Down
Q3UIW5	Rnf10	E3 ubiquitin-protein ligase RNF10 (EC 2.3.2.27) (RING finger protein 10) (Sid 2705)	-1.85394	0.0135	Down
P41105	Rpl28	Large ribosomal subunit protein eL28 (60S ribosomal protein L28)	-0.287536	0.0376	Down
Q9CWX4	Rpusd4	Pseudouridylate synthase RPUSD4, mitochondrial (EC 5.4.99.-) (RNA pseudouridylate synthase domain-containing protein 4)	-1.87167	0.0103	Down
Q91W34	Rusf1	RUS family member 1	-0.357452	0.037	Down
P97952	Scn1b	Sodium channel subunit beta-1	-2.07255	0.00757	Down
P32020	Scp2	Sterol carrier protein 2 (SCP-2) (Acetyl-CoA C-myristoyltransferase) (EC 2.3.1.155) (Non-specific lipid-transfer protein) (NSL-TP) (Propanoyl-CoA C-acyltransferase) (EC 2.3.1.176) (SCP-2/3-oxoacyl-CoA thiolase) (SCP-2/thiolase) (EC 2.3.1.16) (SCP-chi) (Sterol carrier protein X) (SCP-X)	-0.57402	0.00277	Down
Q9D8V7	Sec11c	Signal peptidase complex catalytic subunit SEC11C (EC 3.4.21.89) (Microsomal signal peptidase 21 kDa subunit) (SPase 21 kDa subunit) (SEC11 homolog C) (SEC11-like protein 3) (SPC21)	-0.686038	0.0229	Down
Q63836	Selenbp2	Selenium-binding protein 2 (56 kDa acetaminophen-binding protein) (AP56)	-2.88971	0.000672	Down
P07759	Serpina3k	Serine protease inhibitor A3K (Serpin A3K) (Contrapsin) (SPI-2)	-0.934149	0.000868	Down
Q925N0	Sfxn5	Sideroflexin-5	-0.315124	0.0467	Down
Q8C0T5	Sipa1l1	Signal-induced proliferation-associated 1-like protein 1 (SIPA1-like protein 1)	-1.01335	0.0203	Down
Q91WU2	Slc22a7	Solute carrier family 22 member 7 (Organic anion transporter 2) (mOAT2)	-2.77283	0.000788	Down
Q9CR58	Slc25a30	Kidney mitochondrial carrier protein 1 (Solute carrier family 25 member 30)	-1.42974	0.0103	Down
Q99J27	Slc33a1	Acetyl-coenzyme A transporter 1 (AT-1) (Acetyl-CoA transporter 1) (Solute carrier family 33 member 1)	-0.43527	0.0106	Down
Q9QXZ6	Slco1a1	Solute carrier organic anion transporter family member 1A1 (Sodium-independent organic anion-transporting polypeptide 1) (OATP-1) (Solute carrier family 21 member 1)	-1.62813	0.02	Down
Q8R570	Snap47	Synaptosomal-associated protein 47 (SNAP-47) (Synaptosomal-associated 47 kDa protein)	-0.524158	0.0301	Down
Q78PY7	Snd1	Staphylococcal nuclease domain-containing protein 1 (EC 3.1.31.1) (100 kDa coactivator) (p100 co-activator)	-0.252818	0.0162	Down
Q9CYN2	Spcs2	Signal peptidase complex subunit 2 (Microsomal signal peptidase 25 kDa subunit) (SPase 25 kDa subunit)	-0.254583	0.0481	Down
Q68FF9	Srd5a1	3-oxo-5-alpha-steroid 4-dehydrogenase 1 (EC 1.3.1.22) (SR type 1) (Steroid 5-alpha-reductase 1) (S5AR 1)	-1.47579	0.000183	Down
Q8BMA6	Srp68	Signal recognition particle subunit SRP68 (SRP68) (Signal recognition particle 68 kDa protein)	-0.242825	0.0258	Down
Q8VDS8	Stx18	Syntaxin-18	-0.367056	0.0216	Down
Q8BGL3	Sult2a8	Sulfotransferase 2A8 (SULT2A8) (Glycochenodeoxycholate sulfotransferase 2A8) (EC 2.8.2.34) (Liver sulfotransferase-like protein) (L-STL)	-1.70281	0.00215	Down
P21958	Tap1	Antigen peptide transporter 1 (APT1) (EC 7.4.2.14) (ATP-binding cassette sub-family B member 2) (Histocompatibility antigen modifier 1) (Peptide transporter TAP1)	-0.429968	0.049	Down
P36371	Tap2	Antigen peptide transporter 2 (APT2) (EC 7.4.2.14) (ATP-binding cassette sub-family B member 3) (Histocompatibility antigen modifier 2)	-0.428869	0.038	Down
Q9D1E6	Tbcb	Tubulin-folding cofactor B (Cytoskeleton-associated protein 1) (Cytoskeleton-associated protein CKAPI) (Tubulin-specific chaperone B)	-0.241774	0.0166	Down
Q9CQG6	Tmem147	BOS complex subunit TMEM147 (Transmembrane protein 147)	-1.82551	0.00741	Down
Q9CR96	Tmem208	Transmembrane protein 208	-2.33103	0.000183	Down
Q8BM55	Tmem214	Transmembrane protein 214	-0.291901	0.017	Down
Q9D710	Tmx2	Thioredoxin-related transmembrane protein 2 (Thioredoxin domain-containing protein 14)	-0.310413	0.0283	Down
O55060	Tpmt	Thiopurine S-methyltransferase (EC 2.1.1.67) (Thiopurine methyltransferase)	-0.700035	0.0049	Down
Q9CQA1	Trappc5	Trafficking protein particle complex subunit 5	-0.3176	0.0369	Down
Q8VE09	Ttc39c	Tetratricopeptide repeat protein 39C (TPR repeat protein 39C)	-1.16298	0.000843	Down
Q91YN5	Uap1	UDP-N-acetylhexosamine pyrophosphorylase [Includes: UDP-N-acetylgalactosamine pyrophosphorylase (EC 2.7.7.83); UDP-N-acetylglucosamine pyrophosphorylase (EC 2.7.7.23)]	-0.313635	0.017	Down
Q64435	Ugt1a6a	UDP-glucuronosyltransferase 1-6 (UDPGT 1-6) (UGT1*6) (UGT1-06) (UGT1.6) (EC 2.4.1.17) (Phenol UDP-glucuronosyltransferase) (UDP-glucuronosyltransferase 1A6) (UGT1A6) (UGP1A1) (UGT1A7)	-0.499371	0.0156	Down
Q8BWQ1	Ugt2a3	UDP-glucuronosyltransferase 2A3 (UDPGT 2A3) (EC 2.4.1.17)	-0.580595	0.0165	Down
P17717	Ugt2b5	UDP-glucuronosyltransferase 2B17 (UGT2B17) (EC 2.4.1.17) (M-1) (UDP-glucuronosyltransferase 2B5) (UDPGT 2B5)	-0.547005	0.00636	Down
P25688	Uox	Uricase (EC 1.7.3.3) (Urate oxidase)	-0.861655	0.0221	Down
P51163	Uros	Uroporphyrinogen-III synthase (UROIIIS) (UROS) (EC 4.2.1.75) (Hydroxymethylbilane hydrolyase [cyclizing]) (Uroporphyrinogen-III cosynthase)	-0.287602	0.0344	Down
P52479	Usp10	Ubiquitin carboxyl-terminal hydrolase 10 (EC 3.4.19.12) (Deubiquitinating enzyme 10) (Ubiquitin thioesterase 10) (Ubiquitin-specific-processing protease 10)	-0.318484	0.0165	Down
Q9D1C8	Vps28	Vacuolar protein sorting-associated protein 28 homolog (Caspase-activated DNase inhibitor that interacts with ASK1) (CIIA) (ESCRT-I complex subunit VPS28)	-0.259007	0.0277	Down
Q80W47	Wipi2	WD repeat domain phosphoinositide-interacting protein 2 (WIPI-2)	-0.310579	0.0416	Down
A2A761	Zfp69	Zinc finger protein 69 (Zinc finger protein 642)	-3.85238	0.00939	Down

## Sheet: Table S1(vi). KO v WT_>18m 
Data Table S1(vi). Differentially abundant proteins in >18-month-old Casp2-/- livers compared to Casp2+/+ liver samples .
Protein Group (UniProt ID)	Genes	Protein Name	corrected_Casp2.KO_WT_18m_ruv_logFC	corrected_Casp2.KO_WT_18m_ruv_adj.P.Val	Significance_Casp2.KO_WT_18m_ruv
Q3TW96	Uap1l1	UDP-N-acetylhexosamine pyrophosphorylase-like protein 1 (EC 2.7.7.-)	0.622668	0.0197	Up
Q9Z2D6	Mecp2	Methyl-CpG-binding protein 2 (MeCp-2 protein) (MeCp2)	0.315271	0.0254	Up
P48678	Lmna	Prelamin-A/C [Cleaved into: Lamin-A/C]	0.366239	0.00437	Up
Q61033	Tmpo	Lamina-associated polypeptide 2, isoforms alpha/zeta (Thymopoietin isoforms alpha/zeta) (TP alpha/zeta)	0.316785	0.0343	Up
P70315	Was	Actin nucleation-promoting factor WAS (Wiskott-Aldrich syndrome protein homolog) (WASp)	1.39545	0.0392	Up
Q68FE6	Ripor1	Rho family-interacting cell polarization regulator 1	1.20408	0.0199	Up
Q62318	Trim28	Transcription intermediary factor 1-beta (TIF1-beta) (E3 SUMO-protein ligase TRIM28) (EC 2.3.2.27) (KRAB-A-interacting protein) (KRIP-1) (RING-type E3 ubiquitin transferase TIF1-beta) (Tripartite motif-containing protein 28)	0.202231	0.0203	Up
O09000	Ncoa3	Nuclear receptor coactivator 3 (NCoA-3) (EC 2.3.1.48) (Amplified in breast cancer-1 protein homolog) (AIB-1) (CBP-interacting protein) (p/CIP) (pCIP) (Receptor-associated coactivator 3) (RAC-3) (Steroid receptor coactivator protein 3) (SRC-3) (Thyroid hormone receptor activator molecule 1) (ACTR) (TRAM-1)	2.65561	0.0033	Up
Q8VCE1	Dnajc28	DnaJ homolog subfamily C member 28	1.44929	0.031	Up
Q3UQ28	Pxdn	Peroxidasin homolog (EC 1.11.2.-) [Cleaved into: PXDN active fragment]	2.07999	0.00163	Up
Q3V1V3	Esf1	ESF1 homolog (ABT1-associated protein)	1.19808	0.0171	Up
D3YXK2	Safb	Scaffold attachment factor B1 (SAF-B1)	0.243256	0.00413	Up
Q8R3C6	Rbm19	Probable RNA-binding protein 19 (RNA-binding motif protein 19)	0.768095	0.0335	Up
Q9CXS4	Cenpv	Centromere protein V (CENP-V) (Proline-rich protein 6)	0.401582	0.047	Up
Q8BMQ8	Mon1b	Vacuolar fusion protein MON1 homolog B	1.73581	0.00685	Up
Q6IQX8	Znf219	Zinc finger protein 219	1.37954	0.0113	Up
Q9CY21	Bud23	Probable 18S rRNA (guanine-N(7))-methyltransferase (EC 2.1.1.-) (Bud site selection protein 23 homolog) (Williams-Beuren syndrome chromosomal region 22 protein homolog) (rRNA methyltransferase and ribosome maturation factor)	1.08422	0.0319	Up
Q8CII9	Crlf2	Cytokine receptor-like factor 2 (Cytokine receptor-like molecule 2) (CRLM-2) (Thymic stromal lymphopoietin protein receptor) (TSLP receptor) (Type I cytokine receptor delta 1)	2.12191	0.00862	Up
O88343	Slc4a4	Electrogenic sodium bicarbonate cotransporter 1 (Sodium bicarbonate cotransporter) (Na(+)/HCO3(-) cotransporter) (Solute carrier family 4 member 4)	0.285176	0.0371	Up
Q8CHI8	Ep400	E1A-binding protein p400 (EC 3.6.4.-) (Domino homolog) (mDomino) (p400 kDa SWI2/SNF2-related protein)	2.34789	0.00371	Up
P59997	Kdm2a	Lysine-specific demethylase 2A (EC 1.14.11.27) (F-box and leucine-rich repeat protein 11) (F-box/LRR-repeat protein 11) (JmjC domain-containing histone demethylation protein 1A) ([Histone-H3]-lysine-36 demethylase 1A)	1.80778	0.0358	Up
Q8BGS0	Mak16	Protein MAK16 homolog (Protein RBM13)	2.17222	0.000183	Up
O88448	Klc2	Kinesin light chain 2 (KLC 2)	1.79546	0.0056	Up
Q9R190	Mta2	Metastasis-associated protein MTA2 (Metastasis-associated 1-like 1)	0.187758	0.0481	Up
Q91W69	Epn3	Epsin-3 (EPS-15-interacting protein 3)	2.14422	0.0165	Up
Q569Z5	Ddx46	Probable ATP-dependent RNA helicase DDX46 (EC 3.6.4.13) (DEAD box protein 46)	0.197995	0.0489	Up
P26369	U2af2	Splicing factor U2AF 65 kDa subunit (U2 auxiliary factor 65 kDa subunit) (U2 snRNP auxiliary factor large subunit)	0.423273	0.0465	Up
Q8K009	Aldh1l2	Mitochondrial 10-formyltetrahydrofolate dehydrogenase (Mitochondrial 10-FTHFDH) (mtFDH) (EC 1.5.1.6) (Aldehyde dehydrogenase family 1 member L2)	2.29936	6.6e-06	Up
Q9JMC8	Epb41l4b	Band 4.1-like protein 4B (Erythrocyte membrane protein band 4.1-like 4B) (Protein EHM2)	2.87263	0.000101	Up
Q9D1Q1	Mphosph6	M-phase phosphoprotein 6	1.53679	0.00747	Up
Q8BHZ4	Znf592	Zinc finger protein 592 (Zfp-592)	1.20015	0.0198	Up
P56389	Cda	Cytidine deaminase (EC 3.5.4.5) (Cytidine aminohydrolase)	0.653908	0.0391	Up
Q8BJT9	Edem2	ER degradation-enhancing alpha-mannosidase-like protein 2	1.7464	0.00249	Up
O55028	Bckdk	[3-methyl-2-oxobutanoate dehydrogenase [lipoamide]] kinase, mitochondrial (EC 2.7.11.4) (Branched-chain alpha-ketoacid dehydrogenase kinase) (BCKD-kinase) (BCKDHKIN)	0.531709	0.0229	Up
Q9Z127	Slc7a5	Large neutral amino acids transporter small subunit 1 (4F2 light chain) (4F2 LC) (4F2LC) (L-type amino acid transporter 1) (LAT1) (Solute carrier family 7 member 5)	1.99314	0.00474	Up
Q9D883	U2af1	Splicing factor U2AF 35 kDa subunit (U2 auxiliary factor 35 kDa subunit) (U2 snRNP auxiliary factor small subunit)	0.242518	0.0448	Up
P07758	Serpina1a	Alpha-1-antitrypsin 1-1 (AAT) (Alpha-1 protease inhibitor 1) (Alpha-1-antiproteinase) (Serine protease inhibitor 1-1) (Serine protease inhibitor A1a) (Serpin A1a)	2.82284	0.00747	Up
Q9JJZ2	Tuba8	Tubulin alpha-8 chain (EC 3.6.5.-) (Alpha-tubulin 8) [Cleaved into: Dephenylalaninated tubulin alpha-8 chain]	2.36854	0.00077	Up
Q9DBJ3	Baiap2l1	Brain-specific angiogenesis inhibitor 1-associated protein 2-like protein 1 (BAI1-associated protein 2-like protein 1) (Insulin receptor tyrosine kinase substrate)	0.396281	0.00849	Up
Q8CFE2	Hpf1	Histone PARylation factor 1	1.33113	0.0489	Up
Q5RJG1	Nol10	Nucleolar protein 10	1.109	0.0378	Up
Q91W36	Usp3	Ubiquitin carboxyl-terminal hydrolase 3 (EC 3.4.19.12) (Deubiquitinating enzyme 3) (Ubiquitin thioesterase 3) (Ubiquitin-specific-processing protease 3)	1.73973	0.0032	Up
Q8R5M8	Cadm1	Cell adhesion molecule 1 (Immunoglobulin superfamily member 4) (IgSF4) (Nectin-like protein 2) (NECL-2) (Spermatogenic immunoglobulin superfamily) (SgIgSF) (Synaptic cell adhesion molecule) (SynCAM) (Tumor suppressor in lung cancer 1) (TSLC-1)	0.417546	0.0274	Up
P29788	Vtn	Vitronectin (VN) (S-protein) (Serum-spreading factor)	0.41779	0.00995	Up
O35326	Srsf5	Serine/arginine-rich splicing factor 5 (Delayed-early protein HRS) (Pre-mRNA-splicing factor SRP40) (Splicing factor, arginine/serine-rich 5)	0.325241	0.0482	Up
Q925J9	Med1	Mediator of RNA polymerase II transcription subunit 1 (Mediator complex subunit 1) (Peroxisome proliferator-activated receptor-binding protein) (PBP) (PPAR-binding protein) (Thyroid hormone receptor-associated protein complex 220 kDa component) (Trap220) (Thyroid receptor-interacting protein 2) (TR-interacting protein 2) (TRIP-2)	1.86435	0.0226	Up
Q9DBF7	Cwc25	Pre-mRNA-splicing factor CWC25 homolog (Coiled-coil domain-containing protein 49) (Spliceosome-associated protein homolog CWC25)	1.34244	0.0198	Up
P28704	Rxrb	Retinoic acid receptor RXR-beta (MHC class I regulatory element-binding protein H-2RIIBP) (Nuclear receptor subfamily 2 group B member 2) (Retinoid X receptor beta)	1.98949	0.0381	Up
Q9D0R9	Wdr89	WD repeat-containing protein 89	2.16784	0.00403	Up
Q60772	Cdkn2c	Cyclin-dependent kinase 4 inhibitor C (Cyclin-dependent kinase 6 inhibitor) (p18-INK4c) (p18-INK6)	1.12984	0.00177	Up
Q9R1V7	Adam23	Disintegrin and metalloproteinase domain-containing protein 23 (ADAM 23) (Metalloproteinase-like, disintegrin-like, and cysteine-rich protein 3) (MDC-3)	1.38152	0.0423	Up
Q6ZQ93	Usp34	Ubiquitin carboxyl-terminal hydrolase 34 (EC 3.4.19.12) (Deubiquitinating enzyme 34) (Ubiquitin thioesterase 34) (Ubiquitin-specific-processing protease 34)	1.95523	0.0163	Up
Q7JJ13	Brd2	Bromodomain-containing protein 2 (Female sterile homeotic-related protein 1) (Fsrg-1) (Protein RING3)	1.17526	0.0431	Up
Q9CQW2	Arl8b	ADP-ribosylation factor-like protein 8B (EC 3.6.5.2) (ADP-ribosylation factor-like protein 10C) (Novel small G protein indispensable for equal chromosome segregation 1)	0.241391	0.0493	Up
Q6TXD4	Dnmbp	Dynamin-binding protein (Scaffold protein Tuba)	2.02891	0.00333	Up
Q91W92	Cdc42ep1	Cdc42 effector protein 1 (Binder of Rho GTPases 5)	0.482562	0.0165	Up
Q8C3R1	Brat1	BRCA1-associated ATM activator 1 (BRCA1-associated protein required for ATM activation protein 1)	1.62427	0.00783	Up
Q80YQ2	Med23	Mediator of RNA polymerase II transcription subunit 23 (Cofactor required for Sp1 transcriptional activation subunit 3) (CRSP complex subunit 3) (Mediator complex subunit 23) (Protein sur-2 homolog) (mSur-2)	1.43469	0.0232	Up
P17225	Ptbp1	Polypyrimidine tract-binding protein 1 (PTB) (Heterogeneous nuclear ribonucleoprotein I) (hnRNP I)	0.284393	0.0044	Up
A2A6A1	Gpatch8	G patch domain-containing protein 8	1.41435	0.0199	Up
Q9JKX4	Aatf	Protein AATF (Apoptosis-antagonizing transcription factor) (Rb-binding protein Che-1) (Traube protein)	1.50452	0.0109	Up
Q6DFW4	Nop58	Nucleolar protein 58 (MSSP) (Nucleolar protein 5) (SIK-similar protein)	0.204413	0.0447	Up
P33215	Nedd1	Protein NEDD1 (Neural precursor cell expressed developmentally down-regulated protein 1) (NEDD-1)	1.25899	0.0107	Up
Q8K2U2	Alkbh6	Alpha-ketoglutarate-dependent dioxygenase alkB homolog 6 (EC 1.14.11.-) (Alkylated DNA repair protein alkB homolog 6)	2.01471	0.00207	Up
Q9JHI2	Adat1	tRNA-specific adenosine deaminase 1 (mADAT1) (EC 3.5.4.34) (tRNA-specific adenosine-37 deaminase)	1.42791	0.0133	Up
P54761	Ephb4	Ephrin type-B receptor 4 (EC 2.7.10.1) (Developmental kinase 2) (mDK-2) (Hepatoma transmembrane kinase) (Tyrosine kinase MYK-1)	1.23613	0.0165	Up
Q9R0X4	Acot9	Acyl-coenzyme A thioesterase 9, mitochondrial (Acyl-CoA thioesterase 9) (EC 3.1.2.-) (Acyl coenzyme A thioester hydrolase 2) (MTE-2) (Acyl-CoA thioester hydrolase 9) (Mitochondrial 48 kDa acyl-CoA thioester hydrolase 1) (Mt-ACT48.1) (Protein U8) (p48)	0.431793	0.018	Up
Q7TMY4	Thoc7	THO complex subunit 7 homolog (Ngg1-interacting factor 3-like protein 1-binding protein 1)	1.82992	0.0118	Up
Q8K2I3	Fmo2	Dimethylaniline monooxygenase [N-oxide-forming] 2 (EC 1.14.13.-) (Dimethylaniline oxidase 2) (Pulmonary flavin-containing monooxygenase 2) (FMO 2)	0.718133	0.045	Up
Q8R127	Sccpdh	Saccharopine dehydrogenase-like oxidoreductase (EC 1.-.-.-)	1.2514	0.041	Up
Q9CYX7	Rrp15	RRP15-like protein (Ribosomal RNA-processing protein 15)	1.87789	0.00744	Up
Q9CPY0	Mrm2	rRNA methyltransferase 2, mitochondrial (EC 2.1.1.-) (16S rRNA (uridine(1369)-2'-O)-methyltransferase) (16S rRNA [Um1369] 2'-O-methyltransferase) (Protein ftsJ homolog 2)	1.32711	0.0198	Up
Q6ZQ03	Fnbp4	Formin-binding protein 4 (Formin-binding protein 30)	2.04149	0.000704	Up
Q3V3Q7	Pacs2	Phosphofurin acidic cluster sorting protein 2 (PACS-2) (PACS1-like protein)	1.23107	0.0163	Up
P63158	Hmgb1	High mobility group protein B1 (High mobility group protein 1) (HMG-1)	0.351562	0.025	Up
Q8BGN2	D3Ertd751e	UPF0462 protein C4orf33 homolog	1.47468	0.0199	Up
Q9D1Z3	Atpsckmt	ATP synthase subunit C lysine N-methyltransferase (EC 2.1.1.-) (Protein N-lysine methyltransferase FAM173B) (mFam173b)	1.17688	0.0245	Up
Q9JJK5	Herpud1	Homocysteine-responsive endoplasmic reticulum-resident ubiquitin-like domain member 1 protein	1.95661	0.00783	Up
P08905	Lyz2	Lysozyme C-2 (EC 3.2.1.17) (1,4-beta-N-acetylmuramidase C) (Lysozyme C type M)	0.862816	0.0465	Up
Q2UY11	Col28a1	Collagen alpha-1(XXVIII) chain	1.81885	0.00771	Up
Q6PDE7	Ggt6	Glutathione hydrolase 6 (EC 3.4.19.13) (Gamma-glutamyltransferase 6) (GGT 6) (EC 2.3.2.2) (Gamma-glutamyltranspeptidase 6) [Cleaved into: Glutathione hydrolase 6 heavy chain; Glutathione hydrolase 6 light chain]	1.28703	0.0271	Up
Q3UPR7	Tmem102	Transmembrane protein 102	1.2257	0.0414	Up
Q8BH44	Coro2b	Coronin-2B	1.28415	0.0198	Up
Q6P6I6	Polr2m	DNA-directed RNA polymerase II subunit GRINL1A (DNA-directed RNA polymerase II subunit M) (Glutamate receptor-like protein 1A)	1.54075	0.0163	Up
Q9CZ96	Zcrb1	Zinc finger CCHC-type and RNA-binding motif-containing protein 1 (MADP-1) (U11/U12 small nuclear ribonucleoprotein 31 kDa protein) (U11/U12 snRNP 31 kDa protein)	1.56843	0.04	Up
Q9D8M4	Rpl7l1	Large ribosomal subunit protein uL30-like 1 (60S ribosomal protein L7-like 1)	0.781888	0.0376	Up
Q9DCL4	Mettl15	12S rRNA N4-methylcytidine methyltransferase (12S rRNA m4C methyltransferase) (EC 2.1.1.-) (Methyltransferase 5 domain-containing protein 1) (Methyltransferase-like protein 15)	1.34965	0.0254	Up
Q04692	Smarcad1	SWI/SNF-related matrix-associated actin-dependent regulator of chromatin subfamily A containing DEAD/H box 1 (EC 3.6.4.12) (ATP-dependent helicase SMARCAD1) (Enhancer trap locus homolog 1) (Etl-1)	1.87381	0.000859	Up
Q923X1	Adgrl4	Adhesion G protein-coupled receptor L4 (EGF, latrophilin seven transmembrane domain-containing protein 1)	1.28166	0.0319	Up
Q9Z120	Mettl1	tRNA (guanine-N(7)-)-methyltransferase (EC 2.1.1.33) (Methyltransferase-like protein 1) (mRNA (guanine-N(7)-)-methyltransferase) (EC 2.1.1.-) (miRNA (guanine-N(7)-)-methyltransferase) (EC 2.1.1.-) (tRNA (guanine(46)-N(7))-methyltransferase) (tRNA(m7G46)-methyltransferase)	2.30014	0.00281	Up
Q9D7B1	Dus2	tRNA-dihydrouridine(20) synthase [NAD(P)+]-like (EC 1.3.1.91) (Dihydrouridine synthase 2) (tRNA-dihydrouridine synthase 2-like)	1.50047	0.0202	Up
Q9CQU8	Immp1l	Mitochondrial inner membrane protease subunit 1 (EC 3.4.21.-) (IMP1-like protein)	2.02032	0.000556	Up
Q6PE84	Stoml3	Stomatin-like protein 3 (SLP-3) (Stomatin-related olfactory protein)	3.05769	0.00177	Up
Q32NY4	Cnnm3	Metal transporter CNNM3 (Ancient conserved domain-containing protein 3) (mACDP3) (Cyclin-M3)	0.989268	0.0428	Up
Q99LG4	Ttc5	Tetratricopeptide repeat protein 5 (TPR repeat protein 5) (Stress-responsive activator of p300) (Protein Strap)	0.976161	0.0484	Up
Q9CXT7	Tmem192	Transmembrane protein 192	1.70054	0.0257	Up
P43275	H1-1	Histone H1.1 (H1 VAR.3) (Histone H1a) (H1a)	0.898118	0.0263	Up
Q69ZC8	Gpalpp1	GPALPP motifs-containing protein 1	2.50091	0.000704	Up
Q9Z0T9	Itgb6	Integrin beta-6	2.35696	0.00125	Up
Q8K0B2	Lmbrd1	Lysosomal cobalamin transport escort protein LMBD1 (LMBD1) (LMBR1 domain-containing protein 1) (Protein N90b)	1.59836	0.00282	Up
Q6EDY6	Carmil1	F-actin-uncapping protein LRRC16A (CARMIL homolog) (Capping protein regulator and myosin 1 linker protein 1) (Capping protein, Arp2/3 and myosin-I linker homolog 1) (Capping protein, Arp2/3 and myosin-I linker protein 1) (CARML1) (Leucine-rich repeat-containing protein 16A)	1.86966	0.0088	Up
Q922M3	Kctd10	BTB/POZ domain-containing adapter for CUL3-mediated RhoA degradation protein 3 (mBACURD3) (BTB/POZ domain-containing protein KCTD10)	1.41594	0.00849	Up
Q80W37	Snupn	Snurportin-1 (RNA U transporter 1)	2.2414	0.00125	Up
Q9QZI8	Serinc1	Serine incorporator 1 (Axotomy-induced glyco/Golgi protein 2) (Membrane protein TMS-2) (Tumor differentially expressed protein 1-like) (Tumor differentially expressed protein 2)	1.40924	0.0163	Up
Q6PAC3	Dcaf13	DDB1- and CUL4-associated factor 13 (WD repeat and SOF domain-containing protein 1)	1.35375	0.0132	Up
Q64092	Tfe3	Transcription factor E3 (mTFE3)	1.69986	0.00685	Up
Q8VCH5	Rabepk	Rab9 effector protein with kelch motifs	1.32842	0.0163	Up
Q9EQ28	Pold3	DNA polymerase delta subunit 3 (DNA polymerase delta subunit p66)	1.51855	0.0254	Up
Q9D8X0	Manbal	Protein MANBAL	1.5703	0.0199	Up
Q8R0L9	Tada3	Transcriptional adapter 3 (ADA3 homolog) (mADA3) (Transcriptional adapter 3-like) (ADA3-like protein)	1.88932	0.00433	Up
Q8K2Y3	Eva1b	Protein eva-1 homolog B (Protein FAM176B)	1.22641	0.0407	Up
Q8QZY6	Tspan14	Tetraspanin-14 (Tspan-14) (Transmembrane 4 superfamily member 14)	1.69557	0.0167	Up
Q61048	Wbp4	WW domain-binding protein 4 (WBP-4) (Formin-binding protein 21) (WW domain-containing-binding protein 4)	2.08904	8.12e-06	Up
Q8BTN6	Leng9	Leukocyte receptor cluster member 9	1.9626	0.00308	Up
Q9R0Q4	Morf4l2	Mortality factor 4-like protein 2 (MORF-related gene X protein) (Sid 393) (Transcription factor-like protein MRGX)	1.74582	0.0101	Up
Q9Z0H1	Wdr46	WD repeat-containing protein 46 (WD repeat-containing protein BING4)	1.72771	0.014	Up
Q8JZU0	Nudt13	NAD(P)H pyrophosphatase NUDT13, mitochondrial (EC 3.6.1.22) (Nucleoside diphosphate-linked moiety X motif 13) (Nudix motif 13)	2.11126	0.0105	Up
P01786	P01786	Ig heavy chain V region MOPC 47A	2.1473	0.0269	Up
O70250	Pgam2	Phosphoglycerate mutase 2 (EC 5.4.2.11) (EC 5.4.2.4) (BPG-dependent PGAM 2) (Muscle-specific phosphoglycerate mutase) (Phosphoglycerate mutase isozyme M) (PGAM-M)	2.98227	0.0261	Up
Q9DB96	Ngdn	Neuroguidin (EIF4E-binding protein)	1.28382	0.0261	Up
Q8CGU1	Calcoco1	Calcium-binding and coiled-coil domain-containing protein 1 (Coiled-coil coactivator protein)	1.57411	0.0171	Up
Q9JJI6	Pigo	GPI ethanolamine phosphate transferase 3 (EC 2.-.-.-) (Phosphatidylinositol-glycan biosynthesis class O protein) (PIG-O)	1.53677	0.0342	Up
Q9CPV7	Zdhhc6	Palmitoyltransferase ZDHHC6 (EC 2.3.1.225) (Stearoyltransferase ZDHHC6) (EC 2.3.1.-) (Zinc finger DHHC domain-containing protein 6) (DHHC-6)	2.05593	0.00163	Up
Q8BJ48	Nagpa	N-acetylglucosamine-1-phosphodiester alpha-N-acetylglucosaminidase (EC 3.1.4.45) (Mannose 6-phosphate-uncovering enzyme) (Phosphodiester alpha-GlcNAcase)	1.22844	0.0392	Up
Q8BJ34	Marf1	Meiosis regulator and mRNA stability factor 1 (Limkain-b1) (Meiosis arrest female protein 1)	1.4352	0.0167	Up
P97412	Lyst	Lysosomal-trafficking regulator (Beige protein) (CHS1 homolog)	2.70369	0.00768	Up
A2A5Z6	Smurf2	E3 ubiquitin-protein ligase SMURF2 (EC 2.3.2.26) (HECT-type E3 ubiquitin transferase SMURF2) (SMAD ubiquitination regulatory factor 2) (SMAD-specific E3 ubiquitin-protein ligase 2)	1.55633	0.0109	Up
Q5SVQ0	Kat7	Histone acetyltransferase KAT7 (EC 2.3.1.48) (Histone acetyltransferase binding to ORC1) (Lysine acetyltransferase 7) (MOZ, YBF2/SAS3, SAS2 and TIP60 protein 2) (MYST-2)	1.72084	0.0185	Up
Q501J2	Antkmt	Adenine nucleotide translocase lysine N-methyltransferase (ANT-KMT) (EC 2.1.1.-)	1.76359	0.00619	Up
Q9Z0V8	Timm17a	Mitochondrial import inner membrane translocase subunit Tim17-A (Inner membrane preprotein translocase Tim17a)	2.38407	0.000704	Up
Q8C5N5	Pdcd2l	Programmed cell death protein 2-like	1.46954	0.0378	Up
Q9DAM5	Slc25a19	Mitochondrial thiamine pyrophosphate carrier (Solute carrier family 25 member 19)	1.70179	0.00999	Up
Q91WI7	Itfg2	KICSTOR complex protein ITFG2 (Integrin-alpha FG-GAP repeat-containing protein 2)	1.42735	0.0319	Up
Q8C1B1	Camsap2	Calmodulin-regulated spectrin-associated protein 2 (Calmodulin-regulated spectrin-associated protein 1-like protein 1)	2.00656	0.000929	Up
Q8VCS3	Fam20b	Glycosaminoglycan xylosylkinase (EC 2.7.1.-) (Xylose kinase)	1.55679	0.0088	Up
Q91VC7	Ppp1r14a	Protein phosphatase 1 regulatory subunit 14A (17 kDa PKC-potentiated inhibitory protein of PP1) (Protein kinase C-potentiated inhibitor protein of 17 kDa) (CPI-17)	1.93517	0.0139	Up
Q6P3B9	Rbfa	Putative ribosome-binding factor A, mitochondrial	1.70004	0.0274	Up
P61213	Arl4a	ADP-ribosylation factor-like protein 4A	2.44327	0.00308	Up
Q5DU09	Znf652	Zinc finger protein 652	1.53445	0.00783	Up
Q9Z1D7	Zscan12	Zinc finger and SCAN domain-containing protein 12 (Zinc finger protein 96) (Zfp-96)	1.89193	0.0391	Up
Q9DC37	Mfsd1	Major facilitator superfamily domain-containing protein 1	1.33397	0.0311	Up
Q9R1E0	Foxo1	Forkhead box protein O1 (Forkhead box protein O1A) (Forkhead in rhabdomyosarcoma)	1.13878	0.0383	Up
Q9JI59	Jam2	Junctional adhesion molecule B (JAM-B) (Junctional adhesion molecule 2) (JAM-2) (Vascular endothelial junction-associated molecule) (VE-JAM) (CD antigen CD322)	1.93066	0.0163	Up
Q9JJF3	Riox1	Ribosomal oxygenase 1 (Bifunctional lysine-specific demethylase and histidyl-hydroxylase NO66) (EC 1.14.11.27, EC 1.14.11.79)	1.20652	0.0412	Up
Q8C4Q6	Aida	Axin interactor, dorsalization-associated protein (Axin interaction partner and dorsalization antagonist)	1.75143	0.0296	Up
Q9JMH7	Neu3	Sialidase-3 (EC 3.2.1.18) (Ganglioside sialidase) (Membrane sialidase) (N-acetyl-alpha-neuraminidase 3)	1.44708	0.0208	Up
Q91W82	Ube2e2	Ubiquitin-conjugating enzyme E2 E2 (EC 2.3.2.23) (E2 ubiquitin-conjugating enzyme E2) (Ubiquitin carrier protein E2) (Ubiquitin-protein ligase E2)	2.10867	0.0465	Up
Q9D2V8	Mfsd10	Major facilitator superfamily domain-containing protein 10 (Tetracycline transporter-like protein)	1.66164	0.0263	Up
Q8BJ90	Znf771	Zinc finger protein 771	1.48827	0.0449	Up
Q9CWW7	Cxxc1	CXXC-type zinc finger protein 1 (CpG-binding protein) (PHD finger and CXXC domain-containing protein 1)	1.60358	0.0306	Up
Q9D1A0	Prxl2c	Peroxiredoxin-like 2C (AhpC/TSA antioxidant enzyme domain-containing protein 1) (Thioredoxin-like protein AAED1)	2.09338	0.0135	Up
Q9JL61	Rfx5	DNA-binding protein Rfx5 (Regulatory factor X 5)	1.82222	0.00338	Up
Q0VG62	Rbis	Ribosomal biogenesis factor	1.74147	0.00783	Up
Q5NCR9	Nsrp1	Nuclear speckle splicing regulatory protein 1 (Coiled-coil domain-containing protein 55) (Nuclear speckle-related protein 70) (NSrp70)	1.49285	0.0321	Up
Q8C5L6	Inpp5k	Inositol polyphosphate 5-phosphatase K (EC 3.1.3.56) (Phosphatidylinositol-3,4,5-trisphosphate 5-phosphatase) (EC 3.1.3.86) (Phosphatidylinositol-4,5-bisphosphate 5-phosphatase) (EC 3.1.3.36) (Skeletal muscle and kidney-enriched inositol phosphatase)	1.52454	0.0378	Up
Q61315	Apc	Adenomatous polyposis coli protein (Protein APC) (mAPC)	1.58187	0.015	Up
Q9DBV3	Dhx34	Probable ATP-dependent RNA helicase DHX34 (EC 3.6.4.13) (DEAH box protein 34) (DExH-box helicase 34)	1.49404	0.00943	Up
Q80UZ2	Sdad1	Protein SDA1 homolog (SDA1 domain-containing protein 1)	2.20355	0.0049	Up
Q9CXU1	Med31	Mediator of RNA polymerase II transcription subunit 31 (Mediator complex subunit 31) (Mediator complex subunit SOH1)	1.37803	0.00368	Up
P63044	Vamp2	Vesicle-associated membrane protein 2 (VAMP-2) (Synaptobrevin-2)	1.84865	0.00579	Up
Q3U6N9	1110038F14Rik	UPF0488 protein C8orf33 homolog	1.58373	0.0163	Up
Q02858	Tek	Angiopoietin-1 receptor (EC 2.7.10.1) (Endothelial tyrosine kinase) (HYK) (STK1) (Tunica interna endothelial cell kinase) (Tyrosine kinase with Ig and EGF homology domains-2) (Tyrosine-protein kinase receptor TEK) (Tyrosine-protein kinase receptor TIE-2) (mTIE2) (p140 TEK) (CD antigen CD202b)	1.73002	0.0288	Up
Q9Z172	Sumo3	Small ubiquitin-related modifier 3 (SUMO-3) (SMT3 homolog 1) (Ubiquitin-like protein SMT3A) (Smt3A)	1.77407	0.00494	Up
Q8C6B2	Rtkn	Rhotekin	1.61951	0.014	Up
P70248	Myo1f	Unconventional myosin-If	1.63127	0.0245	Up
Q9D9B4	Lrmda	Leucine-rich melanocyte differentiation-associated protein	1.92189	0.00173	Up
P41245	Mmp9	Matrix metalloproteinase-9 (MMP-9) (EC 3.4.24.35) (92 kDa gelatinase) (92 kDa type IV collagenase) (Gelatinase B) (GELB)	2.22645	0.0482	Up
Q8BJ56	Pnpla2	Patatin-like phospholipase domain-containing protein 2 (EC 3.1.1.3) (Adipose triglyceride lipase) (Calcium-independent phospholipase A2-zeta) (iPLA2-zeta) (EC 3.1.1.4) (Desnutrin)	2.6732	0.000958	Up
O35646	Capn6	Calpain-6	2.05766	0.0248	Up
P01758	Igh-VJ558	Ig heavy chain V region 108A	4.10968	0.00895	Up
P97816	S100g	Protein S100-G (Calbindin-D9k) (S100 calcium-binding protein G) (Vitamin D-dependent calcium-binding protein, intestinal) (CABP)	2.16649	0.03	Up
Q8K4J6	Mrtfa	Myocardin-related transcription factor A (MRTF-A) (Basic SAP coiled-coil transcription activator) (MKL/myocardin-like protein 1) (Megakaryoblastic leukemia 1 protein homolog) (Megakaryocytic acute leukemia protein homolog)	1.24332	0.0372	Up
P10810	Cd14	Monocyte differentiation antigen CD14 (Myeloid cell-specific leucine-rich glycoprotein) (CD antigen CD14)	2.51001	0.0106	Up
Q8R2S8	Cd177	CD177 antigen (CD antigen CD177)	2.53017	0.0102	Up
Q8BI29	Sarg	Specifically androgen-regulated gene protein	2.09171	0.00719	Up
P49891	Sult1e1	Sulfotransferase 1E1 (ST1E1) (EC 2.8.2.4) (Estrogen sulfotransferase, testis isoform) (Sulfotransferase, estrogen-preferring)	2.79218	0.0109	Up
Q99JW5	Epcam	Epithelial cell adhesion molecule (Ep-CAM) (Epithelial glycoprotein 314) (EGP314) (mEGP314) (Protein 289A) (Tumor-associated calcium signal transducer 1) (CD antigen CD326)	2.34816	0.000726	Up
P62746	Rhob	Rho-related GTP-binding protein RhoB	2.12979	0.00545	Up
Q6PAT0	Adat3	Probable inactive tRNA-specific adenosine deaminase-like protein 3 (tRNA-specific adenosine-34 deaminase subunit ADAT3)	2.83308	0.00426	Up
P41778	Pbx1	Pre-B-cell leukemia transcription factor 1 (Homeobox protein PBX1)	1.43281	0.032	Up
Q9JL16	Isg20	Interferon-stimulated gene 20 kDa protein (EC 3.1.13.1) (Promyelocytic leukemia nuclear body-associated protein ISG20) (Protein DnaQL)	1.86944	0.00247	Up
Q9Z2D3	Gsdme	Gasdermin-E (Non-syndromic hearing impairment protein 5 homolog) [Cleaved into: Gasdermin-E, N-terminal (GSDME-NT); Gasdermin-E, C-terminal (GSDME-CT)]	1.66505	0.0279	Up
Q9D103	Ifitm1	Interferon-induced transmembrane protein 1 (Dispanin subfamily A member 2a) (DSPA2a) (Fragilis protein 2) (Mouse ifitm-like protein 2) (Mil-2)	1.40314	0.0448	Up
P26618	Pdgfra	Platelet-derived growth factor receptor alpha (PDGF-R-alpha) (PDGFR-alpha) (EC 2.7.10.1) (Alpha platelet-derived growth factor receptor) (Alpha-type platelet-derived growth factor receptor) (CD140 antigen-like family member A) (Platelet-derived growth factor alpha receptor) (CD antigen CD140a)	1.59436	0.00785	Up
P35282	Rab21	Ras-related protein Rab-21 (Rab-12)	-0.421372	0.00211	Down
Q8VDJ3	Hdlbp	Vigilin (High density lipoprotein-binding protein) (HDL-binding protein)	-0.230642	0.0199	Down
Q9CPV4	Glod4	Glyoxalase domain-containing protein 4	-0.253339	0.0297	Down
O08759	Ube3a	Ubiquitin-protein ligase E3A (EC 2.3.2.26) (HECT-type ubiquitin transferase E3A) (Oncogenic protein-associated protein E6-AP)	-0.185201	0.047	Down
Q8BGL3	Sult2a8	Sulfotransferase 2A8 (SULT2A8) (Glycochenodeoxycholate sulfotransferase 2A8) (EC 2.8.2.34) (Liver sulfotransferase-like protein) (L-STL)	-1.19653	0.03	Down
Q8BH86	Dglucy	D-glutamate cyclase, mitochondrial (EC 4.2.1.48)	-0.245865	0.026	Down
Q9WTX2	Prkra	Interferon-inducible double-stranded RNA-dependent protein kinase activator A (PKR-associated protein X) (PKR-associating protein X) (RAX) (Protein activator of the interferon-induced protein kinase) (Protein kinase, interferon-inducible double-stranded RNA-dependent activator)	-0.382344	0.0261	Down
Q3ULF4	Spg7	Paraplegin (EC 3.4.24.-) (Spastic paraplegia 7 protein)	-0.225839	0.0283	Down
Q61712	Dnajc1	DnaJ homolog subfamily C member 1 (DnaJ protein homolog MTJ1)	-0.476121	0.00177	Down
Q9D0F3	Lman1	Protein ERGIC-53 (ER-Golgi intermediate compartment 53 kDa protein) (Lectin mannose-binding 1) (p58)	-0.296949	0.0363	Down
Q8R3Q2	Ppp6r2	Serine/threonine-protein phosphatase 6 regulatory subunit 2 (SAPS domain family member 2)	-2.04227	0.0104	Down
Q8VC30	Tkfc	Triokinase/FMN cyclase (Bifunctional ATP-dependent dihydroxyacetone kinase/FAD-AMP lyase (cyclizing)) [Includes: ATP-dependent dihydroxyacetone kinase (DHA kinase) (EC 2.7.1.28) (EC 2.7.1.29) (Glycerone kinase) (Triokinase) (Triose kinase); FAD-AMP lyase (cyclizing) (EC 4.6.1.15) (FAD-AMP lyase (cyclic FMN forming)) (FMN cyclase)]	-0.451199	0.0391	Down
Q99PL5	Rrbp1	Ribosome-binding protein 1 (Ribosome receptor protein) (RRp) (mRRp)	-0.318273	0.0163	Down
Q8VCC1	Hpgd	15-hydroxyprostaglandin dehydrogenase [NAD(+)] (15-PGDH) (EC 1.1.1.141) (Eicosanoid/docosanoid dehydrogenase [NAD(+)]) (EC 1.1.1.-, EC 1.1.1.232) (Prostaglandin dehydrogenase 1)	-0.914611	0.0111	Down
Q9QY36	Naa10	N-alpha-acetyltransferase 10 (EC 2.3.1.255) (N-terminal acetyltransferase complex ARD1 subunit homolog A) (NatA catalytic subunit Naa10)	-0.220528	0.0392	Down
Q9CR29	Ccdc43	Coiled-coil domain-containing protein 43	-0.462271	0.0407	Down
Q8CGC7	Eprs1	Bifunctional glutamate/proline--tRNA ligase (Bifunctional aminoacyl-tRNA synthetase) [Includes: Glutamate--tRNA ligase (EC 6.1.1.17) (Glutamyl-tRNA synthetase) (GluRS); Proline--tRNA ligase (EC 6.1.1.15) (Prolyl-tRNA synthetase) (ProRS)]	-0.247193	0.0122	Down
Q91ZX7	Lrp1	Prolow-density lipoprotein receptor-related protein 1 (LRP-1) (Alpha-2-macroglobulin receptor) (A2MR) (CD antigen CD91) [Cleaved into: Low-density lipoprotein receptor-related protein 1 85 kDa subunit (LRP-85); Low-density lipoprotein receptor-related protein 1 515 kDa subunit (LRP-515); Low-density lipoprotein receptor-related protein 1 intracellular domain (LRPICD)]	-0.342436	0.0163	Down
P51658	Hsd17b2	Estradiol 17-beta-dehydrogenase 2 (EC 1.1.1.62) (17-beta-hydroxysteroid dehydrogenase type 2) (17-beta-HSD 2) (Testosterone 17-beta-dehydrogenase) (EC 1.1.1.239)	-0.461505	0.00937	Down
Q91W34	Rusf1	RUS family member 1	-0.351873	0.0358	Down
Q7TT37	Elp1	Elongator complex protein 1 (ELP1) (IkappaB kinase complex-associated protein) (IKK complex-associated protein)	-0.262753	0.0465	Down
Q8R0N6	Adhfe1	Hydroxyacid-oxoacid transhydrogenase, mitochondrial (HOT) (EC 1.1.99.24) (Alcohol dehydrogenase iron-containing protein 1) (ADHFe1)	-0.275861	0.0437	Down
Q80W47	Wipi2	WD repeat domain phosphoinositide-interacting protein 2 (WIPI-2)	-0.318398	0.032	Down
Q9JLV1	Bag3	BAG family molecular chaperone regulator 3 (BAG-3) (Bcl-2-associated athanogene 3) (Bcl-2-binding protein Bis)	-0.463839	0.0137	Down
Q8CG76	Akr7a5	Aflatoxin B1 aldehyde reductase member 2 (EC 1.1.1.n11) (Succinic semialdehyde reductase) (SSA reductase)	-0.431411	0.0465	Down
O08601	Mttp	Microsomal triglyceride transfer protein large subunit	-0.305477	0.0478	Down
P70168	Kpnb1	Importin subunit beta-1 (Karyopherin subunit beta-1) (Nuclear factor p97) (Pore targeting complex 97 kDa subunit) (PTAC97) (SCG)	-0.223978	0.0293	Down
Q5ND29	Rilp	Rab-interacting lysosomal protein	-0.468803	0.0254	Down
P53657	Pklr	Pyruvate kinase PKLR (EC 2.7.1.40) (L-PK) (Pyruvate kinase isozymes L/R)	-0.741072	0.0169	Down
Q9D8U8	Snx5	Sorting nexin-5	-0.245646	0.0203	Down
Q91YP0	L2hgdh	L-2-hydroxyglutarate dehydrogenase, mitochondrial (EC 1.1.99.2) (Duranin)	-0.305151	0.0371	Down
Q91W64	Cyp2c70	Cytochrome P450 2C70 (EC 1.14.14.-) (CYPIIC70)	-0.845851	0.00779	Down
O54749	Cyp2j5	Cytochrome P450 2J5 (EC 1.14.14.1) (Arachidonic acid epoxygenase) (CYPIIJ5)	-0.442632	0.0482	Down
Q9D8T2	Gsdmd	Gasdermin-D (Gasdermin domain-containing protein 1) [Cleaved into: Gasdermin-D, N-terminal (GSDMD-NT) (mGSDMD-NTD) (p30); Gasdermin-D, C-terminal (GSDMD-CT) (mGSDMD-CTD) (p20)]	-0.395759	0.041	Down
E9Q4Z2	Acacb	Acetyl-CoA carboxylase 2 (EC 6.4.1.2) (ACC-beta)	-0.730191	0.0246	Down
Q9D071	Mms19	MMS19 nucleotide excision repair protein homolog (MET18 homolog) (MMS19-like protein)	-0.319896	0.0487	Down
Q9CPX6	Atg3	Ubiquitin-like-conjugating enzyme ATG3 (EC 2.3.2.-) (Autophagy-related protein 3) (APG3-like)	-0.380792	0.0196	Down
Q2VLH6	Cd163	Scavenger receptor cysteine-rich type 1 protein M130 (CD antigen CD163) [Cleaved into: Soluble CD163 (sCD163)]	-2.33905	0.000515	Down
A2A8L5	Ptprf	Receptor-type tyrosine-protein phosphatase F (EC 3.1.3.48) (Leukocyte common antigen related) (LAR)	-0.559765	0.00768	Down
Q91V92	Acly	ATP-citrate synthase (EC 2.3.3.8) (ATP-citrate (pro-S-)-lyase) (Citrate cleavage enzyme)	-0.616316	0.0414	Down
Q8BK48	Ces2e	Pyrethroid hydrolase Ces2e (EC 3.1.1.88) (Carboxylic ester hydrolase) (EC 3.1.1.-) (carboxylesterase 2E)	-0.614329	0.0171	Down
P11499	Hsp90ab1	Heat shock protein HSP 90-beta (Heat shock 84 kDa) (HSP 84) (HSP84) (Tumor-specific transplantation 84 kDa antigen) (TSTA)	-0.285784	0.0449	Down
Q8BWQ1	Ugt2a3	UDP-glucuronosyltransferase 2A3 (UDPGT 2A3) (EC 2.4.1.17)	-0.545911	0.0223	Down
P30204	Msr1	Macrophage scavenger receptor types I and II (Macrophage acetylated LDL receptor I and II) (Scavenger receptor type A) (SR-A) (CD antigen CD204)	-0.399436	0.0269	Down
Q61419	Cmah	Cytidine monophosphate-N-acetylneuraminic acid hydroxylase (CMP-N-acetylneuraminic acid hydroxylase) (EC 1.14.18.2) (CMP-N-acetylneuraminate monooxygenase) (CMP-Neu5Ac hydroxylase) (CMP-NeuAc hydroxylase)	-0.667256	0.0167	Down
Q8R0Y6	Aldh1l1	Cytosolic 10-formyltetrahydrofolate dehydrogenase (10-FTHFDH) (FDH) (EC 1.5.1.6) (Aldehyde dehydrogenase family 1 member L1)	-0.461424	0.0199	Down
Q3UDW8	Hgsnat	Heparan-alpha-glucosaminide N-acetyltransferase (EC 2.3.1.78) (Transmembrane protein 76)	-0.596002	0.0254	Down
Q3UZ09	C1rl	Complement C1r subcomponent-like protein (C1r-LP) (C1r-like protein) (EC 3.4.21.-)	-0.493436	0.0253	Down
Q02819	Nucb1	Nucleobindin-1 (CALNUC)	-0.282661	0.0381	Down
Q8BUV3	Gphn	Gephyrin [Includes: Molybdopterin adenylyltransferase (MPT adenylyltransferase) (EC 2.7.7.75) (Domain G); Molybdopterin molybdenumtransferase (MPT Mo-transferase) (EC 2.10.1.1) (Domain E)]	-0.30679	0.0366	Down
Q99M31	Hspa14	Heat shock 70 kDa protein 14 (NST-1) (hsr.1)	-0.440274	0.0163	Down
P06801	Me1	NADP-dependent malic enzyme (NADP-ME) (EC 1.1.1.40) (Malic enzyme 1)	-0.580008	0.00779	Down
Q8R4U7	Luzp1	Leucine zipper protein 1 (Leucine zipper motif-containing protein)	-0.378751	0.0482	Down
P26645	Marcks	Myristoylated alanine-rich C-kinase substrate (MARCKS)	-0.429063	0.0371	Down
Q922Q9	Chid1	Chitinase domain-containing protein 1	-0.428583	0.0245	Down
Q6PIP5	Nudcd1	NudC domain-containing protein 1	-0.328624	0.0226	Down
Q91XV3	Basp1	Brain acid soluble protein 1 (22 kDa neuronal tissue-enriched acidic protein) (Neuronal axonal membrane protein NAP-22)	-0.550087	0.0246	Down
Q920R0	Als2	Alsin (Amyotrophic lateral sclerosis 2 protein homolog)	-0.436062	0.0489	Down
P19253	Rpl13a	Large ribosomal subunit protein uL13 (60S ribosomal protein L13a) (Transplantation antigen P198) (Tum-P198 antigen)	-0.273178	0.0331	Down
Q9QYG0	Ndrg2	Protein NDRG2 (N-myc downstream-regulated gene 2 protein) (Protein Ndr2)	-0.564665	0.018	Down
Q9D162	Ccdc167	Coiled-coil domain-containing protein 167	-0.437428	0.0342	Down
Q99J47	Dhrs7b	Dehydrogenase/reductase SDR family member 7B (EC 1.1.-.-) (Short-chain dehydrogenase/reductase family 32C member 1) (Protein SDR32C1)	-0.283519	0.045	Down
Q811S7	Ubp1	Upstream-binding protein 1 (Nuclear factor 2d9) (NF2d9)	-0.346652	0.0271	Down
Q8VDQ8	Sirt2	NAD-dependent protein deacetylase sirtuin-2 (EC 2.3.1.286) (NAD-dependent protein defatty-acylase sirtuin-2) (EC 2.3.1.-) (Regulatory protein SIR2 homolog 2) (SIR2-like protein 2) (mSIR2L2)	-0.299189	0.0208	Down
Q64487	Ptprd	Receptor-type tyrosine-protein phosphatase delta (Protein-tyrosine phosphatase delta) (R-PTP-delta) (EC 3.1.3.48)	-0.588086	0.0482	Down
Q9Z2X8	Keap1	Kelch-like ECH-associated protein 1 (Cytosolic inhibitor of Nrf2) (INrf2)	-0.444425	0.0465	Down
Q9CQF6	Aasdhppt	L-aminoadipate-semialdehyde dehydrogenase-phosphopantetheinyl transferase (EC 2.7.8.7) (4'-phosphopantetheinyl transferase) (Alpha-aminoadipic semialdehyde dehydrogenase-phosphopantetheinyl transferase) (AASD-PPT)	-0.669702	0.0169	Down
Q9DCL9	Paics	Bifunctional phosphoribosylaminoimidazole carboxylase/phosphoribosylaminoimidazole succinocarboxamide synthetase (PAICS) [Includes: Phosphoribosylaminoimidazole carboxylase (EC 4.1.1.21) (AIR carboxylase) (AIRC); Phosphoribosylaminoimidazole succinocarboxamide synthetase (EC 6.3.2.6) (SAICAR synthetase)]	-0.428907	0.00247	Down
Q8BX90	Fndc3a	Fibronectin type-III domain-containing protein 3A	-0.3248	0.00779	Down
Q9CZ30	Ola1	Obg-like ATPase 1 (GTP-binding protein 9)	-0.318763	0.0167	Down
O70435	Psma3	Proteasome subunit alpha type-3 (Macropain subunit C8) (Multicatalytic endopeptidase complex subunit C8) (Proteasome component C8) (Proteasome subunit K)	-0.367281	0.032	Down
Q8BHN3	Ganab	Neutral alpha-glucosidase AB (EC 3.2.1.207) (Alpha-glucosidase 2) (Glucosidase II subunit alpha)	-0.277523	0.0465	Down
Q8R0V5	Ido2	Indoleamine 2,3-dioxygenase 2 (IDO-2) (EC 1.13.11.-) (Indoleamine 2,3-dioxygenase-like protein 1) (Indoleamine-pyrrole 2,3-dioxygenase-like protein 1)	-0.525104	0.00327	Down
Q9D1R9	Rpl34	Large ribosomal subunit protein eL34 (60S ribosomal protein L34)	-0.408336	0.0198	Down
Q8R1X6	Spart	Spartin	-0.532561	0.0056	Down
Q8C165	Pm20d1	N-fatty-acyl-amino acid synthase/hydrolase PM20D1 (EC 3.5.1.114) (EC 3.5.1.14) (Peptidase M20 domain-containing protein 1) (PM20D1)	-0.498084	0.00688	Down
P35505	Fah	Fumarylacetoacetase (FAA) (EC 3.7.1.2) (Beta-diketonase) (Fumarylacetoacetate hydrolase)	-0.395282	0.0416	Down
O35658	C1qbp	Complement component 1 Q subcomponent-binding protein, mitochondrial (GC1q-R protein) (Glycoprotein gC1qBP) (C1qBP)	-0.495218	0.0269	Down
P04939	Mup3	Major urinary protein 3 (MUP 3) (Non-group 1/group 2 MUP15)	-1.56757	0.0208	Down
P29758	Oat	Ornithine aminotransferase, mitochondrial (EC 2.6.1.13) (Ornithine--oxo-acid aminotransferase)	-0.584371	0.0482	Down
Q9DBC0	Selenoo	Protein adenylyltransferase SelO, mitochondrial (EC 2.7.7.-) (EC 2.7.7.108) (Selenoprotein O) (SelO)	-0.245563	0.0465	Down
O35490	Bhmt	Betaine--homocysteine S-methyltransferase 1 (EC 2.1.1.5)	-0.405799	0.0391	Down
Q99L04	Dhrs1	Dehydrogenase/reductase SDR family member 1 (EC 1.1.1.-) (Short chain dehydrogenase/reductase family 19C member 1) (Protein SDR19C1)	-0.395215	0.0465	Down
O88962	Cyp8b1	7-alpha-hydroxycholest-4-en-3-one 12-alpha-hydroxylase (EC 1.14.14.139) (7-alpha-hydroxy-4-cholesten-3-one 12-alpha-hydroxylase) (CYPVIIIB1) (Cytochrome P450 8B1) (Sterol 12-alpha-hydroxylase)	-0.921778	0.0269	Down
Q64467	Gapdhs	Glyceraldehyde-3-phosphate dehydrogenase, testis-specific (EC 1.2.1.12) (Spermatogenic cell-specific glyceraldehyde 3-phosphate dehydrogenase 2) (GAPDH-2) (Spermatogenic glyceraldehyde-3-phosphate dehydrogenase)	-2.35636	0.016	Down
Q9D0M1	Prpsap1	Phosphoribosyl pyrophosphate synthase-associated protein 1 (PRPP synthase-associated protein 1) (39 kDa phosphoribosypyrophosphate synthase-associated protein) (PAP39)	-0.48629	0.0148	Down
Q8R574	Prpsap2	Phosphoribosyl pyrophosphate synthase-associated protein 2 (PRPP synthase-associated protein 2) (41 kDa phosphoribosypyrophosphate synthetase-associated protein) (PAP41)	-0.664492	0.00136	Down
Q8VE09	Ttc39c	Tetratricopeptide repeat protein 39C (TPR repeat protein 39C)	-0.814078	0.0171	Down
A6X919	Dpy19l1	Probable C-mannosyltransferase DPY19L1 (EC 2.4.1.-) (Dpy-19-like protein 1) (Protein dpy-19 homolog 1)	-0.684144	0.0196	Down
Q810A3	Ttc9c	Tetratricopeptide repeat protein 9C (TPR repeat protein 9C)	-0.499099	0.0465	Down
Q61749	Eif2b4	Translation initiation factor eIF-2B subunit delta (eIF-2B GDP-GTP exchange factor subunit delta)	-0.240817	0.0279	Down
Q99J09	Wdr77	Methylosome protein WDR77 (Methylosome protein 50) (MEP-50) (WD repeat-containing protein 77)	-0.38961	0.0448	Down
Q923B0	Ggact	Gamma-glutamylaminecyclotransferase (GGACT) (EC 4.3.2.8) (AIG2-like domain-containing protein 1) (Gamma-glutamylamine cyclotransferase)	-0.625175	0.0465	Down
Q9CQ10	Chmp3	Charged multivesicular body protein 3 (Chromatin-modifying protein 3) (Vacuolar protein sorting-associated protein 24)	-0.426346	0.0254	Down
Q91ZJ5	Ugp2	UTP--glucose-1-phosphate uridylyltransferase (EC 2.7.7.9) (UDP-glucose pyrophosphorylase) (UDPGP) (UGPase)	-0.329437	0.0453	Down
Q9WU19	Hao1	2-Hydroxyacid oxidase 1 (HAOX1) (EC 1.1.3.15) (Glycolate oxidase) (GOX) (Glyoxylate oxidase) (EC 1.2.3.5)	-0.462297	0.0267	Down
Q91WN4	Kmo	Kynurenine 3-monooxygenase (EC 1.14.13.9) (Kynurenine 3-hydroxylase)	-0.442136	0.00816	Down
P62082	Rps7	Small ribosomal subunit protein eS7 (40S ribosomal protein S7)	-0.364546	0.0459	Down
Q8VDG7	Pafah2	Platelet-activating factor acetylhydrolase 2, cytoplasmic (EC 3.1.1.47) (PAF:lysophospholipid transacetylase) (PAF:sphingosine transacetylase) (Platelet-activating factor acetyltransferase PAFAH2) (EC 2.3.1.149) (Serine-dependent phospholipase A2) (SD-PLA2)	-0.317289	0.0137	Down
P61924	Copz1	Coatomer subunit zeta-1 (Zeta-1-coat protein) (Zeta-1 COP)	-0.518665	0.0448	Down
Q8BPM0	Daam1	Disheveled-associated activator of morphogenesis 1	-0.392106	0.0227	Down
Q9CZ42	Naxd	ATP-dependent (S)-NAD(P)H-hydrate dehydratase (EC 4.2.1.93) (ATP-dependent NAD(P)HX dehydratase) (Carbohydrate kinase domain-containing protein) (NAD(P)HX dehydratase)	-0.264241	0.0128	Down
Q9QUM9	Psma6	Proteasome subunit alpha type-6 (Macropain iota chain) (Multicatalytic endopeptidase complex iota chain) (Proteasome iota chain)	-0.212069	0.00743	Down
P40936	Inmt	Indolethylamine N-methyltransferase (Indolamine N-methyltransferase) (EC 2.1.1.49) (EC 2.1.1.96) (Aromatic alkylamine N-methyltransferase) (Amine N-methyltransferase) (Arylamine N-methyltransferase) (Thioether S-methyltransferase) (TEMT)	-0.808858	0.0198	Down
Q8VCU1	Ces3b	Carboxylesterase 3B (EC 3.1.1.1) (Liver carboxylesterase 31-like)	-1.0151	0.00177	Down
Q63880	Ces3a	Carboxylesterase 3A (EC 3.1.1.1) (ES-male) (Liver carboxylesterase 31) (Esterase-31)	-0.977254	0.0101	Down
Q91YM4	Tbrg4	FAST kinase domain-containing protein 4 (Protein TBRG4) (Transforming growth factor beta regulator 4)	-0.300217	0.00768	Down
A2ALW5	Dnajc25	DnaJ homolog subfamily C member 25	-0.346779	0.0144	Down
P52430	Pon1	Serum paraoxonase/arylesterase 1 (PON 1) (EC 3.1.1.2) (EC 3.1.1.81) (EC 3.1.8.1) (Aromatic esterase 1) (A-esterase 1) (Serum aryldialkylphosphatase 1)	-0.738793	0.0394	Down
Q91YN5	Uap1	UDP-N-acetylhexosamine pyrophosphorylase [Includes: UDP-N-acetylgalactosamine pyrophosphorylase (EC 2.7.7.83); UDP-N-acetylglucosamine pyrophosphorylase (EC 2.7.7.23)]	-0.258564	0.0468	Down
P49717	Mcm4	DNA replication licensing factor MCM4 (EC 3.6.4.12) (CDC21 homolog) (P1-CDC21)	-1.12324	0.0415	Down
Q99MZ3	Mlxipl	Carbohydrate-responsive element-binding protein (ChREBP) (MLX interactor) (MLX-interacting protein-like) (Williams-Beuren syndrome chromosomal region 14 protein homolog)	-0.407604	0.0465	Down
Q91W90	Txndc5	Thioredoxin domain-containing protein 5 (EC 1.8.4.-) (EC 5.3.4.1) (Endoplasmic reticulum resident protein 46) (ER protein 46) (ERp46) (Plasma cell-specific thioredoxin-related protein) (PC-TRP) (Thioredoxin-like protein p46)	-0.311441	0.048	Down
P62196	Psmc5	26S proteasome regulatory subunit 8 (26S proteasome AAA-ATPase subunit RPT6) (Proteasome 26S subunit ATPase 5) (Proteasome subunit p45) (p45/SUG) (mSUG1)	-0.260202	0.0407	Down
Q9R182	Angptl3	Angiopoietin-related protein 3 (Angiopoietin-like protein 3) [Cleaved into: ANGPTL3(17-224)]	-0.708846	0.00439	Down
Q9JLM9	Grb14	Growth factor receptor-bound protein 14 (GRB14 adapter protein)	-0.454949	0.0119	Down
Q3UI43	Babam1	BRISC and BRCA1-A complex member 1 (Mediator of RAP80 interactions and targeting subunit of 40 kDa) (New component of the BRCA1-A complex)	-0.482235	0.00287	Down
Q8BTZ7	Gmppb	Mannose-1-phosphate guanyltransferase beta (EC 2.7.7.13) (GDP-mannose pyrophosphorylase B) (GTP-mannose-1-phosphate guanylyltransferase beta)	-0.324981	0.0177	Down
Q61881	Mcm7	DNA replication licensing factor MCM7 (EC 3.6.4.12) (CDC47 homolog)	-0.722828	0.0414	Down
P70266	Pfkfb1	6-phosphofructo-2-kinase/fructose-2,6-bisphosphatase 1 (6PF-2-K/Fru-2,6-P2ase 1) (PFK/FBPase 1) (6PF-2-K/Fru-2,6-P2ase liver isozyme) [Includes: 6-phosphofructo-2-kinase (EC 2.7.1.105); Fructose-2,6-bisphosphatase (EC 3.1.3.46)]	-0.671548	0.0136	Down
Q9JLV5	Cul3	Cullin-3 (CUL-3)	-0.169693	0.0371	Down
Q8K2C8	Gpat4	Glycerol-3-phosphate acyltransferase 4 (GPAT4) (EC 2.3.1.15) (1-acylglycerol-3-phosphate O-acyltransferase 6) (1-AGP acyltransferase 6) (1-AGPAT 6) (Acyl-CoA:glycerol-3-phosphate acyltransferase 4) (Lysophosphatidic acid acyltransferase zeta) (LPAAT-zeta) (Testis spermatogenesis apoptosis-related protein 7)	-0.348785	0.0448	Down
Q91XE4	Acy3	N-acyl-aromatic-L-amino acid amidohydrolase (carboxylate-forming) (EC 3.5.1.114) (Acylase III) (Aminoacylase III) (AAIII) (Aminoacylase-3) (ACY-3) (Aspartoacylase-2) (Hepatitis C virus core-binding protein 1) (HCBP1)	-0.321462	0.0319	Down
Q8VCM8	Ncln	BOS complex subunit NCLN (Nicalin) (Nicastrin-like protein)	-0.355664	0.0408	Down
P46656	Fdx1	Adrenodoxin, mitochondrial (Adrenal ferredoxin) (Ferredoxin-1)	-0.610301	0.00283	Down
O88543	Cops3	COP9 signalosome complex subunit 3 (SGN3) (Signalosome subunit 3) (JAB1-containing signalosome subunit 3)	-0.190247	0.0371	Down
Q64442	Sord	Sorbitol dehydrogenase (SDH) (SORD) (EC 1.1.1.-) (L-iditol 2-dehydrogenase) (EC 1.1.1.14) (Polyol dehydrogenase) (Xylitol dehydrogenase) (XDH) (EC 1.1.1.9)	-0.508453	0.0275	Down
Q9DCY0	Keg1	Glycine N-acyltransferase-like protein Keg1 (EC 2.3.1.13) (Acyl-CoA:glycine N-acyltransferase protein Keg1) (Kidney-expressed gene 1 protein)	-0.684648	0.0251	Down
Q91WR3	Ascc2	Activating signal cointegrator 1 complex subunit 2 (ASC-1 complex subunit p100) (Trip4 complex subunit p100)	-0.44003	0.0448	Down
Q99KR3	Lactb2	Endoribonuclease LACTB2 (Beta-lactamase-like protein 2) (EC 3.1.27.-)	-0.414243	0.0194	Down
P24549	Aldh1a1	Aldehyde dehydrogenase 1A1 (EC 1.2.1.19) (EC 1.2.1.28) (EC 1.2.1.3) (EC 1.2.1.36) (3-deoxyglucosone dehydrogenase) (ALDH-E1) (ALHDII) (Aldehyde dehydrogenase family 1 member A1) (Aldehyde dehydrogenase, cytosolic) (Retinal dehydrogenase 1) (RALDH 1) (RalDH1)	-0.563247	0.0167	Down
Q6PD19	Armh3	Armadillo-like helical domain-containing protein 3	-0.543313	0.0163	Down
P28271	Aco1	Cytoplasmic aconitate hydratase (Aconitase) (EC 4.2.1.3) (Citrate hydro-lyase) (Iron regulatory protein 1) (IRP1) (Iron-responsive element-binding protein 1) (IRE-BP 1)	-0.207294	0.047	Down
Q8BZB2	Ppcdc	Phosphopantothenoylcysteine decarboxylase (PPC-DC) (EC 4.1.1.36) (CoaC)	-0.631637	0.0163	Down
P70255	Nfic	Nuclear factor 1 C-type (NF1-C) (Nuclear factor 1/C) (CCAAT-box-binding transcription factor) (CTF) (Nuclear factor I/C) (NF-I/C) (NFI-C) (TGGCA-binding protein)	-0.474826	0.0356	Down
Q9ET01	Pygl	Glycogen phosphorylase, liver form (EC 2.4.1.1)	-0.496449	0.00859	Down
Q8BT60	Cpne3	Copine-3 (Copine III)	-0.245648	0.0174	Down
Q9CPQ8	Atp5mg	ATP synthase subunit g, mitochondrial (ATPase subunit g) (ATP synthase membrane subunit g)	-0.375852	0.0482	Down
Q62077	Plcg1	1-phosphatidylinositol 4,5-bisphosphate phosphodiesterase gamma-1 (EC 3.1.4.11) (Phosphoinositide phospholipase C-gamma-1) (Phospholipase C-gamma-1) (PLC-gamma-1)	-0.317162	0.0452	Down
Q9CQ48	Nudcd2	NudC domain-containing protein 2	-0.255111	0.0465	Down
O08586	Pten	Phosphatidylinositol 3,4,5-trisphosphate 3-phosphatase and dual-specificity protein phosphatase PTEN (EC 3.1.3.16) (EC 3.1.3.48) (EC 3.1.3.67) (Mutated in multiple advanced cancers 1) (Phosphatase and tensin homolog)	-0.585098	0.0056	Down
Q9DCS2	Mettl26	Methyltransferase-like 26	-0.422969	0.0288	Down
Q78PG9	Ccdc25	Coiled-coil domain-containing protein 25	-0.408625	0.0429	Down
Q9ER35	Fn3k	Fructosamine-3-kinase (EC 2.7.1.171) (Protein-psicosamine 3-kinase FN3K) (Protein-ribulosamine 3-kinase FN3K) (EC 2.7.1.172)	-0.520975	0.0401	Down
Q91WU2	Slc22a7	Solute carrier family 22 member 7 (Organic anion transporter 2) (mOAT2)	-2.94287	0.000556	Down
Q9CX98	Cyp2u1	Cytochrome P450 2U1 (Long-chain fatty acid omega-monooxygenase) (EC 1.14.14.80)	-0.630289	0.00995	Down
Q99JT9	Adi1	Acireductone dioxygenase (Acireductone dioxygenase (Fe(2+)-requiring)) (ARD') (Fe-ARD) (EC 1.13.11.54) (Acireductone dioxygenase (Ni(2+)-requiring)) (ARD) (Ni-ARD) (EC 1.13.11.53) (Membrane-type 1 matrix metalloproteinase cytoplasmic tail-binding protein 1) (MTCBP-1)	-0.401859	0.0113	Down
Q9D2R0	Aacs	Acetoacetyl-CoA synthetase (EC 6.2.1.16)	-0.999981	0.0139	Down
Q8JZV9	Bdh2	Dehydrogenase/reductase SDR family member 6 (EC 1.1.1.-) ((R)-beta-hydroxybutyrate dehydrogenase) (3-hydroxybutyrate dehydrogenase type 2) (EC 1.1.1.30) (4-oxo-L-proline reductase) (EC 1.1.1.104) (Oxidoreductase UCPA) (Short chain dehydrogenase/reductase family 15C member 1)	-0.647988	0.0482	Down
Q8K0L9	Zbtb20	Zinc finger and BTB domain-containing protein 20 (BTB/POZ domain zinc finger factor HOF) (Zinc finger protein 288)	-0.33492	0.0342	Down
Q64331	Myo6	Unconventional myosin-VI (Protein twist) (Unconventional myosin-6)	-0.223872	0.0371	Down
G3X982	Aox3	Aldehyde oxidase 3 (EC 1.2.3.1) (Aldehyde oxidase homolog 1) (Azaheterocycle hydroxylase 3) (EC 1.17.3.-)	-0.602266	0.0147	Down
Q9D9H8	1700066M21Rik	Mitochondrial protein C2orf69 homolog (1700066M21Rik)	-0.566058	0.0306	Down
Q9DAU1	Cnpy3	Protein canopy homolog 3 (Protein associated with Tlr4) (Trinucleotide repeat-containing gene 5 protein)	-0.33088	0.0338	Down
Q9QYI5	Dnajb2	DnaJ homolog subfamily B member 2 (DnaJ homolog subfamily B member 10) (mDj8)	-0.402838	0.03	Down
Q9R1P0	Psma4	Proteasome subunit alpha type-4 (Macropain subunit C9) (Multicatalytic endopeptidase complex subunit C9) (Proteasome component C9) (Proteasome subunit L)	-0.444904	0.00136	Down
P26262	Klkb1	Plasma kallikrein (EC 3.4.21.34) (Fletcher factor) (Kininogenin) (Plasma prekallikrein) [Cleaved into: Plasma kallikrein heavy chain; Plasma kallikrein light chain]	-0.470063	0.03	Down
Q8BTY1	Kyat1	Kynurenine--oxoglutarate transaminase 1 (EC 2.6.1.7) (Cysteine-S-conjugate beta-lyase) (EC 4.4.1.13) (Glutamine transaminase K) (GTK) (Glutamine--phenylpyruvate transaminase) (EC 2.6.1.64) (Kynurenine aminotransferase 1) (Kynurenine aminotransferase I) (KATI) (Kynurenine--oxoglutarate transaminase I)	-0.319081	0.015	Down
Q6XVG2	Cyp2c54	Cytochrome P450 2C54 (EC 1.14.14.1) (CYPIIC54)	-0.964406	0.0171	Down
Q91X77	Cyp2c50	Cytochrome P450 2C50 (EC 1.14.14.1) (CYPIIC50)	-0.883718	0.00743	Down
Q8BXV2	Bri3bp	BRI3-binding protein (I3-binding protein)	-0.467006	0.0183	Down
O09110	Map2k3	Dual specificity mitogen-activated protein kinase kinase 3 (MAP kinase kinase 3) (MAPKK 3) (EC 2.7.12.2) (MAPK/ERK kinase 3) (MEK 3)	-0.365301	0.00783	Down
Q8R016	Blmh	Bleomycin hydrolase (BH) (BLM hydrolase) (BMH) (EC 3.4.22.40)	-0.261678	0.0448	Down
Q8CAA7	Pgm2l1	Glucose 1,6-bisphosphate synthase (EC 2.7.1.106) (Phosphoglucomutase-2-like 1)	-0.728443	0.0431	Down
Q9D1A2	Cndp2	Cytosolic non-specific dipeptidase (EC 3.4.13.18) (CNDP dipeptidase 2) (Glutamate carboxypeptidase-like protein 1) (Threonyl dipeptidase)	-0.26401	0.00653	Down
Q80SY4	Mib1	E3 ubiquitin-protein ligase MIB1 (EC 2.3.2.27) (DAPK-interacting protein 1) (DIP-1) (Mind bomb homolog 1) (RING-type E3 ubiquitin transferase MIB1)	-0.429972	0.00968	Down
Q9JJN5	Cpn1	Carboxypeptidase N catalytic chain (CPN) (EC 3.4.17.3) (Carboxypeptidase N polypeptide 1) (Carboxypeptidase N small subunit)	-0.343782	0.0306	Down
Q9D710	Tmx2	Thioredoxin-related transmembrane protein 2 (Thioredoxin domain-containing protein 14)	-0.604901	3.85e-05	Down
Q61694	Hsd3b5	NADPH-dependent 3-keto-steroid reductase Hsd3b5 (3 beta-hydroxysteroid dehydrogenase type 5) (3 beta-hydroxysteroid dehydrogenase type V) (3 beta-HSD V) (EC 1.1.1.270) (Dihydrotestosterone 3-ketoreductase) (EC 1.1.1.210)	-2.12961	0.0465	Down
Q99LH2	Ptdss1	Phosphatidylserine synthase 1 (PSS-1) (PtdSer synthase 1) (EC 2.7.8.29) (Serine-exchange enzyme I)	-0.401597	0.0383	Down
Q9JLJ5	Elovl1	Elongation of very long chain fatty acids protein 1 (EC 2.3.1.199) (3-keto acyl-CoA synthase Elovl1) (ELOVL fatty acid elongase 1) (ELOVL FA elongase 1) (Very long chain 3-ketoacyl-CoA synthase 1) (Very long chain 3-oxoacyl-CoA synthase 1)	-1.70604	0.0254	Down
Q91ZW2	Pofut1	GDP-fucose protein O-fucosyltransferase 1 (EC 2.4.1.221) (Peptide-O-fucosyltransferase 1) (O-FucT-1)	-0.454081	0.0254	Down
Q9EP72	Emc7	ER membrane protein complex subunit 7	-0.419119	0.0423	Down
Q924D0	Rtn4ip1	Reticulon-4-interacting protein 1, mitochondrial (NOGO-interacting mitochondrial protein)	-0.331435	0.0198	Down
O55060	Tpmt	Thiopurine S-methyltransferase (EC 2.1.1.67) (Thiopurine methyltransferase)	-0.542343	0.0269	Down
Q9DBF1	Aldh7a1	Alpha-aminoadipic semialdehyde dehydrogenase (Alpha-AASA dehydrogenase) (EC 1.2.1.31) (Aldehyde dehydrogenase family 7 member A1) (EC 1.2.1.3) (Antiquitin-1) (Betaine aldehyde dehydrogenase) (EC 1.2.1.8) (Delta1-piperideine-6-carboxylate dehydrogenase) (P6c dehydrogenase)	-0.404409	0.00744	Down
Q9CZV8	Fbxl20	F-box/LRR-repeat protein 20 (F-box and leucine-rich repeat protein 20) (F-box/LRR-repeat protein 2-like)	-1.14827	0.00779	Down
P53994	Rab2a	Ras-related protein Rab-2A (EC 3.6.5.2)	-0.311047	0.0198	Down
P00397	Cox1	Cytochrome c oxidase subunit 1 (EC 7.1.1.9) (Cytochrome c oxidase polypeptide I)	-0.463064	0.0489	Down
Q64458	Cyp2c29	Cytochrome P450 2C29 (EC 1.14.14.1) (Aldehyde oxygenase) (CYPIIC29) (Cytochrome P-450 MUT-2)	-0.920806	0.00327	Down
Q3U3R4	Lmf1	Lipase maturation factor 1 (Transmembrane protein 112)	-0.318317	0.0269	Down
Q91WL8	Wwox	WW domain-containing oxidoreductase (EC 1.1.1.-)	-0.842044	0.0296	Down
P62281	Rps11	Small ribosomal subunit protein uS17 (40S ribosomal protein S11)	-0.323339	0.0343	Down
O35309	Nmi	N-myc-interactor (Nmi) (N-myc and STAT interactor)	-0.432778	0.0416	Down
P63037	Dnaja1	DnaJ homolog subfamily A member 1 (DnaJ protein homolog 2) (Heat shock 40 kDa protein 4) (Heat shock protein J2) (HSJ-2)	-0.263582	0.0379	Down
Q9CZX9	Emc4	ER membrane protein complex subunit 4 (Transmembrane protein 85)	-0.621507	0.00477	Down
P98064	Masp1	Mannan-binding lectin serine protease 1 (EC 3.4.21.-) (Complement factor MASP-3) (Complement-activating component of Ra-reactive factor) (Mannose-binding lectin-associated serine protease 1) (MASP-1) (Mannose-binding protein-associated serine protease) (Ra-reactive factor serine protease p100) (RaRF) (Serine protease 5) [Cleaved into: Mannan-binding lectin serine protease 1 heavy chain; Mannan-bi…	-0.392697	0.0429	Down
Q9CYZ6	Rex1bd	Required for excision 1-B domain-containing protein	-0.464966	0.00783	Down
Q99MS3	Mpv17l	Mpv17-like protein (M-LP)	-1.95536	0.00183	Down
Q8CI33	Cwf19l1	CWF19-like protein 1	-0.539066	0.018	Down
Q64374	Rgn	Regucalcin (RC) (Gluconolactonase) (GNL) (EC 3.1.1.17) (Senescence marker protein 30) (SMP-30)	-0.540041	0.00726	Down
P11714	Cyp2d9	Cytochrome P450 2D9 (EC 1.14.14.1) (CYPIID9) (Cytochrome P450-16-alpha) (Cytochrome P450CA) (Testosterone 16-alpha hydroxylase)	-0.657575	0.0409	Down
P33267	Cyp2f2	Cytochrome P450 2F2 (EC 1.14.14.-) (CYPIIF2) (Cytochrome P450-NAH-2) (Naphthalene dehydrogenase) (Naphthalene hydroxylase)	-0.817947	0.0161	Down
P56593	Cyp2a12	Cytochrome P450 2A12 (EC 1.14.14.1) (CYPIIA12) (Steroid hormones 7-alpha-hydroxylase) (Testosterone 7-alpha-hydroxylase)	-0.466337	0.0198	Down
Q99P30	Nudt7	Peroxisomal coenzyme A diphosphatase NUDT7 (EC 3.6.1.-) (Nucleoside diphosphate-linked moiety X motif 7) (Nudix motif 7)	-0.995448	0.00771	Down
P10630	Eif4a2	Eukaryotic initiation factor 4A-II (eIF-4A-II) (eIF4A-II) (EC 3.6.4.13) (ATP-dependent RNA helicase eIF4A-2)	-0.327345	0.0451	Down
P10126	Eef1a1	Elongation factor 1-alpha 1 (EF-1-alpha-1) (EC 3.6.5.-) (Elongation factor Tu) (EF-Tu) (Eukaryotic elongation factor 1 A-1) (eEF1A-1)	-0.232348	0.0407	Down
Q9DBH5	Lman2	Vesicular integral-membrane protein VIP36 (Lectin mannose-binding 2) (Vesicular integral-membrane protein 36) (VIP36)	-0.396513	0.0202	Down
P70694	Akr1c6	Estradiol 17 beta-dehydrogenase 5 (EC 1.1.1.-) (17-beta-HSD 5)	-0.438539	0.0147	Down
Q8BVQ5	Ppme1	Protein phosphatase methylesterase 1 (PME-1) (EC 3.1.1.89)	-0.384471	0.0167	Down
Q05421	Cyp2e1	Cytochrome P450 2E1 (EC 1.14.14.1) (4-nitrophenol 2-hydroxylase) (EC 1.14.13.n7) (CYPIIE1) (Cytochrome P450-ALC) (Cytochrome P450-J)	-0.494066	0.047	Down
P24456	Cyp2d10	Cytochrome P450 2D10 (EC 1.14.14.1) (CYPIID10) (Cytochrome P450-16-alpha) (Cytochrome P450CB) (Testosterone 16-alpha hydroxylase)	-0.56857	0.0256	Down
P27656	Lipc	Hepatic triacylglycerol lipase (HL) (Hepatic lipase) (EC 3.1.1.3) (Lipase member C) (Lysophospholipase) (EC 3.1.1.5) (Phospholipase A1) (EC 3.1.1.32)	-1.07079	0.00651	Down
Q149F3	Gspt2	Eukaryotic peptide chain release factor GTP-binding subunit ERF3B (Eukaryotic peptide chain release factor subunit 3b) (eRF3b) (EC 3.6.5.-) (G1 to S phase transition protein 2 homolog)	-3.3632	0.00601	Down
Q8VC26	Tlcd2	TLC domain-containing protein 2	-0.951114	0.0109	Down
Q9CQ20	Mid1ip1	Mid1-interacting protein 1 (Gastrulation-specific G12-like protein) (Mid1-interacting G12-like protein) (Protein STRAIT11499 homolog) (Spot 14-related protein) (S14R) (Spot 14-R)	-1.00415	0.00371	Down
Q9D0B5	Tstd3	Thiosulfate sulfurtransferase/rhodanese-like domain-containing protein 3 (Rhodanese domain-containing protein 3)	-0.609715	0.0392	Down
P52479	Usp10	Ubiquitin carboxyl-terminal hydrolase 10 (EC 3.4.19.12) (Deubiquitinating enzyme 10) (Ubiquitin thioesterase 10) (Ubiquitin-specific-processing protease 10)	-0.291504	0.0261	Down
Q8BWR2	Pithd1	PITH domain-containing protein 1	-0.670131	0.0482	Down
Q9QYF9	Ndrg3	Protein NDRG3 (N-myc downstream-regulated gene 3 protein) (Protein Ndr3)	-0.495628	0.0126	Down
Q8R570	Snap47	Synaptosomal-associated protein 47 (SNAP-47) (Synaptosomal-associated 47 kDa protein)	-0.732678	0.00247	Down
Q8K273	Mmgt1	ER membrane protein complex subunit 5 (Membrane magnesium transporter 1) (Transmembrane protein 32)	-0.73487	0.0313	Down
P31809	Ceacam1	Carcinoembryonic antigen-related cell adhesion molecule 1 (Biliary glycoprotein 1) (BGP-1) (Biliary glycoprotein D) (MHVR1) (Murine hepatitis virus receptor) (MHV-R) (CD antigen CD66a)	-0.3857	0.03	Down
P26450	Pik3r1	Phosphatidylinositol 3-kinase regulatory subunit alpha (PI3-kinase regulatory subunit alpha) (PI3K regulatory subunit alpha) (PtdIns-3-kinase regulatory subunit alpha) (Phosphatidylinositol 3-kinase 85 kDa regulatory subunit alpha) (PI3-kinase subunit p85-alpha) (PtdIns-3-kinase regulatory subunit p85-alpha)	-0.196274	0.0371	Down
Q3URE1	Acsf3	Malonate--CoA ligase ACSF3, mitochondrial (EC 6.2.1.76) (Acyl-CoA synthetase family member 3)	-0.227081	0.0236	Down
Q8BK75	Elp6	Elongator complex protein 6 (Protein TMEM103)	-1.58697	0.00801	Down
Q9ESL4	Map3k20	Mitogen-activated protein kinase kinase kinase 20 (EC 2.7.11.25) (Leucine zipper- and sterile alpha motif kinase ZAK) (Leucine zipper- and sterile alpha motif-containing kinase) (MLK-like mitogen-activated protein triple kinase) (Mitogen-activated protein kinase kinase kinase MLT) (Mixed lineage kinase-related kinase) (MLK-related kinase) (MRK) (Sterile alpha motif- and leucine zipper-containing …	-0.495204	0.0465	Down
Q62095	Ddx3y	ATP-dependent RNA helicase DDX3Y (EC 3.6.4.13) (D1Pas1-related sequence 1) (DEAD box protein 3, Y-chromosomal) (DEAD-box RNA helicase DEAD2) (mDEAD2)	-0.466895	0.00601	Down
Q3TIV5	Zc3h15	Zinc finger CCCH domain-containing protein 15 (DRG family-regulatory protein 1) (Epo-immediate response gene protein FM22)	-0.353035	0.0407	Down
Q9D1M0	Sec13	Protein SEC13 homolog (GATOR complex protein SEC13) (SEC13-like protein 1) (SEC13-related protein)	-0.25405	0.012	Down
Q61553	Fscn1	Fascin (Singed-like protein)	-0.340932	0.00747	Down
Q8CCN5	Bcas3	BCAS3 microtubule associated cell migration factor (Breast carcinoma-amplified sequence 3 homolog) (K20D4) (Protein rudhira)	-0.424423	0.0165	Down
P16015	Ca3	Carbonic anhydrase 3 (EC 4.2.1.1) (Carbonate dehydratase III) (Carbonic anhydrase III) (CA-III)	-0.784433	0.015	Down
O70496	Clcn7	H(+)/Cl(-) exchange transporter 7 (Chloride channel 7 alpha subunit) (Chloride channel protein 7) (ClC-7)	-0.546516	0.0381	Down
P70677	Casp3	Caspase-3 (CASP-3) (EC 3.4.22.56) (Apopain) (Cysteine protease CPP32) (CPP-32) (LICE) (Protein Yama) (SREBP cleavage activity 1) (SCA-1) [Cleaved into: Caspase-3 subunit p17; Caspase-3 subunit p12]	-0.404759	0.017	Down
Q8C854	Myef2	Myelin expression factor 2 (MEF-2) (MyEF-2)	-0.324637	0.03	Down
Q8BVF2	Pdcl3	Phosducin-like protein 3 (Viral IAP-associated factor 1) (VIAF-1)	-0.434516	0.0242	Down
P26149	Hsd3b2	3 beta-hydroxysteroid dehydrogenase/Delta 5-->4-isomerase type 2 (3 beta-hydroxysteroid dehydrogenase/Delta 5-->4-isomerase type II) (3-beta-HSD II) [Includes: 3-beta-hydroxy-Delta(5)-steroid dehydrogenase (EC 1.1.1.145) (3-beta-hydroxy-5-ene steroid dehydrogenase) (Progesterone reductase); Steroid Delta-isomerase (EC 5.3.3.1) (Delta-5-3-ketosteroid isomerase)]	-1.28545	0.0144	Down
Q5SYL3	Bltp2	Bridge-like lipid transfer protein family member 2 (Protein KIAA0100)	-1.63771	0.0165	Down
Q99LC3	Ndufa10	NADH dehydrogenase [ubiquinone] 1 alpha subcomplex subunit 10, mitochondrial (Complex I-42kD) (CI-42kD) (NADH-ubiquinone oxidoreductase 42 kDa subunit)	-0.3171	0.00771	Down
Q3UBG2	Pid1	PTB-containing, cubilin and LRP1-interacting protein (P-CLI1) (Phosphotyrosine interaction domain-containing protein 1)	-0.430874	0.045	Down
O88822	Sc5d	Lathosterol oxidase (EC 1.14.19.20) (C-5 sterol desaturase) (Delta(7)-sterol 5-desaturase) (Delta(7)-sterol C5(6)-desaturase) (Lathosterol 5-desaturase) (Sterol-C5-desaturase)	-0.688464	0.0419	Down
Q91ZH7	Abhd3	Phospholipase ABHD3 (EC 3.1.1.32) (EC 3.1.1.4) (Abhydrolase domain-containing protein 3) (Lung alpha/beta hydrolase 3) (MmLABH3)	-0.518067	0.0207	Down
Q63850	Nup62	Nuclear pore glycoprotein p62 (62 kDa nucleoporin) (Nucleoporin Nup62)	-0.417928	0.0306	Down
P55104	Inhbc	Inhibin beta C chain (Activin beta-C chain)	-0.929774	0.0167	Down
Q9QXZ6	Slco1a1	Solute carrier organic anion transporter family member 1A1 (Sodium-independent organic anion-transporting polypeptide 1) (OATP-1) (Solute carrier family 21 member 1)	-1.36198	0.0482	Down
Q8R123	Flad1	FAD synthase (EC 2.7.7.2) (FAD pyrophosphorylase) (FMN adenylyltransferase) (Flavin adenine dinucleotide synthase) [Includes: Molybdenum cofactor biosynthesis protein-like region; FAD synthase region]	-0.232853	0.0465	Down
O08966	Slc22a1	Solute carrier family 22 member 1 (Organic cation transporter 1) (mOCT1)	-0.761138	0.00625	Down
Q9CRC3	3110040N11Rik	UPF0235 protein C15orf40 homolog	-0.451576	0.0379	Down
Q8R0P4	Aamdc	Mth938 domain-containing protein (LI2)	-0.561861	0.0415	Down
P11588	Mup1	Major urinary protein 1 (MUP 1)	-2.44102	0.00545	Down
Q8R3L2	Tcf25	Ribosome quality control complex subunit TCF25 (Nuclear localized protein 1) (Transcription factor 25) (TCF-25)	-0.31549	0.0482	Down
Q62186	Ssr4	Translocon-associated protein subunit delta (TRAP-delta) (Signal sequence receptor subunit delta) (SSR-delta)	-0.330537	0.0481	Down
Q8BXB6	Slco2b1	Solute carrier organic anion transporter family member 2B1 (Organic anion transporting polypeptide 2B1) (OATP2B1) (Solute carrier family 21 member 9)	-0.831618	0.00859	Down
Q8CIE0	Serpina11	Serpin A11	-1.88307	0.00371	Down
Q8C4X7	Minar2	Major intrinsically disordered NOTCH2-binding receptor 1-like homolog (Major intrinsically disordered NOTCH2-associated receptor 2) (Membrane integral NOTCH2-associated receptor 2)	-0.942559	0.0088	Down
Q6ZWV3	Rpl10	Large ribosomal subunit protein uL16 (60S ribosomal protein L10) (Protein QM homolog) (Ribosomal protein L10)	-0.256553	0.0319	Down
P33622	Apoc3	Apolipoprotein C-III (Apo-CIII) (ApoC-III) (Apolipoprotein C3)	-0.668115	0.016	Down
P16858	Gapdh	Glyceraldehyde-3-phosphate dehydrogenase (GAPDH) (EC 1.2.1.12) (Peptidyl-cysteine S-nitrosylase GAPDH) (EC 2.6.99.-)	-0.411341	0.00582	Down
P16882	Ghr	Growth hormone receptor (GH receptor) (Somatotropin receptor) [Cleaved into: Growth hormone-binding protein (GH-binding protein) (GHBP) (Serum-binding protein)]	-0.736293	0.0414	Down
Q91Y47	F11	Coagulation factor XI (FXI) (EC 3.4.21.27) (Plasma thromboplastin antecedent) (PTA) [Cleaved into: Coagulation factor XIa heavy chain; Coagulation factor XIa light chain]	-1.68088	0.0167	Down
Q9R1Q9	Atp6ap1	V-type proton ATPase subunit S1 (V-ATPase subunit S1) (Protein C7-1) (V-ATPase Ac45 subunit) (V-ATPase S1 accessory protein) (Vacuolar proton pump subunit S1)	-0.645126	0.0261	Down
P26883	Fkbp1a	Peptidyl-prolyl cis-trans isomerase FKBP1A (PPIase FKBP1A) (EC 5.2.1.8) (12 kDa FK506-binding protein) (12 kDa FKBP) (FKBP-12) (Calstabin-1) (FK506-binding protein 1A) (FKBP-1A) (Immunophilin FKBP12) (Rotamase)	-0.430229	0.0411	Down
Q99NC0	Vgll1	Transcription cofactor vestigial-like protein 1 (Vgl-1) (Vestigial-related factor)	-2.32673	0.00177	Down
B5X0G2	Mup17	Major urinary protein 17 (MUP 17)	-2.37026	0.00395	Down
Q6U7R4	Timd4	T-cell immunoglobulin and mucin domain-containing protein 4 (TIMD-4) (Spleen, mucin-containing, knockout of lymphotoxin protein) (SMUCKLER) (T-cell immunoglobulin mucin receptor 4) (TIM-4) (T-cell membrane protein 4)	-1.96551	0.00196	Down
A2RSX7	Tyw5	tRNA wybutosine-synthesizing protein 5 (EC 1.14.11.42) (tRNA(Phe) (7-(3-amino-3-carboxypropyl)wyosine(37)-C(2))-hydroxylase)	-1.48988	0.0356	Down
P41105	Rpl28	Large ribosomal subunit protein eL28 (60S ribosomal protein L28)	-0.433979	0.00177	Down
P62889	Rpl30	Large ribosomal subunit protein eL30 (60S ribosomal protein L30)	-0.535881	0.0364	Down
Q62264	Thrsp	Thyroid hormone-inducible hepatic protein (Spot 14 protein) (S14) (SPOT14)	-1.35163	0.0133	Down
P11589	Mup2	Major urinary protein 2 (MUP 2)	-1.59937	0.0401	Down
Q91W52	Tmem19	Transmembrane protein 19	-0.731778	0.0241	Down
O35623	Bet1	BET1 homolog (mBET1) (Golgi vesicular membrane-trafficking protein p18)	-0.539195	0.0448	Down
Q08535	Sct	Secretin	-2.20726	0.00447	Down
Q8BZ00	Slc9a9	Sodium/hydrogen exchanger 9 (Na(+)/H(+) exchanger 9) (NHE-9) (Solute carrier family 9 member 9)	-1.3263	0.0256	Down
Q8BK08	Tmem11	Transmembrane protein 11, mitochondrial (Protein PM1)	-0.500145	0.00338	Down
Q9D8H7	Oma1	Metalloendopeptidase OMA1, mitochondrial (EC 3.4.24.-) (Overlapping with the m-AAA protease 1 homolog)	-1.78684	0.00207	Down
Q9ET43	Cldn12	Claudin-12	-1.01118	0.0431	Down
Q9R088	Tk2	Thymidine kinase 2, mitochondrial (EC 2.7.1.21) (2'-deoxyuridine kinase TK2) (EC 2.7.1.74) (Deoxycytidine kinase TK2) (EC 2.7.1.-) (Mt-TK)	-0.934104	0.0465	Down
Q8JZU6	Pxdc1	PX domain-containing protein 1	-1.05632	0.0112	Down
A2A7Y5	Miip	Migration and invasion-inhibitory protein (Invasion-inhibitory protein 45) (IIp45)	-1.58	0.0394	Down
Q9CR23	Tmem9	Proton-transporting V-type ATPase complex assembly regulator TMEM9 (v-ATPase assembly regulator TMEM9) (Transmembrane protein 9) (Protein TMEM9)	-2.13278	0.00685	Down
P38532	Hsf1	Heat shock factor protein 1 (HSF 1) (Heat shock transcription factor 1) (HSTF 1)	-2.16312	0.00887	Down
O35683	Ndufa1	NADH dehydrogenase [ubiquinone] 1 alpha subcomplex subunit 1 (Complex I-MWFE) (CI-MWFE) (NADH-ubiquinone oxidoreductase MWFE subunit)	-1.21439	0.0152	Down
O35949	Elovl3	Elongation of very long chain fatty acids protein 3 (EC 2.3.1.199) (3-keto acyl-CoA synthase Elovl3) (CIN-2) (Cold-inducible glycoprotein of 30 kDa) (ELOVL fatty acid elongase 3) (ELOVL FA elongase 3) (Very long chain 3-ketoacyl-CoA synthase 3) (Very long chain 3-oxoacyl-CoA synthase 3)	-2.43643	0.00192	Down
D3Z7Q2	Smim20	Small integral membrane protein 20 (Mitochondrial translation regulation assembly intermediate of cytochrome c oxidase protein of 7 kDa) (MITRAC7) [Cleaved into: Phoenixin-14 (PNX-14); Phoenixin-20 (PNX-20)]	-1.60888	0.0269	Down
A2AUY4	Baz2b	Bromodomain adjacent to zinc finger domain protein 2B	-2.77438	0.00282	Down
Q9D7F2	Lypd6b	Ly6/PLAUR domain-containing protein 6B	-2.63375	0.0305	Down
Q99K43	Prc1	Protein regulator of cytokinesis 1	-2.81016	0.000704	Down
Q9CQC2	Clps	Colipase	-4.86437	0.00177	Down
P26952	Il3ra	Interleukin-3 receptor subunit alpha (IL-3 receptor subunit alpha) (IL-3R subunit alpha) (IL-3R-alpha) (IL-3RA) (Interleukin-3 receptor class II alpha chain) (CD antigen CD123)	-1.63803	0.00177	Down
P97952	Scn1b	Sodium channel subunit beta-1	-1.6535	0.03	Down
