# Supplementary material for: Caspase-2 deficiency drives pathogenic liver polyploidy and increases age-associated hepatocellular carcinoma in mice
Source: Sci Adv. 2026 Jan 1;12(1):eaeb2571. doi: 10.1126/sciadv.aeb2571 (PMC12757054; doi:10.1126/sciadv.aeb2571)
Supplement: Supplementary file 2 — Datasets S1 to S4 [file sciadv.aeb2571_datasets_s1_to_s4.zip › sciadv.aeb2571_dataset_s2.xlsx]

## Sheet: Summary
Supplementary Data Table 2 (i-iii). Protein lists associated with Venn Diagram protein comparisons for each age-cohort. Lists are associated with Figure 8A and Extended Data Figure 7.

## Sheet: Data Table S2(i)
Data Table S2(i). Protein lists associated with Figure 8a. Common and exclusive protein lists identified by a three-way Venn diagram analysis of differentially abundant proteins from the indicated proteome comparisons of Casp2C320S and Casp2-/- and Casp2+/+ (WT) liver samples from 3-month-old mice.
Up-regulated proteins							Down-regulated proteins
22 proteins included exclusively in "Casp2C320S v WT up":	33 proteins included exclusively in "Casp2-/- v WT up":	24 proteins included exclusively in "Casp2C320S v "Casp2-/- up":	22 common proteins in " Casp2C320S v WT up" and "Casp2-/- v WT up":	3 common proteins in "Casp2C320S v WT up" and "Casp2C320S v Casp2-/- up":			64 proteins included exclusively in "Casp2C320S v WT down":	30 proteins included exclusively in "Casp2-/- v WT down":	76 proteins included exclusively in "Casp2C320S v "Casp2-/- down":	15 common proteins in " Casp2C320S v WT down" and "Casp2-/- v WT down":	1 common proteins in "Casp2C320S v WT down" and "Casp2C320S v Casp2-/- down":
Adarb1	Adh4	Pxdn	Antkmt	Atf7ip			Aaas	Syvn1	Abr	Acsm2	Syt1
Apoh	Adrb1	Clec3b	Chil3	Morf4l2			Abhd5	Hpgd	Acnat2	Ddc
Arnt	Anxa13	Mcm3	Crym	Tmem87b			Abtb2	Chid1	Acss2	Dglucy
Bin2	C8orf74-h	Rrp12	Enpp3				Acvr1	Mbl2	Adissp	Dpcd
Cd5l	Cdhr5	Inmt	Fcgr2b				Alox5ap	Mcm3	Amy1	Fbln5
Cd99	Cdo1	H1f5	Gcab				Ankrd49	Homer2	Anks4b	Fscn1
Dda1	Dctn2	Mcm4	Hexb				Antxr2	Slc25a17	Anpep	Hsd17b2
Eapp	Defa20	Rmnd1	Hvm51				Ap4m1	Inmt	Anxa13	Mcm4
Itprid2	Dpm3	Cwf19l1	Ighv6-2				Arntl	H1f5	Aqp8	Mcm6
Nagpa	Dpyd	Fam234a	Igkv6-17				Atm	Slirp	Brat1	Mgp
Nrn1	Fth1	Slc6a9	Ighg2b				Bcs1l	Car14	Casp9	Nat10
Nt5c2	Gkap1	Sbf2	Ighm				Btbd9	Lifr	Cd68	Prmt3
Pgam2	Hvm54	Acsm2	Igkc				Cdkn2c	Cyp2c40	Cdo1	Pxdn
Ppp1r10	Ift27	Slc6a6	Igkv12-41				Cfap36	Fam234a	Chil3	Sbf2
Rap2c	Igha	Vgll1	Ints2				Cfap74	Ash1l	Crygn	Slc25a47
Serpina1b	Kv2a7	Slc39a4	Irf9				Degs1	Dcun1d2	Cyp2c37
Slc25a19	Lacc1	Pdcd2	Jchain				Ear1	Wdr74	Cyp7a1
Smad4	Mecp2	Eif1ax	Kv4a1				Ell	Fam162a	Dhtkd1
Smim20	Mme	Tmem258	KV5A4				Fam169b	Gabarap	Dmgdh
Snx24	Mpeg1	Chmp1b2	Serpina7				Fam20a	Triap1	Dpyd
Trappc10	Parp3	Tmem9	Tmem147				Fbl	Gid4	Echdc2
Zfp787	Prg2	Limd2	Vat1				Fbxo30	Gmpr	Enpp3
	Prxl2b	Aox2					Filip1l	Vgll1	Enpp5
	Septin5	Paqr7					Glt1d1	Parp11	F9
	Sh3d19						Gtf2h1	Slc39a4	Fcgr2b
	Spata31						Hpf1	Ptcd1	Fdps
	Sts						Ireb2	Scoc	Fth1
	Stub1						Isoc2a	Tmem258	Gcab
	Timm17a						Jmjd7	Arhgap23	Gck
	Tle3						Kif5c	Sparc	Ggt6
	Tmem131						Leo1		Glmp
	UPF0690						Lyve1		Hebp1
	Xxylt1						Manbal		Hmgcs1
							Nhej1		Hsd17b7
							Nid1		Hvm51
							Nol10		Hvm54
							Npr1		Idi1
							Pcp4l1		Igha
							Phrf1		Ighm
							Plekha6		Igkc
							Rpl10		Ints5
							Rpusd4		Jchain
							Samd4b		Jmy
							Selenok		Kctd10
							Setd6		Kdm3b
							Slc25a35		Lhpp
							Spcs2		Lss
							Spout1		Lurap1l
							Stk10		Man2b2
							Stoml3		Mme
							Taf6		Morc3
							Tasor2		Mpeg1
							Tfcp2		Mterf4
							Tia1		Mvk
							Tmem260		Nat8
							Tmem59		Parp3
							Tmem65		Polr1g
							Tmprss11b		Prg2
							Traf2		Prkcd
							Tubgcp4		Pstpip2
							Txndc16		Ptgis
							Ube2d1		Rps19bp1
							Ube2f		Rrp8
							Zfp69		Rsrc2
									Slc9a9
									Smg6
									Sowahc
									Stbd1
									Tinagl1
									Tle5
									Tmem199
									Tmem256
									Tut1
									Upb1
									Xxylt1
									Zfp827

## Sheet: Data Table S2 (ii)
Data Table S2(ii). Protein lists associated with Extended Data Figure 7a. Common and exclusive protein lists identified by a three-way Venn diagram analysis of differentially abundant proteins from the indicated proteome comparisons of Casp2C320S and Casp2-/- and Casp2+/+ (WT) liver samples from 12-month-old mice.
Up-regulated proteins							Down-regulated proteins
43 proteins included exclusively in "Casp2C320S v WT up":	22 proteins included exclusively in "Casp2-/- v WT up":	7 proteins included exclusively in "Casp2C320S v "Casp2-/- up":	24 common proteins in " Casp2C320S v WT up" and "Casp2-/- v WT up":	5 common proteins in "Casp2C320S v WT up" and "Casp2C320S v Casp2-/- up":			45 proteins included exclusively in "Casp2C320S v WT down":	15 proteins included exclusively in "Casp2-/- v WT down":	23 proteins included exclusively in "Casp2C320S v "Casp2-/- down":	6 common proteins in " Casp2C320S v WT down" and "Casp2-/- v WT down":	18 common proteins in "Casp2C320S v WT down" and "Casp2C320S v Casp2-/- down":
Accsl	Tonsl	Mcm3	Acads	Cd63			Alg6	Kif3b	Rnf126	Atg13	Abtb2
Actb	Plekha6	Gabarap	Aco2	Frk			Ankib1	Mcm4	Tmem65	Bri3	Adgrg3
Aldh1l2	Phgdh	Tmem258	Aldh2	Limd2			Antxr2	Pigu	Dph7	Hps1	Btbd9
Arrdc2	Kdelr2	Morf4l2	Bdh1	Orc4			Aqp11	Aatf	Hebp1	Paqr7	Epb41l4b
Clpp	Mrps18a	Cplane1	Dad1	Ptprs			Bmp1	Gmpr	Aff4	Prox2	Fbxo30
Coa3	Nipsnap3b	Rbfa	Decr1				Caskin2	Tsc22d1	Tmprss11b	Rybp	Filip1l
Dynll1	Hebp1	Myo1f	Gcsh				Ccdc86	Ashwn	Tmem256		Gp1ba
Eif1ax	Atp5f1e		Got2				Cfap36	Rbfa	Stoml3		Micall1
Etfb	Taf1		H4c16				Cfap74	Enam	Tasor2		Myo1g
Fabp3	Mrps21		Hadha				Ctu1	Tnfaip8l1	Smurf1		Ncdn
Fam135a	Stoml3		Hspe1				Degs1	Cdc26	Tcp11l1		Nhej1
Gde1	Sms		Lamtor4				Dnaaf9	Yrdc	Naa38		Nol10
Gja8	Paip2		Mrps18c				Epm2a	Tsku	Mthfsd		Pld1
Gramd1a	Lrp4		Ppib				Eps8	Erg	Clock		Setd6
Has1	Smim11		Pyurf				Fchsd2	Caap1	Wdr20		Smarcad1
Hmgcs2	Fam20b		Rai2				Gstp2		Champ1		Spout1
Ifit3	Pard3b		Romo1				Gtf2h1		Uimc1		Taf6
Lypd6b	Slc4a7		Rps15a				Gulp1		Ankrd52		Ube2d1
Magoh	Mmrn1		Rps25				Hydin		Pard3b
Miip	Gypc		Slc25a11				Igf1		Tbc1d4
Mrpl34	Dnm1		Spcs3				Irak2		Dnm1
Nbeal2	Clcn3		Surf4				Lpl		Pus7l
Ncstn			Tmem69				Mapkapk3		Clcn3
Nkiras2			Tuba8				Max
Npc1l1							Med29
Orc5							Mical1
Otc							Mrc2
Pitpnm2							Narf
Ppia							Pcp4l1
Ptgr3							Prps1
Ranbp1							Slc12a2
Rap2c							Smurf2
Rnh1							Ssu72
Rpl24							Sumo3
Rpl36a							Sun1
Rpl7							Tanc1
Slc35d2							Taok2
Thg1l							Tec
Tor1a							Tfcp2
Trmt1							Tgfbr1
Txn1							Tmem102
Txndc17							Tpst2
Wdr83os							Traf2
							Uaca
							Vangl1

## Sheet: Data Table S2(iii)
Data Table S2(iii). Protein lists associated with Extended Data Figure 7c. Common and exclusive protein lists identified by a three-way Venn diagram analysis of differentially abundant proteins from the indicated proteome comparisons of Casp2C320S and Casp2-/- and Casp2+/+ (WT) liver samples from >18-month-old mice.
Up-regulated proteins							Down-regulated proteins
97 proteins included exclusively in "Casp2C320S v WT up":	120 proteins included exclusively in "Casp2-/- v WT up":	45 proteins included exclusively in "Casp2C320S v "Casp2-/- up":	64 common proteins in " Casp2C320S v WT up" and "Casp2-/- v WT up":	5 common proteins in "Casp2C320S v WT up" and "Casp2C320S v Casp2-/- up":			88 proteins included exclusively in "Casp2C320S v WT down":	217 proteins included exclusively in "Casp2-/- v WT down":	32 proteins included exclusively in "Casp2C320S v "Casp2-/- down":	65 common proteins in " Casp2C320S v WT down" and "Casp2-/- v WT down":	12 common proteins in "Casp2C320S v WT down" and "Casp2C320S v Casp2-/- down":
Acot1	Uap1l1	Rab21	Aldh1l2	Cnn2			Abcf2	Rab21	Cmas	Aasdhppt	Ago3
Acot3	Mecp2	Rufy1	Alkbh6	Fam241a			Abcg2	Hdlbp	Asns	Acy3	Ankrd33
Acsm3	Lmna	Hpgd	Antkmt	Lamtor5			Acox3	Glod4	Plekha6	Aox3	Cavin3
Akr1b7	Was	Septin8	Atpsckmt	Mtfr1l			Adar	Ube3a	Copg1	Baz2b	Cyp4a12b
Alyref	Trim28	Kpnb1	Brat1	Pfdn6			Alas2	Spg7	Vtn	Bhmt	Egfr
Ammecr1l	Dnajc28	Bckdhb	Brd2				Aox1	Lman1	Wdr89	Ces3a	Kdelr1
Ang	Pxdn	Cd163	Calcoco1				Apoc1	Ppp6r2	Dnmbp	Ces3b	Msto1
Bcas2	Esf1	Eif4h	Camsap2				Arhgap21	Tkfc	Aatf	Cldn12	Nat8f5
Bmpr2	Safb	Stard4	Cd14				Arid4a	Rrbp1	Srxn1	Clps	Phlda1
Cd74	Cenpv	Mcat	Cdkn2c				Atp2c1	Hpgd	Dip2a	Cmah	Phospho1
Cdk12	Znf219	Marcks	Cnnm3				B3galt1	Naa10	Mtrf1l	Cyp2a12	Serpina3k
Cgrrf1	Bud23	Timm8b	D3Ertd751e				B3GNT2	Ccdc43	Gramd1a	Cyp2d9	Tmem208
Cirbp	Crlf2	Paics	Dus2				C4bp	Eprs1	Xylt1	Cyp2f2
Cnnm4	Slc4a4	Cnn3	Edem2				C8a	Lrp1	Hic2	Cyp2j5
Col15a1	Kdm2a	Clpb	Ep400				C8b	Elp1	Nfkbib	Cyp2u1
Cpne2	Klc2	Naxd	Ephb4				C8g	Adhfe1	Nrf1	Cyp8b1
Ctnnbl1	Mta2	Ubap2l	Fmo2				C9	Bag3	Smurf2	Dglucy
Ctsa	Epn3	Angptl3	Fnbp4				Canx	Akr7a5	Rel	Dnajc1
Ctsc	Ddx46	Mavs	Gpalpp1				Car3	Mttp	Nsrp1	Elovl3
D8Ertd738e	U2af2	Myct1	Gpatch8				Cdk5rap3	Kpnb1	Med31	Fah
Ddx10	Epb41l4b	Dtd1	Herpud1				Cep350	Rilp	Gabpb1	Fdx1
Dffa	Znf592	Cyp2c37	Hpf1				Copb2	Pklr	Usf2	Fndc3a
Dnase2a	Cda	Tmx1	Ifitm1				Copg2	Snx5	Lrmda	Gapdhs
Edc3	Bckdk	Bckdha	Immp1l				Crocc	L2hgdh	Igh-VJ558	Gpat4
Ercc4	Slc7a5	Cndp2	Itgb6				Crygn	Cyp2c70	Oasl2	Grb14
Fbln2	U2af1	Cwf19l1	Kctd10				Cyp4v3	Gsdmd	Sarg	Hao1
Fcgr2b	Serpina1a	Cyp2c40	Lmbrd1				Cyp7b1	Acacb	Snx10	Hsd17b2
Flot1	Baiap2l1	Gspt2	Mak16				Dhtkd1	Mms19	Epcam	Hsd3b2
Fmo3	Cadm1	Mid1ip1	Med23				Dtx3l	Atg3	Adat3	Il3ra
Ggh	Vtn	Atp11b	Mettl1				Eif2b2	Cd163	Isg20	Inhbc
Gls	Srsf5	Mospd2	Mfsd10				Eif3b	Acly	Gsdme	Keap1
Gramd1c	Med1	Ndufaf7	Mon1b				Emc1	Ces2e	Pdgfra	Keg1
Grm1	Cwc25	Fscn1	Morf4l2				F12	Hsp90ab1		Kmo
Gtf2h1	Rxrb	Tsn	Mphosph6				G3bp2	Msr1		Kyat1
Gusb	Wdr89	Casp3	Myo1f				Gbp2b	Aldh1l1		Lactb2
H2-K1	Adam23	A430005L14Rik	Ncoa3				Gfpt1	Hgsnat		Lmf1
Hao2	Arl8b	Ptma	Nedd1				Gstp1	C1rl		Lypd6b
Hexb	Dnmbp	Uchl3	Neu3				Gulo	Nucb1		Miip
Hnrnph1	Cdc42ep1	Timm8a1	Nol10				Hsd3b3	Gphn		Mup1
Hnrnpm	Ptbp1	Fkbp1a	Pacs2				Hsp90b1	Hspa14		Mup17
Homer3	Aatf	Vgll1	Pbx1				Hyou1	Me1		Mup2
Ighv5-8	Nop58	Mt1	Pgam2				Lap3	Luzp1		Mup3
Idh2	Adat1	Dipk1a	Polr2m				Man2a1	Marcks		Myo6
Ifitm2	Acot9	Btk	Rbfa				Mcm2	Chid1		Nudt7
Igkc	Thoc7	Chd1l	Rbis				Mgat2	Nudcd1		Pafah2
Il1rn	Sccpdh		Rbm19				Micos10	Basp1		Pfkfb1
Irf2bp1	Rrp15		Rfx5				Mindy3	Als2		Pm20d1
Isg20l2	Mrm2		Ripor1				Mtarc1	Rpl13a		Prkra
Kank3	Hmgb1		Rtkn				Mtarc2	Ndrg2		Pten
Kansl3	Lyz2		Serinc1				Mug1	Ccdc167		Ptprf
Kri1	Col28a1		Snupn				Mup20	Dhrs7b		Rex1bd
Kyat3	Ggt6		Sult1e1				Nags	Ubp1		Rpl28
Leng8	Coro2b		Tfe3				Nat8f2	Sirt2		Rusf1
Mapkapk3	Rpl7l1		Timm17a				Ncoa1	Ptprd		Scn1b
Mast3	Mettl15		Tmem102				Pgrmc1	Paics		Slc22a7
Matr3	Smarcad1		Tmpo				Phyh	Ola1		Slco1a1
Med15	Adgrl4		Tspan14				Plac8	Psma3		Snap47
Mob4	Stoml3		Tuba8				Ppib	Ganab		Sult2a8
Mrm3	Ttc5		Usp3				Ppid	Ido2		Tmx2
Ndel1	Tmem192		Usp34				Pxmp2	Rpl34		Tpmt
Nes	H1-1		Vamp2				Rela	Spart		Ttc39c
Npc1	Carmil1		Wbp4				Rlig1	C1qbp		Uap1
Nsmce2	Dcaf13		Zcrb1				Rnf10	Oat		Ugt2a3
Ogdh	Rabepk		Zdhhc6				Rpusd4	Selenoo		Usp10
Patl1	Pold3						Scp2	Dhrs1		Wipi2
Pde3a	Manbal						Sec11c	Prpsap1
Phip	Tada3						Selenbp2	Prpsap2
Plbd1	Eva1b						Sfxn5	Dpy19l1
Pld3	Leng9						Sipa1l1	Ttc9c
Pogz	Wdr46						Slc25a30	Eif2b4
Prkce	Nudt13						Slc33a1	Wdr77
Pygb	P01786						Snd1	Ggact
R3hcc1	Ngdn						Spcs2	Chmp3
Rab31	Pigo						Srd5a1	Ugp2
Rab3il1	Nagpa						Srp68	Rps7
Rb1cc1	Marf1						Stx18	Copz1
Rbfox2	Lyst						Tap1	Daam1
Rell1	Smurf2						Tap2	Naxd
Renbp	Kat7						Tbcb	Psma6
Rnaseh2a	Pdcd2l						Tmem147	Inmt
Septin11	Slc25a19						Tmem214	Tbrg4
Siae	Itfg2						Trappc5	Dnajc25
Slc26a6	Fam20b						Ugt1a6a	Pon1
Slco1a4	Ppp1r14a						Ugt2b5	Mcm4
Snu13	Arl4a						Uox	Mlxipl
Sp2	Znf652						Uros	Txndc5
Stk11	Zscan12						Vps28	Psmc5
Supt7l	Mfsd1						Zfp69	Angptl3
Timd2	Foxo1							Babam1
Tmem245	Jam2							Gmppb
Trappc6a	Riox1							Mcm7
Ufsp1	Aida							Cul3
Vamp8	Ube2e2							Ncln
Wapl	Znf771							Cops3
Wipf1	Cxxc1							Sord
Wwc1	Prxl2c							Ascc2
Xrcc5	Nsrp1							Aldh1a1
	Inpp5k							Armh3
	Apc							Aco1
	Dhx34							Ppcdc
	Sdad1							Nfic
	Med31							Pygl
	1110038F14Rik							Cpne3
	Tek							Atp5mg
	Sumo3							Plcg1
	Lrmda							Nudcd2
	Mmp9							Mettl26
	Pnpla2							Ccdc25
	Capn6							Fn3k
	Igh-VJ558							Adi1
	S100g							Aacs
	Mrtfa							Bdh2
	Cd177							Zbtb20
	Sarg							1700066M21Rik
	Epcam							Cnpy3
	Rhob							Dnajb2
	Adat3							Psma4
	Isg20							Klkb1
	Gsdme							Cyp2c54
	Pdgfra							Cyp2c50
								Bri3bp
								Map2k3
								Blmh
								Pgm2l1
								Cndp2
								Mib1
								Cpn1
								Hsd3b5
								Ptdss1
								Elovl1
								Pofut1
								Emc7
								Rtn4ip1
								Aldh7a1
								Fbxl20
								Rab2a
								Cox1
								Cyp2c29
								Wwox
								Rps11
								Nmi
								Dnaja1
								Emc4
								Masp1
								Mpv17l
								Cwf19l1
								Rgn
								Eif4a2
								Eef1a1
								Lman2
								Akr1c6
								Ppme1
								Cyp2e1
								Cyp2d10
								Lipc
								Gspt2
								Tlcd2
								Mid1ip1
								Tstd3
								Pithd1
								Ndrg3
								Mmgt1
								Ceacam1
								Pik3r1
								Acsf3
								Elp6
								Map3k20
								Ddx3y
								Zc3h15
								Sec13
								Fscn1
								Bcas3
								Ca3
								Clcn7
								Casp3
								Myef2
								Pdcl3
								Bltp2
								Ndufa10
								Pid1
								Sc5d
								Abhd3
								Nup62
								Flad1
								Slc22a1
								3110040N11Rik
								Aamdc
								Tcf25
								Ssr4
								Slco2b1
								Serpina11
								Minar2
								Rpl10
								Apoc3
								Gapdh
								Ghr
								F11
								Atp6ap1
								Fkbp1a
								Vgll1
								Timd4
								Tyw5
								Rpl30
								Thrsp
								Tmem19
								Bet1
								Sct
								Slc9a9
								Tmem11
								Oma1
								Tk2
								Pxdc1
								Tmem9
								Hsf1
								Ndufa1
								Smim20
								Prc1
