# Supplementary material for: Caspase-2 deficiency drives pathogenic liver polyploidy and increases age-associated hepatocellular carcinoma in mice
Source: Sci Adv. 2026 Jan 1;12(1):eaeb2571. doi: 10.1126/sciadv.aeb2571 (PMC12757054; doi:10.1126/sciadv.aeb2571)
Supplement: Supplementary file 2 — Datasets S1 to S4 [file sciadv.aeb2571_datasets_s1_to_s4.zip › sciadv.aeb2571_dataset_s3.xlsx]

## Sheet: Summary
Supplementary Data Table S3 (i-vi). Gene Set Enrichment Analyses (GSEA) of significantly altered Reactome pathways in Casp2C320S or Casp2-/- livers compared to the Casp2+/+ liver proteome for each age- cohort.

## Sheet: Data Table S3(i)
Data Table S3(i). GSEA list of significantly enriched Reactome pathways from 3-month-old Casp2C320S versus Casp2+/+ (WT) liver samples. List is associated with Figure 8b.
ID	Description	Set Size	Enrichment Score	NES	pvalue	p.adjust	qvalue	rank	leading_edge	core_enrichment	Significant
R-MMU-163200	Respiratory electron transport, ATP synthesis by chemiosmotic coupling, and heat production by uncoupling proteins.	82	-0.285444	-3.25043	5.93447e-08	4.32029e-05	3.85428e-05	2877	tags=80%, list=50%, signal=41%	Ndufa4/Ndufa8/Ndufaf3/Ndufs1/Ndufa13/Ndufab1/Tmem186/Etfa/Pm20d1/Cycs/Ndufb4/Ndufs4/Ndufaf2/Taco1/Ndufa7/Ecsit/Etfb/Ndufv1/Cyc1/Ndufb5/Etfdh/Uqcrc2/Cox7b/Ndufb9/Lrpprc/Ndufb8/Uqcrfs1/Cox16/Ndufa6/Ndufa12/Cox5a/Cox19/Ndufa5/Ndufs6/Ndufaf1/Ndufb3/Ndufv3/Ndufb6/Ndufa10/Cox4i1/Nubpl/Ndufs3/Ndufb2/Ndufaf6/Ndufs7/Uqcrc1/Ndufb10/Uqcrq/Ndufa9/Atp5pb/Ndufaf4/Ndufc2/Ndufs2/Ndufb11/Sco2/Uqcr10/Cox7c/Coq10b/…	Significant
R-MMU-611105	Respiratory electron transport	79	-0.29059	-3.28866	1.31876e-07	4.8003e-05	4.28251e-05	2877	tags=81%, list=50%, signal=41%	Ndufa4/Ndufa8/Ndufaf3/Ndufs1/Ndufa13/Ndufab1/Tmem186/Etfa/Cycs/Ndufb4/Ndufs4/Ndufaf2/Taco1/Ndufa7/Ecsit/Etfb/Ndufv1/Cyc1/Ndufb5/Etfdh/Uqcrc2/Cox7b/Ndufb9/Lrpprc/Ndufb8/Uqcrfs1/Cox16/Ndufa6/Ndufa12/Cox5a/Cox19/Ndufa5/Ndufs6/Ndufaf1/Ndufb3/Ndufv3/Ndufb6/Ndufa10/Cox4i1/Nubpl/Ndufs3/Ndufb2/Ndufaf6/Ndufs7/Uqcrc1/Ndufb10/Uqcrq/Ndufa9/Ndufaf4/Ndufc2/Ndufs2/Ndufb11/Sco2/Uqcr10/Cox7c/Coq10b/Uqcr11/Ndufs5/…	Significant
R-MMU-72766	Translation	201	-0.160937	-2.73953	3.78543e-07	9.18599e-05	8.19513e-05	3531	tags=79%, list=61%, signal=32%	Ptcd3/Eif4b/Eif2s2/Rps15/Eif5b/Mrps33/Eif2s3x/Mrpl15/Mrpl28/Rpl19/Mrps9/Mrps23/Rpl4/Rps14/Rps23/Rps28/Eif2s1/Mrpl57/Mrps35/Mrps31/Eif3g/Eif4h/Rps15a/Rps17/Mrps26/Rps20/Rpl11/Oxa1l/Apeh/Rps25/Mrpl10/Mrpl44/Etf1/Mrpl14/Eif4g1/Eif3d/Eif3c/Mrpl18/Ppa2/Rpl5/Mrrf/Ppa1/Mrpl45/Rps5/Rpl27/Mrpl1/Mrpl9/Rpl39/Eif3h/Eif2b2/Mrpl54/Rpl35a/Mrpl32/Srp68/Mrps21/Mrpl2/Mrps28/Rps27l/Mrps18b/Mrps30/Mrpl39/Rpl34/Eif3a…	Significant
R-MMU-428157	Sphingolipid metabolism	36	0.48802	2.81104	5.78054e-06	0.00105206	0.000938577	2000	tags=78%, list=34%, signal=51%	Aldh3b1/Arsb/Gltp/Plpp3/Galc/Hexb/Sgpp1/Ormdl3/Sphk2/Ormdl1/Psap/Ctsa/Gm2a/Hexa/Asah2/Arsa/Glb1l/Asah1/Aldh3a2/B4galnt1/Sumf1/Smpd4/Esyt1/Esyt2/Sptlc2/Cers2/Gba2/Sgpl1	Significant
R-MMU-1428517	The citric acid (TCA) cycle and respiratory electron transport	118	-0.191976	-2.55104	3.85419e-05	0.00561171	0.0050064	2988	tags=74%, list=51%, signal=37%	Pdhx/Mdh2/Ndufb7/Pdpr/Ndufa4/Ndufa8/Ndufaf3/Ndufs1/Ndufa13/Ndufab1/Tmem186/Pdhb/Etfa/Pm20d1/Cycs/Ogdh/Ndufb4/Ndufs4/Ndufaf2/Sdhb/Hagh/Taco1/Ndufa7/Adhfe1/Dlst/Pdha1/Ecsit/Etfb/Ndufv1/Cyc1/Ndufb5/Idh3a/Etfdh/Uqcrc2/Rxra/Sucla2/Sdha/Cox7b/Vdac1/Sdhc/Ndufb9/Lrpprc/Ndufb8/Uqcrfs1/Cox16/Ndufa6/Ndufa12/Cox5a/Cox19/Ndufa5/Ndufs6/Ndufaf1/Ndufb3/Ndufv3/Ndufb6/Sdhd/Ndufa10/Cox4i1/Nubpl/Dld/Ndufs3/Ndufb2/Nd…	Significant
R-MMU-191273	Cholesterol biosynthesis	19	0.538345	2.42419	0.000100321	0.0121723	0.0108593	849	tags=63%, list=15%, signal=54%	Hmgcs1/Lss/Fdft1/Dhcr24/Mvd/Hsd17b7/Sqle/Fdps/Nsdhl/Pmvk/Ebp/Idi1	Significant
R-MMU-72613	Eukaryotic Translation Initiation	102	-0.185795	-2.34297	0.000200437	0.0146717	0.0130891	3510	tags=81%, list=60%, signal=33%	Eif4b/Eif2s2/Rps15/Eif5b/Eif2s3x/Rpl19/Rpl4/Rps14/Rps23/Rps28/Eif2s1/Eif3g/Eif4h/Rps15a/Rps17/Rps20/Rpl11/Rps25/Eif4g1/Eif3d/Eif3c/Rpl5/Rps5/Rpl27/Rpl39/Eif3h/Eif2b2/Rpl35a/Rps27l/Rpl34/Eif3a/Eif5/Rpl28/Eif3j1/Rplp0/Eif3f/Rps10/Rps13/Pabpc1/Rps2/Rpl3/Rpl8/Rpl31/Rps3/Eif3e/Rps8/Rps16/Rpl23/Rplp2/Rps11/Rpl13a/Rps19/Eif4a1/Rpl18/Eif3i/Eif3b/Rps18/Rpl26/Rps4x/Rpl12/Eif2b5/Rpl14/Eif3l/Eif4e/Eif4a2/Rpl…	Significant
R-MMU-72737	Cap-dependent Translation Initiation	102	-0.185795	-2.34297	0.000200437	0.0146717	0.0130891	3510	tags=81%, list=60%, signal=33%	Eif4b/Eif2s2/Rps15/Eif5b/Eif2s3x/Rpl19/Rpl4/Rps14/Rps23/Rps28/Eif2s1/Eif3g/Eif4h/Rps15a/Rps17/Rps20/Rpl11/Rps25/Eif4g1/Eif3d/Eif3c/Rpl5/Rps5/Rpl27/Rpl39/Eif3h/Eif2b2/Rpl35a/Rps27l/Rpl34/Eif3a/Eif5/Rpl28/Eif3j1/Rplp0/Eif3f/Rps10/Rps13/Pabpc1/Rps2/Rpl3/Rpl8/Rpl31/Rps3/Eif3e/Rps8/Rps16/Rpl23/Rplp2/Rps11/Rpl13a/Rps19/Eif4a1/Rpl18/Eif3i/Eif3b/Rps18/Rpl26/Rps4x/Rpl12/Eif2b5/Rpl14/Eif3l/Eif4e/Eif4a2/Rpl…	Significant
R-MMU-6791226	Major pathway of rRNA processing in the nucleolus and cytosol	140	-0.155421	-2.15569	0.000221688	0.0146717	0.0130891	3347	tags=76%, list=58%, signal=33%	Rpl19/Rpp30/Rpl4/Rps14/Rps23/Exosc1/Ncl/Rps28/Senp3/Ebna1bp2/Nip7/Noc4l/Wdr18/Rps15a/Rps17/Rps20/Nol11/Rpl11/Pelp1/Tsr1/Rps25/Wdr12/Nop58/Rpl5/Rps5/Rpl27/Exosc8/Dis3/Rpl39/Rpl35a/Nop56/Rps27l/Rpl34/Rpl28/Tbl3/Rplp0/Rps10/Rps13/Rps2/Rpl3/Rpl8/Snu13/Rpl31/Rps3/Rrp9/Rps8/Exosc3/Rps16/Ftsj3/Rpl23/Rplp2/Rps11/Rpl13a/Rps19/Nop14/Rpl18/Pdcd11/Pno1/Rps18/Rpl26/Rps4x/Rpl12/Nol6/Rrp7a/Exosc10/Rpl14/Utp14a/…	Significant
R-MMU-72312	rRNA processing	140	-0.155421	-2.15569	0.000221688	0.0146717	0.0130891	3347	tags=76%, list=58%, signal=33%	Rpl19/Rpp30/Rpl4/Rps14/Rps23/Exosc1/Ncl/Rps28/Senp3/Ebna1bp2/Nip7/Noc4l/Wdr18/Rps15a/Rps17/Rps20/Nol11/Rpl11/Pelp1/Tsr1/Rps25/Wdr12/Nop58/Rpl5/Rps5/Rpl27/Exosc8/Dis3/Rpl39/Rpl35a/Nop56/Rps27l/Rpl34/Rpl28/Tbl3/Rplp0/Rps10/Rps13/Rps2/Rpl3/Rpl8/Snu13/Rpl31/Rps3/Rrp9/Rps8/Exosc3/Rps16/Ftsj3/Rpl23/Rplp2/Rps11/Rpl13a/Rps19/Nop14/Rpl18/Pdcd11/Pno1/Rps18/Rpl26/Rps4x/Rpl12/Nol6/Rrp7a/Exosc10/Rpl14/Utp14a/…	Significant
R-MMU-8868773	rRNA processing in the nucleus and cytosol	140	-0.155421	-2.15569	0.000221688	0.0146717	0.0130891	3347	tags=76%, list=58%, signal=33%	Rpl19/Rpp30/Rpl4/Rps14/Rps23/Exosc1/Ncl/Rps28/Senp3/Ebna1bp2/Nip7/Noc4l/Wdr18/Rps15a/Rps17/Rps20/Nol11/Rpl11/Pelp1/Tsr1/Rps25/Wdr12/Nop58/Rpl5/Rps5/Rpl27/Exosc8/Dis3/Rpl39/Rpl35a/Nop56/Rps27l/Rpl34/Rpl28/Tbl3/Rplp0/Rps10/Rps13/Rps2/Rpl3/Rpl8/Snu13/Rpl31/Rps3/Rrp9/Rps8/Exosc3/Rps16/Ftsj3/Rpl23/Rplp2/Rps11/Rpl13a/Rps19/Nop14/Rpl18/Pdcd11/Pno1/Rps18/Rpl26/Rps4x/Rpl12/Nol6/Rrp7a/Exosc10/Rpl14/Utp14a/…	Significant
R-MMU-6799198	Complex I biogenesis	47	-0.277532	-2.48963	0.000257004	0.0155916	0.0139098	2822	tags=79%, list=49%, signal=41%	Ndufa8/Ndufaf3/Ndufs1/Ndufa13/Ndufab1/Tmem186/Ndufb4/Ndufs4/Ndufaf2/Ndufa7/Ecsit/Ndufv1/Ndufb5/Ndufb9/Ndufb8/Ndufa6/Ndufa12/Ndufa5/Ndufs6/Ndufaf1/Ndufb3/Ndufv3/Ndufb6/Ndufa10/Nubpl/Ndufs3/Ndufb2/Ndufaf6/Ndufs7/Ndufb10/Ndufa9/Ndufaf4/Ndufc2/Ndufs2/Ndufb11/Ndufs5/Ndufa1	Significant
R-MMU-1660662	Glycosphingolipid metabolism	23	0.48556	2.38389	0.000308292	0.0172644	0.0154021	1984	tags=78%, list=34%, signal=52%	Arsb/Gltp/Galc/Hexb/Psap/Ctsa/Gm2a/Hexa/Asah2/Arsa/Glb1l/Asah1/B4galnt1/Sumf1/Smpd4/Esyt1/Esyt2/Gba2	Significant
R-MMU-72662	Activation of the mRNA upon binding of the cap-binding complex and eIFs, and subsequent binding to 43S	55	-0.253317	-2.41246	0.000345546	0.0179684	0.0160302	3510	tags=87%, list=60%, signal=35%	Eif4b/Eif2s2/Rps15/Eif2s3x/Rps14/Rps23/Rps28/Eif2s1/Eif3g/Eif4h/Rps15a/Rps17/Rps20/Rps25/Eif4g1/Eif3d/Eif3c/Rps5/Eif3h/Rps27l/Eif3a/Eif3j1/Eif3f/Rps10/Rps13/Pabpc1/Rps2/Rps3/Eif3e/Rps8/Rps16/Rps11/Rps19/Eif4a1/Eif3i/Eif3b/Rps18/Rps4x/Eif3l/Eif4e/Eif4a2/Rps21/Rpsa/Eif3m/Rps24/Rps7/Rps29/Eif4ebp1	Significant
R-MMU-5628897	TP53 Regulates Metabolic Genes	53	-0.239679	-2.22849	0.000375355	0.0182172	0.0162522	3773	tags=91%, list=65%, signal=32%	Sco1/Akt2/Prdx1/Gsr/Ywhah/Cox20/Ywhaz/Rheb/Ywhae/Txnrd1/Mtor/Tigar/Lamtor2/Prkaa1/Rraga/Ndufa4/Ywhab/Ywhag/Akt1/Cycs/Ywhaq/Rragc/Lamtor4/Prkaa2/Taco1/Gls/Prdx5/Mlst8/Prkab1/Cox7b/Prkag2/Lrpprc/G6pdx/Cox16/Cox5a/Cox19/Prkag1/Cox4i1/Gls2/Lamtor3/Sco2/Cox7c/Cox18/Cox6b1/Prkab2/Cox14/Cox6a1/Cox11	Significant
R-MMU-72702	Ribosomal scanning and start codon recognition	54	-0.251246	-2.39993	0.00045735	0.0184973	0.016502	3510	tags=87%, list=60%, signal=35%	Eif4b/Eif2s2/Rps15/Eif2s3x/Rps14/Rps23/Rps28/Eif2s1/Eif3g/Eif4h/Rps15a/Rps17/Rps20/Rps25/Eif4g1/Eif3d/Eif3c/Rps5/Eif3h/Rps27l/Eif3a/Eif5/Eif3j1/Eif3f/Rps10/Rps13/Rps2/Rps3/Eif3e/Rps8/Rps16/Rps11/Rps19/Eif4a1/Eif3i/Eif3b/Rps18/Rps4x/Eif3l/Eif4e/Eif4a2/Rps21/Rpsa/Eif3m/Rps24/Rps7/Rps29	Significant
R-MMU-72649	Translation initiation complex formation	54	-0.251213	-2.39961	0.00045735	0.0184973	0.016502	3510	tags=87%, list=60%, signal=35%	Eif4b/Eif2s2/Rps15/Eif2s3x/Rps14/Rps23/Rps28/Eif2s1/Eif3g/Eif4h/Rps15a/Rps17/Rps20/Rps25/Eif4g1/Eif3d/Eif3c/Rps5/Eif3h/Rps27l/Eif3a/Eif3j1/Eif3f/Rps10/Rps13/Pabpc1/Rps2/Rps3/Eif3e/Rps8/Rps16/Rps11/Rps19/Eif4a1/Eif3i/Eif3b/Rps18/Rps4x/Eif3l/Eif4e/Eif4a2/Rps21/Rpsa/Eif3m/Rps24/Rps7/Rps29	Significant
R-MMU-72706	GTP hydrolysis and joining of the 60S ribosomal subunit	96	-0.173262	-2.09396	0.000445802	0.0184973	0.016502	3510	tags=80%, list=60%, signal=32%	Eif4b/Eif2s2/Rps15/Eif5b/Eif2s3x/Rpl19/Rpl4/Rps14/Rps23/Rps28/Eif2s1/Eif3g/Eif4h/Rps15a/Rps17/Rps20/Rpl11/Rps25/Eif4g1/Eif3d/Eif3c/Rpl5/Rps5/Rpl27/Rpl39/Eif3h/Rpl35a/Rps27l/Rpl34/Eif3a/Eif5/Rpl28/Eif3j1/Rplp0/Eif3f/Rps10/Rps13/Rps2/Rpl3/Rpl8/Rpl31/Rps3/Eif3e/Rps8/Rps16/Rpl23/Rplp2/Rps11/Rpl13a/Rps19/Eif4a1/Rpl18/Eif3i/Eif3b/Rps18/Rpl26/Rps4x/Rpl12/Rpl14/Eif3l/Eif4e/Eif4a2/Rpl37a/Rpl22l1/Rpl27a/Rp…	Significant
R-MMU-163841	Gamma carboxylation, hypusine formation and arylsulfatase activation	24	0.444969	2.21049	0.000682856	0.0261642	0.0233419	1327	tags=58%, list=23%, signal=45%	Pros1/Arsb/Dph1/Icmt/Dph3/F2/Proc/Proz/Ggcx/F7/F10/Arsa/Dnajc24/Sumf1	Significant
R-MMU-156827	L13a-mediated translational silencing of Ceruloplasmin expression	95	-0.170662	-2.05673	0.000876634	0.0319095	0.0284675	3510	tags=80%, list=60%, signal=32%	Eif4b/Eif2s2/Rps15/Eif2s3x/Rpl19/Rpl4/Rps14/Rps23/Rps28/Eif2s1/Eif3g/Eif4h/Rps15a/Rps17/Rps20/Rpl11/Rps25/Eif4g1/Eif3d/Eif3c/Rpl5/Rps5/Rpl27/Rpl39/Eif3h/Rpl35a/Rps27l/Rpl34/Eif3a/Rpl28/Eif3j1/Rplp0/Eif3f/Rps10/Rps13/Pabpc1/Rps2/Rpl3/Rpl8/Rpl31/Rps3/Eif3e/Rps8/Rps16/Rpl23/Rplp2/Rps11/Rpl13a/Rps19/Eif4a1/Rpl18/Eif3i/Eif3b/Rps18/Rpl26/Rps4x/Rpl12/Rpl14/Eif3l/Eif4e/Eif4a2/Rpl37a/Rpl22l1/Rpl27a/Rps21/…	Significant
R-MMU-1280218	Adaptive Immune System	309	0.187899	1.88938	0.000931484	0.0322914	0.0288083	3295	tags=70%, list=57%, signal=32%	Ncf2/Itpr3/Ppl/Ppp2cb/Ube2q1/Prkcb/Lrsam1/Ctss/Fbxl15/Rap1a/Wwp1/Tuba8/Itgb2/Ppp2r5e/Inpp5d/Cdc34/Ctsd/Uba52/Stub1/Keap1/Cd74/Itgb5/H2-Q10/Psmd10/Ctsf/Pik3ca/Dynll1/Dctn3/Ube2l6/Ctsh/Ctsb/Ctsl/Cybb/Sh3kbp1/Ncf1/Rbck1/C3/Ctsa/Ube2l3/Vamp8/Fbxo4/Icam1/Actr1b/Ppp3r1/Ctso/Trim32/Dctn2/Ifitm3/Cxadr/Prkaca/Kras/Psmd5/Ube2j1/Dynll2/Rnf25/Dcaf1/Tubb1/Rnf114/Pak2/Npepps/Psmc2/Psme3/Yes1/Cyba/Rap1b/Tapbp/E…	Significant
R-MMU-159227	Transport of the SLBP independent Mature mRNA	30	-0.312156	-2.10109	0.00123683	0.0391484	0.0349256	3111	tags=87%, list=54%, signal=40%	Nup85/Nup54/Rae1/Nup98/Tpr/Nup35/Ncbp2/Nup210/Ranbp2/Seh1l/Nup214/Nup93/Nup160/Ncbp1/Nup107/Ndc1/Nxf1/Nup133/Nup37/Eif4e/Nup155/Nup43/Sec13/Nup188/Nup62/Aaas	Significant
R-MMU-159230	Transport of the SLBP Dependant Mature mRNA	30	-0.312156	-2.10109	0.00123683	0.0391484	0.0349256	3111	tags=87%, list=54%, signal=40%	Nup85/Nup54/Rae1/Nup98/Tpr/Nup35/Ncbp2/Nup210/Ranbp2/Seh1l/Nup214/Nup93/Nup160/Ncbp1/Nup107/Ndc1/Nxf1/Nup133/Nup37/Eif4e/Nup155/Nup43/Sec13/Nup188/Nup62/Aaas	Significant
R-MMU-168249	Innate Immune System	491	0.161449	1.7414	0.00138982	0.0421579	0.0376105	3170	tags=65%, list=55%, signal=32%	Krt1/Atp6ap2/Prg2/Ceacam2/Ncf2/Mme/Fth1/Ppp2cb/Serpinb1a/Aldh3b1/Stbd1/Arsb/Ppie/Svip/Camp/Lyz2/Hexb/Vat1/Ctss/Rap1a/Pld3/Itgb2/Slc44a2/Atp6v0c/Fuca1/F2/Cdc34/Folr2/Ctsd/S100a9/Acaa1b/Uba52/Casp1/H2-Q10/Psmd10/Lbp/Dock2/Rap2c/Ormdl3/Pik3ca/Cda/Ttr/Creg1/Elane/Dynll1/Cfi/Pld4/Npc2/Cpn2/Ctsh/Ctsz/Pycard/Naprt/Vav2/Ctsb/Tubb5/Ctsl/Cybb/Dusp3/Map2k6/Ncf1/Pkm/Psap/Ahsg/Nlrp4c/Galns/Atp11b/Enpp4/Nhlrc3…	Significant
R-MMU-6806834	Signaling by MET	42	0.345866	2.09792	0.00150984	0.0439665	0.039224	2979	tags=81%, list=51%, signal=40%	Rap1a/Uba52/Pik3ca/Hgfac/Ptpn1/Sh3kbp1/Gab1/Ranbp10/Shc1/Tns3/Kras/Stat3/Rap1b/Itgb1/Hpn/Ptprj/Itga3/Sh3gl1/Pik3r1/Ranbp9/Hras/Arf6/Grb2/Crkl/Cbl/Usp8/Rps27a/Ptpn11/Crk/Ptk2/Sos1/Stam2/Stam/Hgs	Significant
R-MMU-159231	Transport of Mature mRNA Derived from an Intronless Transcript	37	-0.278238	-2.15453	0.00239478	0.0645703	0.0576054	3114	tags=84%, list=54%, signal=39%	Cpsf3/Nup85/Nup54/Sympk/Rae1/Nup98/Tpr/Nup35/Ncbp2/Nup210/Ranbp2/Seh1l/Nup214/Nup93/Nup160/Ncbp1/Nup107/Ndc1/Nxf1/Cpsf2/Nup133/Cpsf1/Nup37/Eif4e/Nup155/Nup43/Sec13/Nup188/Nup62/Cpsf4/Aaas	Not Sig.
R-MMU-159234	Transport of Mature mRNAs Derived from Intronless Transcripts	37	-0.278238	-2.15453	0.00239478	0.0645703	0.0576054	3114	tags=84%, list=54%, signal=39%	Cpsf3/Nup85/Nup54/Sympk/Rae1/Nup98/Tpr/Nup35/Ncbp2/Nup210/Ranbp2/Seh1l/Nup214/Nup93/Nup160/Ncbp1/Nup107/Ndc1/Nxf1/Cpsf2/Nup133/Cpsf1/Nup37/Eif4e/Nup155/Nup43/Sec13/Nup188/Nup62/Cpsf4/Aaas	Not Sig.
R-MMU-140877	Formation of Fibrin Clot (Clotting Cascade)	22	0.434828	2.09989	0.00346285	0.0844159	0.0753103	1752	tags=68%, list=30%, signal=48%	Pros1/Serpine2/Pf4/F2/Proc/F7/F10/Prcp/Serping1/F13a1/Fga/F12/Serpinc1/Fgb/F5	Not Sig.
R-MMU-72695	Formation of the ternary complex, and subsequently, the 43S complex	47	-0.229759	-2.06107	0.00347868	0.0844159	0.0753103	3506	tags=85%, list=60%, signal=34%	Eif2s2/Rps15/Eif2s3x/Rps14/Rps23/Rps28/Eif2s1/Eif3g/Rps15a/Rps17/Rps20/Rps25/Eif3d/Eif3c/Rps5/Eif3h/Rps27l/Eif3a/Eif3j1/Eif3f/Rps10/Rps13/Rps2/Rps3/Eif3e/Rps8/Rps16/Rps11/Rps19/Eif3i/Eif3b/Rps18/Rps4x/Eif3l/Rps21/Rpsa/Eif3m/Rps24/Rps7/Rps29	Not Sig.
R-MMU-3301854	Nuclear Pore Complex (NPC) Disassembly	25	-0.325436	-1.98478	0.00337662	0.0844159	0.0753103	3111	tags=88%, list=54%, signal=41%	Nup85/Nup54/Rae1/Nup98/Tpr/Nup35/Nup210/Ranbp2/Seh1l/Nup214/Nup93/Nup160/Nup107/Ndc1/Nup133/Nup37/Nup155/Nup43/Sec13/Nup188/Nup62/Aaas	Not Sig.
R-MMU-418594	G alpha (i) signalling events	31	0.380592	2.09183	0.00374023	0.0850903	0.0759119	1596	tags=58%, list=27%, signal=42%	Pla2g4a/Ppp2cb/Pde4c/Pf4/Prkca/Grk2/Anxa1/Psap/Plcb3/C3/Gng12/Prkar1a/Prkaca/Cdk5/Plcb1/Ppp2r1b/Prkacb/Ppp2r1a	Not Sig.
R-MMU-109582	Hemostasis	235	0.179138	1.72213	0.00370724	0.0850903	0.0759119	3007	tags=63%, list=52%, signal=32%	Jchain/Pla2g4a/Ceacam2/Itpr3/Atp2a3/Pros1/Ppp2cb/Serpine2/Prkcb/Serpinb8/Itih3/Apoh/Itih4/Pf4/Rap1a/Apoa1/Prkca/Tuba8/Esam/Itgb2/Ppp2r5e/F2/Inpp5d/Plek/Lgals3bp/Cd74/Dock2/Pik3ca/Alb/Cd48/Dgkz/Vav2/Cd9/Proc/Ptpn1/Ehd1/Psap/Sri/Ahsg/Fermt3/Serpinf2/Cyb5r1/Sdc1/Lamp2/F7/F10/Shc1/Prcp/Gng12/Aldoa/Prkar1a/Cxadr/Prkaca/Kras/Arrb2/Tubb1/Yes1/Rap1b/Kdm1a/Sdc4/Serping1/Itgb1/Rhog/F13a1/Raf1/Tex264/Ppp2r5…	Not Sig.
R-MMU-180024	DARPP-32 events	10	0.570307	1.98781	0.00402557	0.0861945	0.0768971	1596	tags=80%, list=27%, signal=58%	Ppp2cb/Pde4c/Prkar1a/Prkaca/Cdk5/Ppp2r1b/Prkacb/Ppp2r1a	Not Sig.
R-MMU-9013423	RAC3 GTPase cycle	52	0.29696	1.9514	0.00400437	0.0861945	0.0768971	2813	tags=73%, list=48%, signal=38%	Ncf2/Stbd1/Cav1/Arhgap6/Git1/Vav2/Cybb/Baiap2l1/Ncf1/Pgrmc2/Swap70/Cdc42ep1/Pak2/Arhgap1/Cyba/Dsg2/Itgb1/Arhgap42/Taok3/Emd/Pak4/Lamtor1/Pik3r1/Bcr/Esyt1/Rbm39/Wasf2/Vamp3/Srgap2/Git2/Baiap2/Cyfip1/Cdc42/Nckap1/Erbin/Arhgap17/Tfrc/Snap23	Not Sig.
R-MMU-5578749	Transcriptional regulation by small RNAs	28	-0.30341	-2.00882	0.00427985	0.0890209	0.0794186	3111	tags=86%, list=54%, signal=40%	Nup85/Nup54/Rae1/Nup98/Tpr/Ran/Nup35/Nup210/Ranbp2/Seh1l/Ago2/Nup214/Nup93/Nup160/Nup107/Ndc1/Nup133/Nup37/Nup155/Nup43/Sec13/Nup188/Nup62/Aaas	Not Sig.
R-MMU-9013404	RAC2 GTPase cycle	57	0.350807	2.39662	0.00446454	0.0902828	0.0805444	1874	tags=61%, list=32%, signal=42%	Ncf2/Stbd1/Cav1/Git1/Dock2/Pik3ca/Vav2/Cybb/Baiap2l1/Ncf1/Pgrmc2/Iqgap1/Swap70/Cdc42ep1/Ankle2/Pak2/Arhgap1/Cyba/Dsg2/Itgb1/Arhgap42/Armcx3/Rac2/Taok3/Emd/Pak4/Cdc42ep4/Lamtor1/Pik3r1/Bcr/Esyt1/Rbm39/Wasf2/Arhgdia/Vamp3	Not Sig.
R-MMU-211000	Gene Silencing by RNA	35	-0.27051	-1.98069	0.00481069	0.0946535	0.0844436	3111	tags=83%, list=54%, signal=39%	Nup85/Nup54/Rae1/Tnrc6b/Nup98/Tpr/Ran/Nup35/Nup210/Ranbp2/Seh1l/Ago2/Prkra/Nup214/Tsnax/Nup93/Nup160/Ago3/Nup107/Ndc1/Nup133/Nup37/Nup155/Nup43/Sec13/Nup188/Ago1/Nup62/Aaas	Not Sig.
R-MMU-140875	Common Pathway of Fibrin Clot Formation	14	0.518692	2.08829	0.00527199	0.101	0.0901058	1752	tags=79%, list=30%, signal=55%	Pros1/Serpine2/Pf4/F2/Proc/F10/F13a1/Fga/Serpinc1/Fgb/F5	Not Sig.
R-MMU-9013026	RHOB GTPase cycle	34	0.327455	1.85196	0.00599703	0.109328	0.097535	2813	tags=76%, list=48%, signal=40%	Cav1/Rhpn2/Flot1/Vav2/Flot2/Arhgap1/Pkn1/Jup/Arhgef10l/Slk/Rock1/Pik3r1/Sowahc/Bcr/Pkn2/Tjp2/Vamp3/Arhgef5/Diaph1/Stom/Arhgef1/Cavin1/Akap13/Erbin/Tfrc/Snap23	Not Sig.
R-MMU-72689	Formation of a pool of free 40S subunits	85	-0.161243	-1.84578	0.00600702	0.109328	0.097535	2978	tags=71%, list=51%, signal=35%	Eif3g/Rps15a/Rps17/Rps20/Rpl11/Rps25/Eif3d/Eif3c/Rpl5/Rps5/Rpl27/Rpl39/Eif3h/Rpl35a/Rps27l/Rpl34/Eif3a/Rpl28/Eif3j1/Rplp0/Eif3f/Rps10/Rps13/Rps2/Rpl3/Rpl8/Rpl31/Rps3/Eif3e/Rps8/Rps16/Rpl23/Rplp2/Rps11/Rpl13a/Rps19/Rpl18/Eif3i/Eif3b/Rps18/Rpl26/Rps4x/Rpl12/Rpl14/Eif3l/Rpl37a/Rpl22l1/Rpl27a/Rps21/Rpl22/Rpl18a/Rpl9/Rpsa/Rpl30/Eif3m/Rps24/Rpl10/Rps7/Rps29/Rpl38	Not Sig.
R-MMU-8853659	RET signaling	18	0.445923	1.96317	0.00626343	0.111098	0.0991145	1918	tags=72%, list=33%, signal=49%	Shank3/Frs2/Prkca/Pik3ca/Gab1/Shc1/Irs2/Gfra1/Prkaca/Pdlim7/Prkacb/Pik3r1/Grb2	Not Sig.
R-MMU-1660661	Sphingolipid de novo biosynthesis	13	0.493807	1.91809	0.00640951	0.111098	0.0991145	2000	tags=77%, list=34%, signal=51%	Aldh3b1/Plpp3/Sgpp1/Ormdl3/Sphk2/Ormdl1/Aldh3a2/Sptlc2/Cers2/Sgpl1	Not Sig.
R-MMU-9033241	Peroxisomal protein import	58	0.306692	2.10842	0.00785944	0.125933	0.112349	2838	tags=74%, list=49%, signal=38%	Acot3/Crat/Acot4/Acot2/Mpv17/Acaa1b/Uba52/Baat/Acot8/Pex2/Ehhadh/Acox2/Dhrs4/Crot/Acot1/Pex12/Tysnd1/Ube2d3/Pex14/Cat/Gnpat/Pex10/Pex13/Hmgcl/Hsd17b4/Agps/Pipox/Eci2/Idh1/Pex1/Mlycd/Amacr/Acox1/Nudt19/Gstk1/Rps27a/Ephx2/Phyh/Usp9x/Pex6/Ech1/Decr2/Pex26	Not Sig.
R-MMU-8980692	RHOA GTPase cycle	74	0.281417	2.04431	0.0086218	0.125933	0.112349	2111	tags=58%, list=36%, signal=37%	Stbd1/Cav1/Arhgap6/Arhgef18/Dock2/Rhpn2/Flot1/Vav2/Maco1/Arap1/Flot2/Pgrmc2/Iqgap1/Arhgap29/Arhgap1/Pkn1/Arhgap42/Jup/Arhgap45/Plekhg3/Arhgef10l/Acbd5/Ktn1/Emc3/Slk/Rock1/Bcap31/Pik3r1/Sowahc/Bcr/Tex2/Pkn2/Ngef/Tjp2/Arhgdia/Vamp3/Ccdc115/Arhgef7/Arhgef5/Diaph1/Stom/Arhgef1/Scfd1	Not Sig.
R-MMU-6805567	Keratinization	11	0.549163	2.00536	0.0088249	0.125933	0.112349	72	tags=36%, list=1%, signal=36%	Krt76/Krt1/Krt10/Ppl	Not Sig.
R-MMU-6809371	Formation of the cornified envelope	11	0.549163	2.00536	0.0088249	0.125933	0.112349	72	tags=36%, list=1%, signal=36%	Krt76/Krt1/Krt10/Ppl	Not Sig.
R-MMU-177929	Signaling by EGFR	29	0.351992	1.88522	0.00851639	0.125933	0.112349	3452	tags=93%, list=59%, signal=38%	Uba52/Pik3ca/Sh3kbp1/Gab1/Shc1/Kras/Pxn/Sh3gl1/Eps15l1/Pik3r1/Hras/Grb2/Arhgef7/Cbl/Rps27a/Csk/Ptpn11/Cdc42/Sos1/Stam2/Stam/Hgs/Eps15/Ptpn12/Ptprk/Plcg1/Epn1	Not Sig.
R-MMU-9603798	Class I peroxisomal membrane protein import	19	0.416788	1.87681	0.00927887	0.125933	0.112349	1725	tags=68%, list=30%, signal=48%	Abcd2/Pex16/Pex2/Atad1/Pex12/Pxmp2/Aldh3a2/Pex14/Acbd5/Fis1/Pxmp4/Pex13/Pex3	Not Sig.
R-MMU-4641262	Disassembly of the destruction complex and recruitment of AXIN to the membrane	12	0.497254	1.87432	0.0090736	0.125933	0.112349	2152	tags=83%, list=37%, signal=53%	Ppp2cb/Cav1/Dvl1/Ppp2r5e/Ppp2r5a/Ppp2r1b/Ppp2r1a/Gsk3b/Lrp5/Ppp2r5c	Not Sig.
R-MMU-9006925	Intracellular signaling by second messengers	127	0.216313	1.81792	0.00892373	0.125933	0.112349	3513	tags=78%, list=60%, signal=32%	Ppp2cb/Frs2/Eed/Prkca/Pip5k1a/Ppp2r5e/Uba52/Stub1/Akt1s1/Il1rap/Psmd10/Pik3ca/Grk2/Rnf2/Gab1/Irs2/Prkar1a/Myd88/Prkaca/Psmd5/Pip4k2a/Psmc2/Psme3/Rhog/Psme4/Creb1/Ppp2r5a/Rac2/Strn/Psme1/Ppp2r1b/Psmb2/Prkacb/Ppp2r1a/Mta3/Lamtor1/Pik3r1/Psmb1/Hdac2/Psmd11/Casp9/Grb2/Cdkn1b/Psmb10/Psmc3/Nedd4/Gatad2b/Psmf1/Psme2/Pip4k2b/Csnk2a2/Akt2/Ppp2r5c/Mapk1/Chd4/Pip4k2c/Rps27a/Psmd9/Pik3ap1/Usp7/Psmb3/Rheb/Ric…	Not Sig.
R-MMU-2565942	Regulation of PLK1 Activity at G2/M Transition	34	0.315109	1.78213	0.00901838	0.125933	0.112349	3283	tags=85%, list=56%, signal=37%	Cetn2/Nedd1/Uba52/Dynll1/Dctn3/Tubb5/Pcm1/Dctn2/Csnk1d/Prkaca/Skp1/Fbxw11/Ppp2r1a/Optn/Ppp1cb/Rab8a/Mapre1/Actr1a/Ckap5/Rps27a/Ppp1r12a/Dctn1/Ywhae/Dync1i2/Akap9/Ywhag/Cul1/Pafah1b1/Dync1h1	Not Sig.
R-MMU-6798695	Neutrophil degranulation	291	0.171327	1.7106	0.00748081	0.125933	0.112349	1608	tags=38%, list=28%, signal=29%	Krt1/Atp6ap2/Prg2/Ceacam2/Mme/Fth1/Serpinb1a/Aldh3b1/Stbd1/Arsb/Ppie/Svip/Camp/Lyz2/Hexb/Vat1/Ctss/Rap1a/Itgb2/Slc44a2/Atp6v0c/Fuca1/Folr2/Ctsd/S100a9/Acaa1b/H2-Q10/Dock2/Rap2c/Ormdl3/Cda/Ttr/Creg1/Elane/Dynll1/Npc2/Ctsh/Ctsz/Pycard/Naprt/Ctsb/Tubb5/Cybb/Pkm/Psap/Ahsg/Galns/Atp11b/Enpp4/Nhlrc3/Lamp2/Arpc5/Mpo/C3/Hgsnat/Ctsa/Kcmf1/Xrcc6/Vamp8/Gm2a/Prcp/Aga/Actr1b/Manba/Cpped1/Aldoa/Plekho2/Iqgap1/…	Not Sig.
R-MMU-4570464	SUMOylation of RNA binding proteins	32	-0.247958	-1.70219	0.00847819	0.125933	0.112349	3111	tags=81%, list=54%, signal=38%	Nup85/Nup54/Rae1/Nup98/Hnrnpc/Tpr/Nup35/Hnrnpk/Nup210/Nop58/Ranbp2/Seh1l/Nup214/Nup93/Nup160/Nup107/Ndc1/Nup133/Nup37/Nup155/Nup43/Sec13/Nup188/Nup62/Aaas/Sumo2	Not Sig.
R-MMU-556833	Metabolism of lipids	346	0.159118	1.63146	0.00934116	0.125933	0.112349	1033	tags=27%, list=18%, signal=23%	Fabp3/Pla2g4a/Acot3/Phospho1/Slco1a4/Aldh3b1/Akr1b7/Arsb/Cyp7a1/Scd1/Gltp/Crls1/Oxct1/Fabp7/Hmgcs1/Bdh2/Gde1/Cept1/Plpp3/Galc/Hexb/Pemt/Selenoi/Serpina6/Crat/Sgpp1/Acot4/Acot2/Pip5k1a/Lss/Slc44a2/Inpp5d/Fdft1/Slc44a1/Acaa1b/Cyp3a11/Dhcr24/Mvd/Chpt1/Baat/Tbl1x/Dpep1/Mtmr2/Pla2g15/Ormdl3/Pik3ca/Pcyt2/Alb/Elovl5/Ppt1/Ptgis/Hsd17b7/Akr1b8/Ppt2/Elovl3/Acadm/Sqle/Fdps/Nsdhl/Cds2/Ncoa2/Sphk2/Ormdl1/Acot…	Not Sig.
R-MMU-975956	Nonsense Mediated Decay (NMD) independent of the Exon Junction Complex (EJC)	79	-0.156683	-1.77321	0.0102071	0.135104	0.120531	2934	tags=70%, list=50%, signal=35%	Rps15a/Rps17/Rps20/Rpl11/Rps25/Etf1/Eif4g1/Ncbp2/Rpl5/Rps5/Rpl27/Rpl39/Rpl35a/Rps27l/Rpl34/Rpl28/Rplp0/Rps10/Rps13/Pabpc1/Rps2/Ncbp1/Rpl3/Rpl8/Rpl31/Rps3/Rps8/Rps16/Rpl23/Rplp2/Rps11/Rpl13a/Rps19/Rpl18/Gspt1/Upf1/Rps18/Rpl26/Rps4x/Rpl12/Rpl14/Rpl37a/Rpl22l1/Rpl27a/Rps21/Rpl22/Rpl18a/Rpl9/Rpsa/Rpl30/Rps24/Rpl10/Rps7/Rps29/Rpl38	Not Sig.
R-MMU-9013149	RAC1 GTPase cycle	85	0.263052	1.99967	0.0110077	0.139889	0.1248	2102	tags=56%, list=36%, signal=37%	Ncf2/Cav1/Git1/Arhgef18/Dock2/Pik3ca/Vav2/Cybb/Baiap2l1/Ncf1/Arap1/Chn2/Iqgap1/Swap70/Cdc42ep1/Iqgap2/Arhgap29/Pak2/Arhgap1/Cyba/Pkn1/Itgb1/Arhgap42/Arhgap45/Taok3/Plekhg3/Emd/Pak4/Ktn1/Farp2/Cdc42ep4/Lamtor1/Pik3r1/Bcr/Arhgap12/Esyt1/Rbm39/Wasf2/Cdc42bpa/Pkn2/Ngef/Arhgdia/Vamp3/Arhgef7/Arhgef5/Srgap2/Git2/Baiap2	Not Sig.
R-MMU-9607240	FLT3 Signaling	15	0.47205	1.95315	0.0112417	0.139889	0.1248	3075	tags=100%, list=53%, signal=47%	Uba52/Pik3ca/Kras/Ptprj/Pik3r1/Hras/Grb2/Cdkn1b/Cbl/Akt2/Rps27a/Csk/Sos1/Syk/Akt1	Not Sig.
R-MMU-140837	Intrinsic Pathway of Fibrin Clot Formation	14	0.470186	1.89299	0.0113372	0.139889	0.1248	1414	tags=64%, list=24%, signal=49%	Pros1/Serpine2/F2/Proc/F10/Prcp/Serping1/F12/Serpinc1	Not Sig.
R-MMU-72086	mRNA Capping	21	-0.312589	-1.78536	0.0112378	0.139889	0.1248	3235	tags=90%, list=56%, signal=40%	Polr2c/Polr2b/Gtf2f1/Ncbp2/Cdk7/Polr2a/Polr2g/Ncbp1/Polr2e/Rnmt/Polr2h/Gtf2f2/Ercc2/Polr2i/Rngtt/Gtf2h4/Polr2l/Mnat1/Gtf2h1	Not Sig.
R-MMU-2173793	Transcriptional activity of SMAD2/SMAD3:SMAD4 heterotrimer	16	0.416069	1.75525	0.0139146	0.16883	0.150619	2648	tags=81%, list=46%, signal=44%	Smad4/Trim33/Uba52/Ncor2/Ube2d3/Ppm1a/Mapk1/Cdk9/Snw1/Rps27a/Sp1/Hdac1/Usp9x	Not Sig.
R-MMU-373076	Class A/1 (Rhodopsin-like receptors)	11	0.524093	1.91381	0.0148726	0.174634	0.155797	1674	tags=73%, list=29%, signal=52%	Adrb1/Pf4/F2/Anxa1/Psap/C3/Nln/Uts2	Not Sig.
R-MMU-6807004	Negative regulation of MET activity	13	0.464643	1.80481	0.0148309	0.174634	0.155797	3117	tags=100%, list=54%, signal=46%	Uba52/Ptpn1/Sh3kbp1/Ptprj/Sh3gl1/Grb2/Cbl/Usp8/Rps27a/Stam2/Stam/Hgs/Eps15	Not Sig.

## Sheet: Data Table S3(ii)
Data Table S3(ii). GSEA list of significantly enriched Reactome pathways from 3-month-old Casp2-/- versus Casp2+/+ (WT) livers. List is associated with Figure 8b.
ID	Description	Set Size	Enrichment Score	NES	pvalue	p.adjust	qvalue	rank	leading_edge	core_enrichment	Significant
R-MMU-72613	Eukaryotic Translation Initiation	102	-0.424428	-5.77744	1e-10	6.6e-09	5.47368e-09	2899	tags=92%, list=49%, signal=47%	Rps27/Rps20/Eif2s2/Rps23/Rpl23a/Eif2b2/Rps13/Eif3k/Rpl6/Rps9/Rpl15/Rps15/Rpl18/Eif4h/Rpl7/Eif5b/Rps14/Eif3g/Rps15a/Rps6/Rpl32/Eif4g1/Rps16/Eif3j1/Eif3c/Eif5/Rps27l/Pabpc1/Eif3e/Eif3h/Rpl8/Rpl5/Rpl23/Rps19/Rps25/Rpl24/Eif3a/Eif3f/Rps10/Rplp0/Rps18/Eif2s3x/Rps17/Rps3/Eif3m/Rps26/Rps28/Rpl13/Rpl22/Eif4e/Rpl27/Eif3b/Eif2b5/Rplp2/Eif2b4/Eif4a2/Rpl12/Rpl36a/Rpl3/Eif4a1/Rpl31/Rps8/Rpl9/Eif3l/Rpl26/Rpl4/…	Significant
R-MMU-72737	Cap-dependent Translation Initiation	102	-0.424428	-5.77744	1e-10	6.6e-09	5.47368e-09	2899	tags=92%, list=49%, signal=47%	Rps27/Rps20/Eif2s2/Rps23/Rpl23a/Eif2b2/Rps13/Eif3k/Rpl6/Rps9/Rpl15/Rps15/Rpl18/Eif4h/Rpl7/Eif5b/Rps14/Eif3g/Rps15a/Rps6/Rpl32/Eif4g1/Rps16/Eif3j1/Eif3c/Eif5/Rps27l/Pabpc1/Eif3e/Eif3h/Rpl8/Rpl5/Rpl23/Rps19/Rps25/Rpl24/Eif3a/Eif3f/Rps10/Rplp0/Rps18/Eif2s3x/Rps17/Rps3/Eif3m/Rps26/Rps28/Rpl13/Rpl22/Eif4e/Rpl27/Eif3b/Eif2b5/Rplp2/Eif2b4/Eif4a2/Rpl12/Rpl36a/Rpl3/Eif4a1/Rpl31/Rps8/Rpl9/Eif3l/Rpl26/Rpl4/…	Significant
R-MMU-6791226	Major pathway of rRNA processing in the nucleolus and cytosol	141	-0.340424	-5.63269	1e-10	6.6e-09	5.47368e-09	2513	tags=80%, list=43%, signal=47%	Rpl6/Rps9/Rpl15/Rps15/Rpl18/Rpl7/Ftsj3/Wdr3/Rps14/Rps15a/Rpp30/Ebna1bp2/Rps6/Rpl32/Rps16/Nop56/Pwp2/Wdr12/Rps27l/Rrp9/Wdr18/Pes1/Rpl8/Rpl5/Rpl23/Nop14/Rps19/Rps25/Rpl24/Rps10/Rplp0/Exosc1/Rps18/Tbl3/Rps17/Rps3/Rps26/Tsr1/Rps28/Utp4/Rpl13/Rpl22/Rpl27/Las1l/Nop58/Rplp2/Mtrex/Snu13/Rpl12/Rpl36a/Rpl3/Pdcd11/Rpl31/Rps8/Dis3/Ddx47/Rpl9/Rpl26/Rpl4/Rpl35a/Rpl28/Rpl29/Rps4x/Rpl13a/Rps7/Nol9/Wdr43/Exosc4/E…	Significant
R-MMU-72312	rRNA processing	141	-0.340424	-5.63269	1e-10	6.6e-09	5.47368e-09	2513	tags=80%, list=43%, signal=47%	Rpl6/Rps9/Rpl15/Rps15/Rpl18/Rpl7/Ftsj3/Wdr3/Rps14/Rps15a/Rpp30/Ebna1bp2/Rps6/Rpl32/Rps16/Nop56/Pwp2/Wdr12/Rps27l/Rrp9/Wdr18/Pes1/Rpl8/Rpl5/Rpl23/Nop14/Rps19/Rps25/Rpl24/Rps10/Rplp0/Exosc1/Rps18/Tbl3/Rps17/Rps3/Rps26/Tsr1/Rps28/Utp4/Rpl13/Rpl22/Rpl27/Las1l/Nop58/Rplp2/Mtrex/Snu13/Rpl12/Rpl36a/Rpl3/Pdcd11/Rpl31/Rps8/Dis3/Ddx47/Rpl9/Rpl26/Rpl4/Rpl35a/Rpl28/Rpl29/Rps4x/Rpl13a/Rps7/Nol9/Wdr43/Exosc4/E…	Significant
R-MMU-8868773	rRNA processing in the nucleus and cytosol	141	-0.340424	-5.63269	1e-10	6.6e-09	5.47368e-09	2513	tags=80%, list=43%, signal=47%	Rpl6/Rps9/Rpl15/Rps15/Rpl18/Rpl7/Ftsj3/Wdr3/Rps14/Rps15a/Rpp30/Ebna1bp2/Rps6/Rpl32/Rps16/Nop56/Pwp2/Wdr12/Rps27l/Rrp9/Wdr18/Pes1/Rpl8/Rpl5/Rpl23/Nop14/Rps19/Rps25/Rpl24/Rps10/Rplp0/Exosc1/Rps18/Tbl3/Rps17/Rps3/Rps26/Tsr1/Rps28/Utp4/Rpl13/Rpl22/Rpl27/Las1l/Nop58/Rplp2/Mtrex/Snu13/Rpl12/Rpl36a/Rpl3/Pdcd11/Rpl31/Rps8/Dis3/Ddx47/Rpl9/Rpl26/Rpl4/Rpl35a/Rpl28/Rpl29/Rps4x/Rpl13a/Rps7/Nol9/Wdr43/Exosc4/E…	Significant
R-MMU-72689	Formation of a pool of free 40S subunits	85	-0.431596	-5.4011	1e-10	6.6e-09	5.47368e-09	2899	tags=93%, list=49%, signal=48%	Rps27/Rps20/Rps23/Rpl23a/Rps13/Eif3k/Rpl6/Rps9/Rpl15/Rps15/Rpl18/Rpl7/Rps14/Eif3g/Rps15a/Rps6/Rpl32/Rps16/Eif3j1/Eif3c/Rps27l/Eif3e/Eif3h/Rpl8/Rpl5/Rpl23/Rps19/Rps25/Rpl24/Eif3a/Eif3f/Rps10/Rplp0/Rps18/Rps17/Rps3/Eif3m/Rps26/Rps28/Rpl13/Rpl22/Rpl27/Eif3b/Rplp2/Rpl12/Rpl36a/Rpl3/Rpl31/Rps8/Rpl9/Eif3l/Rpl26/Rpl4/Rpl35a/Eif3i/Rpl28/Rpl29/Rps4x/Rpl13a/Rps7/Rps11/Rpl30/Rpl37a/Uba52/Rpl34/Rpl19/Rpsa/Rp…	Significant
R-MMU-156827	L13a-mediated translational silencing of Ceruloplasmin expression	95	-0.417496	-5.37581	1e-10	6.6e-09	5.47368e-09	2899	tags=92%, list=49%, signal=47%	Rps27/Rps20/Eif2s2/Rps23/Rpl23a/Rps13/Eif3k/Rpl6/Rps9/Rpl15/Rps15/Rpl18/Eif4h/Rpl7/Rps14/Eif3g/Rps15a/Rps6/Rpl32/Eif4g1/Rps16/Eif3j1/Eif3c/Rps27l/Pabpc1/Eif3e/Eif3h/Rpl8/Rpl5/Rpl23/Rps19/Rps25/Rpl24/Eif3a/Eif3f/Rps10/Rplp0/Rps18/Eif2s3x/Rps17/Rps3/Eif3m/Rps26/Rps28/Rpl13/Rpl22/Eif4e/Rpl27/Eif3b/Rplp2/Eif4a2/Rpl12/Rpl36a/Rpl3/Eif4a1/Rpl31/Rps8/Rpl9/Eif3l/Rpl26/Rpl4/Rpl35a/Eif3i/Rpl28/Rpl29/Rps4x/R…	Significant
R-MMU-72706	GTP hydrolysis and joining of the 60S ribosomal subunit	96	-0.418618	-5.35266	1e-10	6.6e-09	5.47368e-09	2899	tags=92%, list=49%, signal=47%	Rps27/Rps20/Eif2s2/Rps23/Rpl23a/Rps13/Eif3k/Rpl6/Rps9/Rpl15/Rps15/Rpl18/Eif4h/Rpl7/Eif5b/Rps14/Eif3g/Rps15a/Rps6/Rpl32/Eif4g1/Rps16/Eif3j1/Eif3c/Eif5/Rps27l/Eif3e/Eif3h/Rpl8/Rpl5/Rpl23/Rps19/Rps25/Rpl24/Eif3a/Eif3f/Rps10/Rplp0/Rps18/Eif2s3x/Rps17/Rps3/Eif3m/Rps26/Rps28/Rpl13/Rpl22/Eif4e/Rpl27/Eif3b/Rplp2/Eif4a2/Rpl12/Rpl36a/Rpl3/Eif4a1/Rpl31/Rps8/Rpl9/Eif3l/Rpl26/Rpl4/Rpl35a/Eif3i/Rpl28/Rpl29/Rps…	Significant
R-MMU-1799339	SRP-dependent cotranslational protein targeting to membrane	74	-0.433548	-4.97385	1e-10	6.6e-09	5.47368e-09	2899	tags=93%, list=49%, signal=48%	Rps27/Rps20/Rps23/Rpl23a/Rps13/Srp68/Rpl6/Rps9/Rpl15/Rps15/Rpl18/Rpl7/Rps14/Rps15a/Rps6/Rpl32/Rps16/Rps27l/Rpl8/Rpl5/Rpl23/Rps19/Rps25/Rpl24/Rps10/Rplp0/Srp14/Rps18/Rps17/Rps3/Rps26/Rps28/Rpl13/Rpl22/Rpl27/Rplp2/Rpl12/Rpl36a/Rpl3/Rpl31/Rps8/Rpl9/Rpl26/Rpl4/Rpl35a/Rpl28/Rpl29/Rps4x/Rpl13a/Rps7/Srp9/Rps11/Rpl30/Rpl37a/Uba52/Rpl34/Rpl19/Rpsa/Rps21/Rpl18a/Rpl27a/Rpl10/Rpl14/Rplp1/Rpl38/Rps24/Rpl22l1/…	Significant
R-MMU-975956	Nonsense Mediated Decay (NMD) independent of the Exon Junction Complex (EJC)	79	-0.418135	-4.86421	1e-10	6.6e-09	5.47368e-09	2899	tags=92%, list=49%, signal=47%	Rps27/Rps20/Rps23/Rpl23a/Rps13/Etf1/Gspt1/Rpl6/Rps9/Ncbp1/Rpl15/Rps15/Rpl18/Rpl7/Rps14/Rps15a/Rps6/Rpl32/Eif4g1/Rps16/Rps27l/Pabpc1/Rpl8/Rpl5/Rpl23/Rps19/Rps25/Rpl24/Rps10/Rplp0/Rps18/Rps17/Rps3/Rps26/Rps28/Rpl13/Rpl22/Rpl27/Upf1/Rplp2/Rpl12/Rpl36a/Rpl3/Rpl31/Rps8/Ncbp2/Rpl9/Rpl26/Rpl4/Rpl35a/Rpl28/Rpl29/Rps4x/Rpl13a/Rps7/Rps11/Rpl30/Rpl37a/Uba52/Rpl34/Rpl19/Rpsa/Rps21/Rpl18a/Rpl27a/Rpl10/Rpl14/R…	Significant
R-MMU-72766	Translation	201	-0.213655	-4.54357	1e-10	6.6e-09	5.47368e-09	2945	tags=74%, list=50%, signal=38%	Mrpl30/Mrpl18/Rps27/Rps20/Eif2s2/Mrps25/Mrpl23/Mrps30/Mrpl4/Rps23/Rpl23a/Mrpl24/Eif2b2/Mrps31/Rps13/Eif3k/Mrpl46/Mrps5/Mrpl20/Etf1/Gspt1/Srp68/Mrpl2/Mrpl14/Rpl6/Mrps2/Mrpl22/Mrpl27/Rps9/Mrpl32/Mrps23/Rpl15/Rps15/Rpl18/Eif4h/Rpl7/Mrpl13/Eif5b/Rps14/Gfm2/Oxa1l/Eif3g/Rps15a/Rps6/Rpl32/Eif4g1/Mrpl28/Rps16/Gfm1/Eif3j1/Ppa1/Eif3c/Eif5/Rps27l/Mrps26/Mrpl17/Pabpc1/Mrpl50/Eif3e/Eif3h/Mrpl39/Rpl8/Rpl5/Rpl2…	Significant
R-MMU-72662	Activation of the mRNA upon binding of the cap-binding complex and eIFs, and subsequent binding to 43S	55	-0.409217	-3.96778	1.92554e-09	1.0392e-07	8.61858e-08	2899	tags=91%, list=49%, signal=46%	Rps27/Rps20/Eif2s2/Rps23/Rps13/Eif3k/Rps9/Rps15/Eif4h/Rps14/Eif3g/Rps15a/Rps6/Eif4g1/Rps16/Eif3j1/Eif3c/Rps27l/Pabpc1/Eif3e/Eif3h/Rps19/Rps25/Eif3a/Eif3f/Rps10/Rps18/Eif2s3x/Rps17/Rps3/Eif3m/Rps26/Rps28/Eif4e/Eif3b/Eif4a2/Eif4a1/Rps8/Eif3l/Eif3i/Rps4x/Rps7/Rps11/Uba52/Rpsa/Rps21/Eif1ax/Rps24/Rps29/Eif4ebp1	Significant
R-MMU-927802	Nonsense-Mediated Decay (NMD)	93	-0.306031	-3.96314	2.00397e-09	1.0392e-07	8.61858e-08	2899	tags=83%, list=49%, signal=43%	Rps27/Rps20/Rps23/Rpl23a/Rps13/Etf1/Gspt1/Rpl6/Rps9/Ncbp1/Rpl15/Rps15/Rpl18/Rpl7/Rps14/Rps15a/Rps6/Rpl32/Eif4g1/Rps16/Rps27l/Pabpc1/Rpl8/Rpl5/Rpl23/Rps19/Rps25/Rpl24/Rps10/Rplp0/Rps18/Rps17/Rps3/Rps26/Rps28/Rpl13/Rpl22/Rpl27/Upf1/Upf2/Rplp2/Ppp2ca/Rpl12/Rpl36a/Rpl3/Rpl31/Rps8/Ncbp2/Rpl9/Rpl26/Rpl4/Rpl35a/Rpl28/Rpl29/Rps4x/Rpl13a/Rps7/Smg5/Rps11/Rpl30/Rpl37a/Uba52/Rpl34/Rpl19/Rpsa/Rps21/Rpl18a/Rpl…	Significant
R-MMU-975957	Nonsense Mediated Decay (NMD) enhanced by the Exon Junction Complex (EJC)	93	-0.306031	-3.96314	2.00397e-09	1.0392e-07	8.61858e-08	2899	tags=83%, list=49%, signal=43%	Rps27/Rps20/Rps23/Rpl23a/Rps13/Etf1/Gspt1/Rpl6/Rps9/Ncbp1/Rpl15/Rps15/Rpl18/Rpl7/Rps14/Rps15a/Rps6/Rpl32/Eif4g1/Rps16/Rps27l/Pabpc1/Rpl8/Rpl5/Rpl23/Rps19/Rps25/Rpl24/Rps10/Rplp0/Rps18/Rps17/Rps3/Rps26/Rps28/Rpl13/Rpl22/Rpl27/Upf1/Upf2/Rplp2/Ppp2ca/Rpl12/Rpl36a/Rpl3/Rpl31/Rps8/Ncbp2/Rpl9/Rpl26/Rpl4/Rpl35a/Rpl28/Rpl29/Rps4x/Rpl13a/Rps7/Smg5/Rps11/Rpl30/Rpl37a/Uba52/Rpl34/Rpl19/Rpsa/Rps21/Rpl18a/Rpl…	Significant
R-MMU-72702	Ribosomal scanning and start codon recognition	54	-0.407893	-3.85576	3.35671e-09	1.52311e-07	1.26318e-07	2899	tags=91%, list=49%, signal=46%	Rps27/Rps20/Eif2s2/Rps23/Rps13/Eif3k/Rps9/Rps15/Eif4h/Rps14/Eif3g/Rps15a/Rps6/Eif4g1/Rps16/Eif3j1/Eif3c/Eif5/Rps27l/Eif3e/Eif3h/Rps19/Rps25/Eif3a/Eif3f/Rps10/Rps18/Eif2s3x/Rps17/Rps3/Eif3m/Rps26/Rps28/Eif4e/Eif3b/Eif4a2/Eif4a1/Rps8/Eif3l/Eif3i/Rps4x/Rps7/Rps11/Uba52/Rpsa/Rps21/Eif1ax/Rps24/Rps29	Significant
R-MMU-72649	Translation initiation complex formation	54	-0.407887	-3.8557	3.35671e-09	1.52311e-07	1.26318e-07	2899	tags=91%, list=49%, signal=46%	Rps27/Rps20/Eif2s2/Rps23/Rps13/Eif3k/Rps9/Rps15/Eif4h/Rps14/Eif3g/Rps15a/Rps6/Eif4g1/Rps16/Eif3j1/Eif3c/Rps27l/Pabpc1/Eif3e/Eif3h/Rps19/Rps25/Eif3a/Eif3f/Rps10/Rps18/Eif2s3x/Rps17/Rps3/Eif3m/Rps26/Rps28/Eif4e/Eif3b/Eif4a2/Eif4a1/Rps8/Eif3l/Eif3i/Rps4x/Rps7/Rps11/Uba52/Rpsa/Rps21/Eif1ax/Rps24/Rps29	Significant
R-MMU-72695	Formation of the ternary complex, and subsequently, the 43S complex	47	-0.41576	-3.62254	1.82102e-08	7.77681e-07	6.44967e-07	2899	tags=91%, list=49%, signal=47%	Rps27/Rps20/Eif2s2/Rps23/Rps13/Eif3k/Rps9/Rps15/Rps14/Eif3g/Rps15a/Rps6/Rps16/Eif3j1/Eif3c/Rps27l/Eif3e/Eif3h/Rps19/Rps25/Eif3a/Eif3f/Rps10/Rps18/Eif2s3x/Rps17/Rps3/Eif3m/Rps26/Rps28/Eif3b/Rps8/Eif3l/Eif3i/Rps4x/Rps7/Rps11/Uba52/Rpsa/Rps21/Eif1ax/Rps24/Rps29	Significant
R-MMU-611105	Respiratory electron transport	78	-0.216243	-2.52834	0.000215404	0.00744681	0.00617598	4159	tags=94%, list=71%, signal=28%	Ndufb4/Ndufa2/Ndufb7/Ndufaf7/Taco1/Tmem126b/Ndufa8/Ndufb6/Ndufa7/Ndufv2/Ndufs1/Etfa/Ndufb9/Ndufa12/Ecsit/Cox20/Ndufv1/Ndufs8/Ndufa13/Etfdh/Uqcrh/Ndufab1/Ndufs4/Ndufa10/Sco1/Ndufa5/Cox7a2l/Uqcrc2/Ndufaf6/Cox18/Ndufa6/Coq10b/Cycs/Ndufaf3/Cox7b/Ndufb5/Ndufb8/Ndufa4/Ndufaf2/Ndufs3/Etfb/Nubpl/Ndufb11/Ndufs7/Ndufb10/Uqcr11/Ndufs6/Uqcrfs1/Ndufaf5/Lrpprc/Ndufs2/Cox4i1/Cyc1/Uqcrq/Ndufaf4/Ndufa1/Uqcrc1/Ndu…	Significant
R-MMU-163200	Respiratory electron transport, ATP synthesis by chemiosmotic coupling, and heat production by uncoupling proteins.	81	-0.205341	-2.43554	0.000359143	0.0113364	0.00940181	4159	tags=93%, list=71%, signal=27%	Ndufb4/Ndufa2/Ndufb7/Ndufaf7/Taco1/Tmem126b/Ndufa8/Ndufb6/Ndufa7/Ndufv2/Ndufs1/Etfa/Ndufb9/Ndufa12/Ecsit/Cox20/Ndufv1/Ndufs8/Ndufa13/Etfdh/Uqcrh/Ndufab1/Ndufs4/Ndufa10/Sco1/Ndufa5/Cox7a2l/Uqcrc2/Ndufaf6/Cox18/Ndufa6/Coq10b/Cycs/Ndufaf3/Pm20d1/Cox7b/Ndufb5/Ndufb8/Ndufa4/Ndufaf2/Ndufs3/Etfb/Nubpl/Ndufb11/Ndufs7/Ndufb10/Uqcr11/Ndufs6/Uqcrfs1/Ndufaf5/Lrpprc/Ndufs2/Cox4i1/Cyc1/Uqcrq/Ndufaf4/Ndufa1/Uqc…	Significant
R-MMU-176187	Activation of ATR in response to replication stress	12	-0.56704	-2.40339	0.00030073	0.00992409	0.00823051	1761	tags=92%, list=30%, signal=64%	Rfc3/Rpa3/Cdk2/Rfc5/Rpa1/Mcm7/Orc5/Mcm2/Mcm3/Mcm6/Mcm4	Significant
R-MMU-69242	S Phase	81	-0.187892	-2.22859	0.0010077	0.0292636	0.0242696	4687	tags=99%, list=80%, signal=20%	Psmb8/Smc3/Psme1/Psme2/Rfc2/Psmd5/Psmb1/Stag2/Psmd9/Cul1/Psmb2/Psmc2/Psmc3/Rbx1/Stag1/Psme4/Pds5b/Psmb3/Rfc1/Psmd11/Psme3/Psma5/Pcna/Psma6/Psmc1/Skp1/Rad21/Akt1/Akt2/Wapl/Cdc16/Psmd12/Psmd13/Psmd1/Psmc6/Psmb6/Psmd8/Psma7/Anapc7/Psmc4/Smc1a/Psmd10/Psmd3/Psmd2/Psma1/Psmc5/Psmb10/Psmd4/Psmd7/Psmb4/Cdkn1b/Psmd14/Psmb7/Rps27a/Psmf1/Rfc3/Rpa3/Psma3/Cdk2/Psmb5/Cdk7/Ube2d1/Cdk4/Psmd6/Psma2/Psma4/Rfc5/Rpa…	Significant
R-MMU-5173105	O-linked glycosylation	12	-0.508547	-2.15547	0.00178006	0.0430774	0.0357261	1792	tags=83%, list=31%, signal=58%	St3gal4/Pofut2/Galnt2/St3gal1/B4gat1/C1galt1c1/C1galt1/St3gal3/Pomt1/Galnt1	Significant
R-MMU-168249	Innate Immune System	492	0.174479	1.94299	8.6297e-05	0.00313258	0.00259799	1676	tags=39%, list=29%, signal=30%	Defa20/Prg2/Mme/Cd63/Atp6ap2/Fth1/Cd68/Arsb/Serpinb1a/Lcn2/Krt1/Elane/Stbd1/Tmem63a/Dnm3/Camp/Creg1/Lyz2/S100a9/Vat1/Plac8/Hexb/Prkcd/Pld3/Manba/Map2k6/Galns/Cdc34/Aldh3b1/Ctsh/Orm1/Ctss/Ctsz/Ctsa/Ppp2cb/F2/Gusb/Ppie/Trim32/Gaa/Npc2/Pld4/Cda/Psap/C8a/Man2b1/Ncf2/Atp6v0c/Ctsd/Fuca1/Slc44a2/Nhlrc3/Cpped1/Actr1b/Cyba/Atp6v1f/Lbp/Aldoc/Clu/Adgre5/Gmfg/Tubb5/Itgb2/Mpo/Cpn2/C8g/Card11/Naprt/Ggh/Ctsb/Ct…	Significant
R-MMU-8957322	Metabolism of steroids	76	0.284142	2.12142	0.00137797	0.0370522	0.0307291	1197	tags=41%, list=20%, signal=33%	Hmgcr/Hmgcs1/Srd5a3/Ptgis/Fdft1/Cyp7a1/Slco1a4/Akr1b7/Tspo/Lss/Fdps/Mvd/Idi1/Dhcr24/Pmvk/Nsdhl/Sqle/Akr1b8/Mvk/Hsd17b7/Baat/Ncoa2/Ebp/Dhcr7/Serpina6/Stard5/Cyp7b1/Acox2/Cyp17a1/Acot8/Acat2	Significant
R-MMU-9013404	RAC2 GTPase cycle	57	0.334218	2.25734	0.00129661	0.0362055	0.0300269	2784	tags=77%, list=48%, signal=41%	Cav1/Stbd1/Abr/Git1/Def6/Ncf2/Cyba/Arhgdia/Pgrmc2/Pak4/Ncf1/Baiap2l1/Iqgap1/Itgb1/Vamp3/Pak2/Ankle2/Emd/Pik3ca/Cdc42ep1/Arhgap42/Cdc42ep4/Dock1/Cdc42/Dock2/Wasf2/Swap70/Esyt1/Arhgap1/Pik3r1/Lamtor1/Vav2/Tfrc/Erbin/Dsg2/Arhgap17/Arhgap35/Cyfip1/Mcam/Taok3/Lbr/Dock4/Samm50/Rbm39	Significant
R-MMU-6798695	Neutrophil degranulation	293	0.222842	2.28716	1.64183e-05	0.000627352	0.000520292	1675	tags=43%, list=29%, signal=32%	Defa20/Prg2/Mme/Cd63/Atp6ap2/Fth1/Cd68/Arsb/Serpinb1a/Lcn2/Krt1/Elane/Stbd1/Tmem63a/Camp/Creg1/Lyz2/S100a9/Vat1/Plac8/Hexb/Prkcd/Manba/Galns/Aldh3b1/Ctsh/Orm1/Ctss/Ctsz/Ctsa/Gusb/Ppie/Gaa/Npc2/Cda/Psap/Man2b1/Atp6v0c/Ctsd/Fuca1/Slc44a2/Nhlrc3/Cpped1/Actr1b/Cyba/Aldoc/Adgre5/Gmfg/Tubb5/Itgb2/Mpo/Naprt/Ggh/Ctsb/Prcp/Anpep/Pkm/Dera/Vamp8/Rhog/Arhgap45/Ttr/Asah1/Xrcc6/H2-Q10/Aga/Ormdl3/Pecam1/Gsdmd/C…	Significant
R-MMU-373076	Class A/1 (Rhodopsin-like receptors)	11	0.631345	2.31813	0.00172249	0.0430774	0.0357261	861	tags=64%, list=15%, signal=54%	Adrb1/Hebp1/F2/Pf4/Anxa1/Psap/Nln	Significant
R-MMU-1614635	Sulfur amino acid metabolism	21	0.496369	2.36656	0.00148444	0.0384894	0.031921	1376	tags=52%, list=23%, signal=40%	Cdo1/Mat1a/Cth/Adi1/Cbs/Slc25a10/Enoph1/Ado/Txn2/Mpst/Mtr	Significant
R-MMU-6803157	Antimicrobial peptides	12	0.651693	2.49129	0.000420223	0.0127117	0.0105424	197	tags=50%, list=3%, signal=48%	Defa20/Lcn2/Elane/Camp/Lyz2/S100a9	Significant
R-MMU-191273	Cholesterol biosynthesis	20	0.64794	3.02505	7.05458e-07	2.84535e-05	2.35978e-05	886	tags=75%, list=15%, signal=64%	Hmgcr/Hmgcs1/Fdft1/Lss/Fdps/Mvd/Idi1/Dhcr24/Pmvk/Nsdhl/Sqle/Mvk/Hsd17b7/Ebp/Dhcr7	Significant
R-MMU-6804756	Regulation of TP53 Activity through Phosphorylation	28	-0.32236	-2.13945	0.00247845	0.0562299	0.0466341	1946	tags=71%, list=33%, signal=48%	Rps27a/Csnk2b/Prkag2/Csnk2a1/Rfc3/Prkag1/Rpa3/Cdk2/Prkaa2/Mapk14/Ssrp1/Prkab1/Prkab2/Rfc5/Rpa1/Uba52/Taf5/Taf9/Taf6/Atm	Not Sig.
R-MMU-69052	Switching of origins to a post-replicative state	60	-0.202276	-2.05541	0.00466816	0.084727	0.070268	4687	tags=100%, list=80%, signal=20%	Psme1/Psme2/Psmd5/Psmb1/Psmd9/Cul1/Psmb2/Psmc2/Psmc3/Rbx1/Psme4/Psmb3/Psmd11/Psme3/Psma5/Psma6/Psmc1/Skp1/Cdc16/Psmd12/Psmd13/Psmd1/Psmc6/Psmb6/Psmd8/Psma7/Anapc7/Psmc4/Psmd10/Psmd3/Psmd2/Psma1/Psmc5/Psmb10/Psmd4/Psmd7/Psmb4/Psmd14/Psmb7/Rps27a/Psmf1/Psma3/Cdk2/Psmb5/Ube2d1/Psmd6/Psma2/Psma4/Anapc2/Cdc23/Uba52/Anapc1/Mcm7/Orc5/Anapc4/Mcm2/Mcm3/Mcm6/Mcm4	Not Sig.
R-MMU-69002	DNA Replication Pre-Initiation	61	-0.202311	-2.05115	0.00361117	0.0727217	0.0603114	4687	tags=100%, list=80%, signal=20%	Psme1/Psme2/Psmd5/Psmb1/Psmd9/Psmb2/Psmc2/Psmc3/Psmb3/Psmd11/Psme3/Psma5/Psma6/Psmc1/Cdc16/Psmd12/Psmd13/Psmd1/Psmc6/Psmb6/Psmd8/Psma7/Anapc7/Psmc4/Psmd10/Kpna1/Psmd3/Psmd2/Psma1/Psmc5/Psmb10/Psmd4/Psmd7/Psmb4/Psmd14/Psmb7/Rps27a/Psmf1/Rpa3/Psma3/Cdk2/Psmb5/Kpnb1/Ube2d1/Psmd6/Psma2/Kpna6/Psma4/Rpa1/Anapc2/Cdc23/Uba52/Anapc1/Mcm7/Orc5/Anapc4/Mcm2/Mcm3/Mcm6/Mcm4	Not Sig.
R-MMU-69306	DNA Replication	71	-0.185284	-2.02587	0.00370039	0.0727217	0.0603114	4687	tags=99%, list=80%, signal=20%	Psmb8/Psme1/Psme2/Rfc2/Psmd5/Psmb1/Psmd9/Cul1/Psmb2/Psmc2/Psmc3/Rbx1/Psme4/Psmb3/Rfc1/Psmd11/Psme3/Psma5/Pcna/Psma6/Psmc1/Skp1/Cdc16/Psmd12/Psmd13/Psmd1/Psmc6/Psmb6/Psmd8/Psma7/Anapc7/Psmc4/Psmd10/Kpna1/Psmd3/Psmd2/Psma1/Psmc5/Psmb10/Psmd4/Psmd7/Psmb4/Psmd14/Psmb7/Rps27a/Psmf1/Rfc3/Rpa3/Psma3/Cdk2/Psmb5/Kpnb1/Ube2d1/Psmd6/Psma2/Kpna6/Psma4/Rfc5/Rpa1/Anapc2/Cdc23/Uba52/Anapc1/Mcm7/Orc5/Anapc4/Mcm2…	Not Sig.
R-MMU-68867	Assembly of the pre-replicative complex	58	-0.202207	-1.99768	0.0037062	0.0727217	0.0603114	4687	tags=100%, list=80%, signal=20%	Psme1/Psme2/Psmd5/Psmb1/Psmd9/Psmb2/Psmc2/Psmc3/Psmb3/Psmd11/Psme3/Psma5/Psma6/Psmc1/Cdc16/Psmd12/Psmd13/Psmd1/Psmc6/Psmb6/Psmd8/Psma7/Anapc7/Psmc4/Psmd10/Kpna1/Psmd3/Psmd2/Psma1/Psmc5/Psmb10/Psmd4/Psmd7/Psmb4/Psmd14/Psmb7/Rps27a/Psmf1/Psma3/Psmb5/Kpnb1/Ube2d1/Psmd6/Psma2/Kpna6/Psma4/Anapc2/Cdc23/Uba52/Anapc1/Mcm7/Orc5/Anapc4/Mcm2/Mcm3/Mcm6/Mcm4	Not Sig.
R-MMU-69239	Synthesis of DNA	68	-0.184413	-1.96199	0.00732543	0.0960394	0.0796499	4687	tags=99%, list=80%, signal=20%	Psmb8/Psme1/Psme2/Rfc2/Psmd5/Psmb1/Psmd9/Cul1/Psmb2/Psmc2/Psmc3/Rbx1/Psme4/Psmb3/Rfc1/Psmd11/Psme3/Psma5/Pcna/Psma6/Psmc1/Skp1/Cdc16/Psmd12/Psmd13/Psmd1/Psmc6/Psmb6/Psmd8/Psma7/Anapc7/Psmc4/Psmd10/Psmd3/Psmd2/Psma1/Psmc5/Psmb10/Psmd4/Psmd7/Psmb4/Psmd14/Psmb7/Rps27a/Psmf1/Rfc3/Rpa3/Psma3/Cdk2/Psmb5/Ube2d1/Psmd6/Psma2/Psma4/Rfc5/Rpa1/Anapc2/Cdc23/Uba52/Anapc1/Mcm7/Orc5/Anapc4/Mcm2/Mcm3/Mcm6/Mcm4	Not Sig.
R-MMU-174143	APC/C-mediated degradation of cell cycle proteins	55	-0.202102	-1.95958	0.0092842	0.0960394	0.0796499	4687	tags=100%, list=80%, signal=20%	Psme1/Psme2/Psmd5/Psmb1/Psmd9/Cul1/Psmb2/Psmc2/Psmc3/Psme4/Psmb3/Psmd11/Psme3/Psma5/Psma6/Psmc1/Skp1/Cdc16/Psmd12/Psmd13/Psmd1/Psmc6/Psmb6/Psmd8/Psma7/Anapc7/Psmc4/Psmd10/Psmd3/Psmd2/Psma1/Psmc5/Psmb10/Psmd4/Psmd7/Psmb4/Psmd14/Psmb7/Bub3/Rps27a/Psmf1/Psma3/Cdk2/Psmb5/Ube2d1/Psmd6/Psma2/Psma4/Anapc2/Cdc23/Uba52/Anapc1/Mad2l1/Anapc4	Not Sig.
R-MMU-453276	Regulation of mitotic cell cycle	55	-0.202102	-1.95958	0.0092842	0.0960394	0.0796499	4687	tags=100%, list=80%, signal=20%	Psme1/Psme2/Psmd5/Psmb1/Psmd9/Cul1/Psmb2/Psmc2/Psmc3/Psme4/Psmb3/Psmd11/Psme3/Psma5/Psma6/Psmc1/Skp1/Cdc16/Psmd12/Psmd13/Psmd1/Psmc6/Psmb6/Psmd8/Psma7/Anapc7/Psmc4/Psmd10/Psmd3/Psmd2/Psma1/Psmc5/Psmb10/Psmd4/Psmd7/Psmb4/Psmd14/Psmb7/Bub3/Rps27a/Psmf1/Psma3/Cdk2/Psmb5/Ube2d1/Psmd6/Psma2/Psma4/Anapc2/Cdc23/Uba52/Anapc1/Mad2l1/Anapc4	Not Sig.
R-MMU-390466	Chaperonin-mediated protein folding	18	-0.363826	-1.91138	0.00662648	0.0897467	0.0744311	3382	tags=94%, list=58%, signal=40%	Gna11/Cct6a/Gnb1/Cct2/Cct5/Cct4/Gnaq/Cct7/Cct8/Tcp1/Gnb2/Csnk2a2/Csnk2b/Cct3/Csnk2a1/Pdcl/Gng5	Not Sig.
R-MMU-391251	Protein folding	18	-0.363826	-1.91138	0.00662648	0.0897467	0.0744311	3382	tags=94%, list=58%, signal=40%	Gna11/Cct6a/Gnb1/Cct2/Cct5/Cct4/Gnaq/Cct7/Cct8/Tcp1/Gnb2/Csnk2a2/Csnk2b/Cct3/Csnk2a1/Pdcl/Gng5	Not Sig.
R-MMU-6814122	Cooperation of PDCL (PhLP1) and TRiC/CCT in G-protein beta folding	18	-0.363826	-1.91138	0.00662648	0.0897467	0.0744311	3382	tags=94%, list=58%, signal=40%	Gna11/Cct6a/Gnb1/Cct2/Cct5/Cct4/Gnaq/Cct7/Cct8/Tcp1/Gnb2/Csnk2a2/Csnk2b/Cct3/Csnk2a1/Pdcl/Gng5	Not Sig.
R-MMU-8873719	RAB geranylgeranylation	30	-0.275786	-1.91076	0.00612731	0.0889685	0.0737857	3383	tags=87%, list=58%, signal=37%	Rabggta/Rab17/Rab5c/Rab5a/Rab3a/Rab32/Rab10/Rab13/Rab33b/Rab11b/Rab21/Rab8b/Rab12/Rab24/Rab18/Rab4b/Rab6a/Rab43/Rab5b/Rab14/Rab22a/Rab4a/Rabggtb/Rab2a/Rab27a/Rab30	Not Sig.
R-MMU-8852276	The role of GTSE1 in G2/M progression after G2 checkpoint	54	-0.202067	-1.91012	0.00865069	0.0960394	0.0796499	4687	tags=100%, list=80%, signal=20%	Psme1/Psme2/Psmd5/Psmb1/Psmd9/Psmb2/Psmc2/Psmc3/Tubb1/Psme4/Psmb3/Psmd11/Psme3/Psma5/Psma6/Psmc1/Tubb2a/Psmd12/Psmd13/Psmd1/Psmc6/Psmb6/Mapre1/Psmd8/Psma7/Psmc4/Psmd10/Tuba8/Tubb4b/Psmd3/Psmd2/Psma1/Psmc5/Psmb10/Psmd4/Tuba1c/Psmd7/Psmb4/Psmd14/Psmb7/Rps27a/Psmf1/Psma3/Psmb5/Psmd6/Psma2/Psma4/Uba52/Hsp90aa1/Tuba4a/Hsp90ab1/Tubb6/Tubal3	Not Sig.
R-MMU-179409	APC-Cdc20 mediated degradation of Nek2A	11	-0.459815	-1.90239	0.00872465	0.0960394	0.0796499	1950	tags=82%, list=33%, signal=55%	Bub3/Rps27a/Ube2d1/Anapc2/Cdc23/Uba52/Anapc1/Mad2l1/Anapc4	Not Sig.
R-MMU-2559582	Senescence-Associated Secretory Phenotype (SASP)	19	-0.346565	-1.89963	0.00823791	0.0960394	0.0796499	3361	tags=95%, list=57%, signal=41%	Cdc16/Rps6ka3/Anapc7/Cebpb/Cdkn1b/Mapk3/Mapk1/Rps27a/Cdk2/Rps6ka1/Ube2d1/Cdk4/Anapc2/Cdc23/Uba52/Cdk6/Anapc1/Anapc4	Not Sig.
R-MMU-69620	Cell Cycle Checkpoints	120	-0.126988	-1.88891	0.0109359	0.101788	0.0844171	4728	tags=95%, list=81%, signal=19%	Dync1li2/Psmb8/Dynll1/Ube2n/Psme1/Psme2/Babam2/Rfc2/Psmd5/Psmb1/Rcc2/Psmd9/Psmb2/Psmc2/Psmc3/Ywhag/Psme4/Clip1/Ppp2r1a/Ywhaz/Psmb3/Dync1i2/Taok1/Psmd11/Psme3/Ube2v2/Mad1l1/Ppp1cc/Dync1h1/Psma5/Psma6/Psmc1/Kif2a/Dync1li1/Ppp2r1b/Ywhae/Ckap5/Pafah1b1/Nup85/Ranbp2/Cdc16/Psmd12/Ywhaq/Psmd13/Psmd1/Psmc6/Nup98/Psmb6/Mapre1/Psmd8/Psma7/Anapc7/Psmc4/Ppp2r5c/Psmd10/Nup133/Rps27/Brcc3/Ahctf1/H4c16/Ywhab/Ps…	Not Sig.
R-MMU-68949	Orc1 removal from chromatin	53	-0.202032	-1.88887	0.0059224	0.0887097	0.0735711	4687	tags=100%, list=80%, signal=20%	Psme1/Psme2/Psmd5/Psmb1/Psmd9/Cul1/Psmb2/Psmc2/Psmc3/Rbx1/Psme4/Psmb3/Psmd11/Psme3/Psma5/Psma6/Psmc1/Skp1/Psmd12/Psmd13/Psmd1/Psmc6/Psmb6/Psmd8/Psma7/Psmc4/Psmd10/Psmd3/Psmd2/Psma1/Psmc5/Psmb10/Psmd4/Psmd7/Psmb4/Psmd14/Psmb7/Rps27a/Psmf1/Psma3/Cdk2/Psmb5/Psmd6/Psma2/Psma4/Uba52/Mcm7/Orc5/Mcm2/Mcm3/Mcm6/Mcm4	Not Sig.
R-MMU-174184	Cdc20:Phospho-APC/C mediated degradation of Cyclin A	52	-0.201998	-1.88144	0.009344	0.0960394	0.0796499	4687	tags=100%, list=80%, signal=20%	Psme1/Psme2/Psmd5/Psmb1/Psmd9/Psmb2/Psmc2/Psmc3/Psme4/Psmb3/Psmd11/Psme3/Psma5/Psma6/Psmc1/Cdc16/Psmd12/Psmd13/Psmd1/Psmc6/Psmb6/Psmd8/Psma7/Anapc7/Psmc4/Psmd10/Psmd3/Psmd2/Psma1/Psmc5/Psmb10/Psmd4/Psmd7/Psmb4/Psmd14/Psmb7/Bub3/Rps27a/Psmf1/Psma3/Psmb5/Ube2d1/Psmd6/Psma2/Psma4/Anapc2/Cdc23/Uba52/Anapc1/Mad2l1/Anapc4	Not Sig.
R-MMU-176409	APC/C:Cdc20 mediated degradation of mitotic proteins	52	-0.201998	-1.88144	0.009344	0.0960394	0.0796499	4687	tags=100%, list=80%, signal=20%	Psme1/Psme2/Psmd5/Psmb1/Psmd9/Psmb2/Psmc2/Psmc3/Psme4/Psmb3/Psmd11/Psme3/Psma5/Psma6/Psmc1/Cdc16/Psmd12/Psmd13/Psmd1/Psmc6/Psmb6/Psmd8/Psma7/Anapc7/Psmc4/Psmd10/Psmd3/Psmd2/Psma1/Psmc5/Psmb10/Psmd4/Psmd7/Psmb4/Psmd14/Psmb7/Bub3/Rps27a/Psmf1/Psma3/Psmb5/Ube2d1/Psmd6/Psma2/Psma4/Anapc2/Cdc23/Uba52/Anapc1/Mad2l1/Anapc4	Not Sig.
R-MMU-176814	Activation of APC/C and APC/C:Cdc20 mediated degradation of mitotic proteins	52	-0.201998	-1.88144	0.009344	0.0960394	0.0796499	4687	tags=100%, list=80%, signal=20%	Psme1/Psme2/Psmd5/Psmb1/Psmd9/Psmb2/Psmc2/Psmc3/Psme4/Psmb3/Psmd11/Psme3/Psma5/Psma6/Psmc1/Cdc16/Psmd12/Psmd13/Psmd1/Psmc6/Psmb6/Psmd8/Psma7/Anapc7/Psmc4/Psmd10/Psmd3/Psmd2/Psma1/Psmc5/Psmb10/Psmd4/Psmd7/Psmb4/Psmd14/Psmb7/Bub3/Rps27a/Psmf1/Psma3/Psmb5/Ube2d1/Psmd6/Psma2/Psma4/Anapc2/Cdc23/Uba52/Anapc1/Mad2l1/Anapc4	Not Sig.
R-MMU-179419	APC:Cdc20 mediated degradation of cell cycle proteins prior to satisfation of the cell cycle checkpoint	52	-0.201998	-1.88144	0.009344	0.0960394	0.0796499	4687	tags=100%, list=80%, signal=20%	Psme1/Psme2/Psmd5/Psmb1/Psmd9/Psmb2/Psmc2/Psmc3/Psme4/Psmb3/Psmd11/Psme3/Psma5/Psma6/Psmc1/Cdc16/Psmd12/Psmd13/Psmd1/Psmc6/Psmb6/Psmd8/Psma7/Anapc7/Psmc4/Psmd10/Psmd3/Psmd2/Psma1/Psmc5/Psmb10/Psmd4/Psmd7/Psmb4/Psmd14/Psmb7/Bub3/Rps27a/Psmf1/Psma3/Psmb5/Ube2d1/Psmd6/Psma2/Psma4/Anapc2/Cdc23/Uba52/Anapc1/Mad2l1/Anapc4	Not Sig.
R-MMU-69017	CDK-mediated phosphorylation and removal of Cdc6	51	-0.201963	-1.87773	0.00921332	0.0960394	0.0796499	4687	tags=100%, list=80%, signal=20%	Psme1/Psme2/Psmd5/Psmb1/Psmd9/Psmb2/Psmc2/Psmc3/Psme4/Psmb3/Psmd11/Psme3/Psma5/Psma6/Psmc1/Cdc16/Psmd12/Psmd13/Psmd1/Psmc6/Psmb6/Psmd8/Psma7/Anapc7/Psmc4/Psmd10/Psmd3/Psmd2/Psma1/Psmc5/Psmb10/Psmd4/Psmd7/Psmb4/Psmd14/Psmb7/Rps27a/Psmf1/Psma3/Cdk2/Psmb5/Ube2d1/Psmd6/Psma2/Psma4/Anapc2/Cdc23/Uba52/Anapc1/Anapc4	Not Sig.
R-MMU-69202	Cyclin E associated events during G1/S transition	51	-0.201963	-1.87773	0.00921332	0.0960394	0.0796499	4687	tags=100%, list=80%, signal=20%	Psme1/Psme2/Psmd5/Psmb1/Psmd9/Cul1/Psmb2/Psmc2/Psmc3/Psmb3/Psmd11/Psme3/Psma5/Psma6/Psmc1/Skp1/Akt1/Akt2/Psmd12/Psmd13/Psmd1/Psmc6/Psmb6/Psmd8/Psma7/Psmc4/Psmd10/Psmd3/Psmd2/Psma1/Psmc5/Psmb10/Psmd4/Psmd7/Psmb4/Cdkn1b/Psmd14/Psmb7/Rps27a/Psmf1/Psma3/Cdk2/Psmb5/Cdk7/Cdk4/Psmd6/Psma2/Psma4/Uba52/Mnat1	Not Sig.
R-MMU-69656	Cyclin A:Cdk2-associated events at S phase entry	51	-0.201963	-1.87773	0.00921332	0.0960394	0.0796499	4687	tags=100%, list=80%, signal=20%	Psme1/Psme2/Psmd5/Psmb1/Psmd9/Cul1/Psmb2/Psmc2/Psmc3/Psmb3/Psmd11/Psme3/Psma5/Psma6/Psmc1/Skp1/Akt1/Akt2/Psmd12/Psmd13/Psmd1/Psmc6/Psmb6/Psmd8/Psma7/Psmc4/Psmd10/Psmd3/Psmd2/Psma1/Psmc5/Psmb10/Psmd4/Psmd7/Psmb4/Cdkn1b/Psmd14/Psmb7/Rps27a/Psmf1/Psma3/Cdk2/Psmb5/Cdk7/Cdk4/Psmd6/Psma2/Psma4/Uba52/Mnat1	Not Sig.
R-MMU-69206	G1/S Transition	63	-0.180577	-1.86857	0.0149289	0.121593	0.100843	4687	tags=98%, list=80%, signal=20%	Psmb8/Psme1/Psme2/Psmd5/Psmb1/Psmd9/Cul1/Psmb2/Psmc2/Psmc3/Ppp2r1a/Psmb3/Psmd11/Psme3/Psma5/Psma6/Psmc1/Skp1/Ppp2r1b/Akt1/Akt2/Psmd12/Psmd13/Psmd1/Psmc6/Psmb6/Psmd8/Psma7/Psmc4/Psmd10/Psmd3/Psmd2/Psma1/Psmc5/Psmb10/Psmd4/Psmd7/Psmb4/Cdkn1b/Psmd14/Psmb7/Rps27a/Psmf1/Rpa3/Psma3/Cdk2/Psmb5/Cdk7/Cdk4/Ppp2ca/Psmd6/Psma2/Psma4/Rpa1/Uba52/Mnat1/Mcm7/Orc5/Mcm2/Mcm3/Mcm6/Mcm4	Not Sig.
R-MMU-174154	APC/C:Cdc20 mediated degradation of Securin	50	-0.201928	-1.85256	0.00966749	0.0960394	0.0796499	4687	tags=100%, list=80%, signal=20%	Psme1/Psme2/Psmd5/Psmb1/Psmd9/Psmb2/Psmc2/Psmc3/Psme4/Psmb3/Psmd11/Psme3/Psma5/Psma6/Psmc1/Cdc16/Psmd12/Psmd13/Psmd1/Psmc6/Psmb6/Psmd8/Psma7/Anapc7/Psmc4/Psmd10/Psmd3/Psmd2/Psma1/Psmc5/Psmb10/Psmd4/Psmd7/Psmb4/Psmd14/Psmb7/Rps27a/Psmf1/Psma3/Psmb5/Ube2d1/Psmd6/Psma2/Psma4/Anapc2/Cdc23/Uba52/Anapc1/Anapc4	Not Sig.
R-MMU-174178	APC/C:Cdh1 mediated degradation of Cdc20 and other APC/C:Cdh1 targeted proteins in late mitosis/early G1	50	-0.201928	-1.85256	0.00966749	0.0960394	0.0796499	4687	tags=100%, list=80%, signal=20%	Psme1/Psme2/Psmd5/Psmb1/Psmd9/Psmb2/Psmc2/Psmc3/Psme4/Psmb3/Psmd11/Psme3/Psma5/Psma6/Psmc1/Cdc16/Psmd12/Psmd13/Psmd1/Psmc6/Psmb6/Psmd8/Psma7/Anapc7/Psmc4/Psmd10/Psmd3/Psmd2/Psma1/Psmc5/Psmb10/Psmd4/Psmd7/Psmb4/Psmd14/Psmb7/Rps27a/Psmf1/Psma3/Psmb5/Ube2d1/Psmd6/Psma2/Psma4/Anapc2/Cdc23/Uba52/Anapc1/Anapc4	Not Sig.
R-MMU-5358346	Hedgehog ligand biogenesis	50	-0.201928	-1.85256	0.00966749	0.0960394	0.0796499	4687	tags=100%, list=80%, signal=20%	Psme1/Psme2/Psmd5/Psmb1/Psmd9/Psmb2/Psmc2/Psmc3/Psme4/Psmb3/Psmd11/Psme3/Psma5/Psma6/Psmc1/Psmd12/Psmd13/Psmd1/Psmc6/Psmb6/Psmd8/Psma7/Psmc4/Psmd10/Psmd3/Psmd2/Psma1/Psmc5/Psmb10/Psmd4/Psmd7/Psmb4/Psmd14/Vcp/P4hb/Psmb7/Erlec1/Rps27a/Os9/Psmf1/Sel1l/Psma3/Psmb5/Psmd6/Psma2/Psma4/Uba52/Derl2/Syvn1	Not Sig.
R-MMU-174084	Autodegradation of Cdh1 by Cdh1:APC/C	49	-0.201893	-1.84778	0.0146865	0.121163	0.100486	4687	tags=100%, list=80%, signal=20%	Psme1/Psme2/Psmd5/Psmb1/Psmd9/Psmb2/Psmc2/Psmc3/Psmb3/Psmd11/Psme3/Psma5/Psma6/Psmc1/Cdc16/Psmd12/Psmd13/Psmd1/Psmc6/Psmb6/Psmd8/Psma7/Anapc7/Psmc4/Psmd10/Psmd3/Psmd2/Psma1/Psmc5/Psmb10/Psmd4/Psmd7/Psmb4/Psmd14/Psmb7/Rps27a/Psmf1/Psma3/Psmb5/Ube2d1/Psmd6/Psma2/Psma4/Anapc2/Cdc23/Uba52/Anapc1/Anapc4	Not Sig.
R-MMU-5205685	PINK1-PRKN Mediated Mitophagy	13	-0.408797	-1.81926	0.00801998	0.0960394	0.0796499	2456	tags=85%, list=42%, signal=49%	Atg5/Mfn1/Map1lc3b/Atg12/Rps27a/Mfn2/Sqstm1/Tomm22/Uba52/Tomm40/Tomm7	Not Sig.
R-MMU-8939236	RUNX1 regulates transcription of genes involved in differentiation of HSCs	48	-0.201859	-1.79394	0.00978914	0.0960394	0.0796499	4687	tags=100%, list=80%, signal=20%	Psme1/Psme2/Psmd5/Psmb1/Psmd9/Psmb2/Psmc2/Psmc3/Psme4/Psmb3/Psmd11/Psme3/Psma5/Psma6/Psmc1/Psmd12/Psmd13/Psmd1/Psmc6/Psmb6/Psmd8/Psma7/Psmc4/Psmd10/Psmd3/Psmd2/Psma1/Psmc5/Psmb10/Psmd4/Psmd7/Psmb4/Psmd14/Psmb7/Rps27a/Psmf1/Psma3/Psmb5/Cdk7/Psmd6/Psma2/Yap1/Psma4/Itch/Cbfb/Uba52/Mnat1	Not Sig.
R-MMU-9707564	Cytoprotection by HMOX1	36	-0.235288	-1.77755	0.0107044	0.100928	0.0837039	4085	tags=94%, list=70%, signal=29%	Taco1/Alb/Hmox2/Carm1/Blvrb/Ncor2/Cox20/Sin3a/Tbl1xr1/Blvra/Sco1/Cox7a2l/Tbl1x/Cox18/Cycs/Cox7b/Hmox1/Ndufa4/Hdac3/Rxra/Helz2/Fabp1/Lrpprc/Cox4i1/Cox5a/Cox16/Cox7c/Sco2/Cox19/Cox6b1/Ppara/Cox11/Cox6a1/Ncoa1	Not Sig.
R-MMU-1428517	The citric acid (TCA) cycle and respiratory electron transport	117	-0.121254	-1.75136	0.0247737	0.174618	0.144819	4159	tags=85%, list=71%, signal=25%	Ndufb4/Ndufa2/Ndufb7/L2hgdh/Ndufaf7/Taco1/Aco2/Suclg2/Tmem126b/Pdha1/Ndufa8/Ndufb6/Ndufa7/Ogdh/Ndufv2/Ndufs1/Suclg1/Vdac1/Glo1/Mdh2/Etfa/Ldha/Ndufb9/Ndufa12/Ecsit/Cox20/Dlst/Pdk2/Ndufv1/Ndufs8/Idh3a/Ndufa13/Etfdh/Uqcrh/Ndufab1/Ndufs4/Ndufa10/Sco1/Me2/Ndufa5/Cox7a2l/Uqcrc2/Ndufaf6/Cox18/Ndufa6/Coq10b/Hagh/Cycs/Dld/Ndufaf3/Pm20d1/Cox7b/Ndufb5/Sdha/Sdhd/Ndufb8/Sucla2/Ndufa4/Ndufaf2/Sdhb/Ndufs3/Etfb/…	Not Sig.
R-MMU-453279	Mitotic G1 phase and G1/S transition	68	-0.164598	-1.75118	0.0245086	0.174618	0.144819	4687	tags=97%, list=80%, signal=20%	Psmb8/Psme1/Psme2/Psmd5/Psmb1/Psmd9/Cul1/Psmb2/Psmc2/Psmc3/Ppp2r1a/Psmb3/Psmd11/Psme3/Psma5/Psma6/Psmc1/Skp1/Ppp2r1b/Akt1/Akt2/Psmd12/Psmd13/Psmd1/Psmc6/Psmb6/Psmd8/Psma7/Psmc4/Psmd10/Psmd3/Psmd2/Psma1/Psmc5/Psmb10/Psmd4/Hdac1/Psmd7/Psmb4/Cdkn1b/Psmd14/Lyn/Psmb7/Rps27a/Psmf1/Rpa3/Psma3/Cdk2/Psmb5/Cdk7/Cdk4/Ppp2ca/Psmd6/Psma2/Psma4/Rbbp4/Rpa1/Uba52/Cdk6/Mnat1/Mcm7/Orc5/Mcm2/Mcm3/Mcm6/Mcm4	Not Sig.
R-MMU-69563	p53-Dependent G1 DNA Damage Response	46	-0.201789	-1.72929	0.0140436	0.118554	0.0983226	4687	tags=100%, list=80%, signal=20%	Psme1/Psme2/Psmd5/Psmb1/Psmd9/Psmb2/Psmc2/Psmc3/Psme4/Psmb3/Psmd11/Psme3/Psma5/Psma6/Psmc1/Psmd12/Psmd13/Psmd1/Psmc6/Psmb6/Psmd8/Psma7/Psmc4/Psmd10/Psmd3/Psmd2/Psma1/Psmc5/Psmb10/Psmd4/Psmd7/Psmb4/Cdkn1b/Psmd14/Psmb7/Rps27a/Psmf1/Psma3/Cdk2/Psmb5/Psmd6/Psma2/Psma4/Uba52/Atm	Not Sig.
R-MMU-69580	p53-Dependent G1/S DNA damage checkpoint	46	-0.201789	-1.72929	0.0140436	0.118554	0.0983226	4687	tags=100%, list=80%, signal=20%	Psme1/Psme2/Psmd5/Psmb1/Psmd9/Psmb2/Psmc2/Psmc3/Psme4/Psmb3/Psmd11/Psme3/Psma5/Psma6/Psmc1/Psmd12/Psmd13/Psmd1/Psmc6/Psmb6/Psmd8/Psma7/Psmc4/Psmd10/Psmd3/Psmd2/Psma1/Psmc5/Psmb10/Psmd4/Psmd7/Psmb4/Cdkn1b/Psmd14/Psmb7/Rps27a/Psmf1/Psma3/Cdk2/Psmb5/Psmd6/Psma2/Psma4/Uba52/Atm	Not Sig.
R-MMU-69615	G1/S DNA Damage Checkpoints	46	-0.201789	-1.72929	0.0140436	0.118554	0.0983226	4687	tags=100%, list=80%, signal=20%	Psme1/Psme2/Psmd5/Psmb1/Psmd9/Psmb2/Psmc2/Psmc3/Psme4/Psmb3/Psmd11/Psme3/Psma5/Psma6/Psmc1/Psmd12/Psmd13/Psmd1/Psmc6/Psmb6/Psmd8/Psma7/Psmc4/Psmd10/Psmd3/Psmd2/Psma1/Psmc5/Psmb10/Psmd4/Psmd7/Psmb4/Cdkn1b/Psmd14/Psmb7/Rps27a/Psmf1/Psma3/Cdk2/Psmb5/Psmd6/Psma2/Psma4/Uba52/Atm	Not Sig.
R-MMU-5205647	Mitophagy	18	-0.323557	-1.69982	0.0227603	0.168612	0.139838	2456	tags=78%, list=42%, signal=45%	Atg5/Mfn1/Map1lc3b/Csnk2a2/Atg12/Rps27a/Csnk2b/Csnk2a1/Mfn2/Sqstm1/Tomm22/Uba52/Tomm40/Tomm7	Not Sig.
R-MMU-8956320	Nucleotide biosynthesis	12	-0.397582	-1.68515	0.0316182	0.198977	0.165021	3001	tags=92%, list=51%, signal=45%	Umps/Ppat/Gmps/Adsl/Atic/Gart/Impdh1/Pfas/Paics/Impdh2/Cad	Not Sig.
R-MMU-8878171	Transcriptional regulation by RUNX1	72	-0.153793	-1.68365	0.0259247	0.180974	0.15009	4687	tags=96%, list=80%, signal=19%	Psmb8/Psme1/Psme2/Psmd5/Psmb1/Psmd9/Psmb2/Psmc2/Psmc3/Smarcd2/Psme4/Psmb3/Psmd11/Psme3/Arid1a/Psma5/Psma6/Psmc1/Psmd12/Psmd13/Psmd1/Ptpn11/Psmc6/Psmb6/Sin3a/Smarcb1/Psmd8/Psma7/Psmc4/Psmd10/H4c16/Psmd3/Psmd2/Psma1/Psmc5/Psmb10/Smarcc2/Psmd4/Hdac1/Wdr5/Psmd7/Psmb4/Smarca2/Psmd14/Rbbp5/Psmb7/Smarce1/Csnk2a2/Pml/Rnf2/Rps27a/Csnk2b/Psmf1/Csnk2a1/Psma3/Psmb5/Cdk7/Actl6a/Psmd6/Psma2/Prmt1/Yap1/Psma4/It…	Not Sig.
R-MMU-6799198	Complex I biogenesis	47	-0.19244	-1.67675	0.0223488	0.16727	0.138725	4159	tags=91%, list=71%, signal=27%	Ndufb4/Ndufa2/Ndufb7/Ndufaf7/Tmem126b/Ndufa8/Ndufb6/Ndufa7/Ndufv2/Ndufs1/Ndufb9/Ndufa12/Ecsit/Ndufv1/Ndufs8/Ndufa13/Ndufab1/Ndufs4/Ndufa10/Ndufa5/Ndufaf6/Ndufa6/Ndufaf3/Ndufb5/Ndufb8/Ndufaf2/Ndufs3/Nubpl/Ndufb11/Ndufs7/Ndufb10/Ndufs6/Ndufaf5/Ndufs2/Ndufaf4/Ndufa1/Ndufb3/Ndufaf1/Ndufa9/Ndufv3/Ndufs5/Ndufc2/Ndufb2	Not Sig.
R-MMU-5628897	TP53 Regulates Metabolic Genes	52	-0.176208	-1.64123	0.0282437	0.191073	0.158466	4180	tags=90%, list=71%, signal=26%	Ywhag/Taco1/Tigar/Ywhaz/Lamtor1/Txnrd1/Lamtor2/Gsr/Ywhae/Akt1/G6pdx/Prkaa1/Akt2/Ywhaq/Cox20/Prdx5/Ywhab/Rragc/Sco1/Gls/Cox7a2l/Rheb/Cox18/Mtor/Cycs/Cox7b/Prdx1/Rraga/Ndufa4/Prkag2/Prkag1/Prkaa2/Lrpprc/Cox4i1/Mlst8/Prkab1/Prkab2/Gls2/Cox5a/Lamtor3/Cox16/Cox7c/Sco2/Cox19/Cox6b1/Cox11/Cox6a1	Not Sig.
R-MMU-4551638	SUMOylation of chromatin organization proteins	33	-0.222743	-1.62287	0.0274752	0.188179	0.156066	3575	tags=85%, list=61%, signal=33%	Nup54/Rae1/Nup85/Ranbp2/Tpr/Sumo1/Sumo2/Suz12/Nup98/Nup133/H4c16/Nup210/Hdac1/Nup88/Nup93/Nup37/Hdac2/Rnf2/Nup160/Seh1l/Nup107/Sec13/Nup155/Ndc1/Nup43/Nup62/Aaas/Nup188	Not Sig.
R-MMU-109582	Hemostasis	236	0.16039	1.59499	0.0290873	0.191976	0.159214	3588	tags=71%, list=61%, signal=29%	Jchain/Pros1/Cd63/Prkcb/Itih3/Itpr3/Atp2a3/Proc/Prkcd/Itih4/Prkca/Serpine2/Orm1/Serpinb8/Ppp2cb/F2/Kdm1a/Pf4/Ppp2r5e/Flna/Apoh/Psap/Sdc1/Ehd1/Plek/Endod1/Apoa1/Clu/Cd84/F10/Itgb2/Vwf/Prcp/Rhog/Serping1/Fga/Pecam1/Cbx5/Cd74/Prkar1a/Esam/Rbsn/Lamp2/F9/Inpp5d/Lgals3bp/Ppp2r5a/Itgb1/Fgb/Ptpn1/Capza2/Rap1b/Serpinf2/Nhlrc2/Capzb/Fermt3/Shc1/Pik3ca/Raf1/Mafg/Tln1/Serpind1/Ahsg/Kif5b/Pde2a/Sri/Atp2b4/Doc…	Not Sig.
R-MMU-556833	Metabolism of lipids	347	0.150558	1.59517	0.0157865	0.124576	0.103317	3047	tags=61%, list=52%, signal=31%	Hmgcr/Dpep1/Phospho1/Arsb/Crls1/Alox12/Hmgcs1/Scd1/Srd5a3/Elovl1/Glb1l/Ptgis/Lpcat2/Fdft1/Cyp7a1/Slco1a4/Akr1b7/Tspo/Galc/Lss/Hexb/Plpp3/Fdps/Aldh3b1/Acot11/Gde1/Inpp4a/Mvd/Ctsa/Crat/Idi1/Bdh2/Gltp/Dhcr24/Ppt2/Pmvk/Oxct1/Pla2g15/Nsdhl/Plbd1/Acot3/Sqle/Pip5k1a/Psap/Akr1b8/Acsl3/Chpt1/Acadm/Slc44a2/Slc44a1/Rufy1/Mvk/Sgpp1/Hsd17b7/Cept1/Elovl5/Baat/Acot2/Mcat/Fasn/Hexa/Ncoa2/Asah1/Ebp/Ormdl3/Aldh3a2…	Not Sig.
R-MMU-71291	Metabolism of amino acids and derivatives	188	0.171931	1.62211	0.0264766	0.183067	0.151826	3299	tags=68%, list=56%, signal=30%	Cdo1/Crym/Dhtkd1/Aass/Lipt2/Dmgdh/Pycr2/Slc25a21/Phgdh/Prodh/Slc44a1/Ckb/Asrgl1/Paox/Dlat/Ddo/Mat1a/Hibadh/Cth/Adi1/Tat/Cbs/Slc25a10/Aspa/Enoph1/Asns/Phykpl/Bckdhb/Gcsh/Ado/Glul/Kynu/Auh/Psmb8/Txn2/Aldh4a1/Bbox1/Psme1/Psme2/Mpst/Psmd5/Pdhx/Psmb1/Srr/Mtr/Psmd9/Agxt2/Gstz1/Psmb2/Psmc2/Aldh7a1/Pdhb/Amt/Hoga1/Pipox/Psmc3/Mri1/Ckm/Sephs2/Psme4/Gatm/Pdha1/Gpt/Aldh6a1/Oat/Psmb3/Gpt2/Slc25a12/Txnrd1/Ogdh…	Not Sig.
R-MMU-9716542	Signaling by Rho GTPases, Miro GTPases and RHOBTB3	327	0.163127	1.71155	0.00548753	0.0887097	0.0735711	3048	tags=64%, list=52%, signal=32%	Cav1/Prkcb/Stbd1/S100a9/Prkcd/Arhgap25/Prkca/Abr/Git1/Myl9/Vim/Def6/Ppp2cb/Pard6b/Sh3bp1/Ppp2r5e/Flna/Ncf2/Evl/Ckb/Rhpn2/Cyba/Flot2/Myh10/Lrrc41/Flot1/Arhgdia/Pgrmc2/Arpc3/Txnl1/Sowahc/Rhog/Pak4/Arhgap45/Ncoa2/Cavin1/Myo19/Ncf1/Wdr6/Tax1bp3/Pkn1/Aldh3a2/Ktn1/Ywhah/Baiap2l1/Arpc5/Plin3/Iqgap1/Clasp2/Ppp2r5a/Itgb1/Cdc37/Maco1/Arhgap6/Vamp3/Arpc4/Baiap2/Actr3/Itsn1/Farp2/Dync1li2/Stom/Iqgap2/Msi2/Dy…	Not Sig.
R-MMU-445355	Smooth Muscle Contraction	19	0.375073	1.71983	0.024617	0.174618	0.144819	2319	tags=74%, list=40%, signal=45%	Tpm2/Myl9/Itgb5/Pxn/Tpm1/Aldh2/Pak2/Tln1/Vcl/Myl6/Tpm4/Sorbs1/Myl12b/Itga1	Not Sig.
R-MMU-194315	Signaling by Rho GTPases	320	0.164585	1.72034	0.0049699	0.0859082	0.0712476	3048	tags=64%, list=52%, signal=32%	Cav1/Prkcb/Stbd1/S100a9/Prkcd/Arhgap25/Prkca/Abr/Git1/Myl9/Vim/Def6/Ppp2cb/Pard6b/Sh3bp1/Ppp2r5e/Flna/Ncf2/Evl/Ckb/Rhpn2/Cyba/Flot2/Myh10/Flot1/Arhgdia/Pgrmc2/Arpc3/Txnl1/Sowahc/Rhog/Pak4/Arhgap45/Ncoa2/Cavin1/Ncf1/Wdr6/Tax1bp3/Pkn1/Aldh3a2/Ktn1/Ywhah/Baiap2l1/Arpc5/Iqgap1/Clasp2/Ppp2r5a/Itgb1/Cdc37/Maco1/Arhgap6/Vamp3/Arpc4/Baiap2/Actr3/Itsn1/Farp2/Dync1li2/Stom/Iqgap2/Msi2/Dynll1/Capzb/Arhgef5/…	Not Sig.
R-MMU-112316	Neuronal System	72	0.234486	1.72529	0.030871	0.198129	0.164317	1753	tags=47%, list=30%, signal=34%	Prkcb/Epb41l1/Chrna4/Prkca/Naaa/Flot2/Flot1/Camk2d/Grm1/Plcb3/Prkar1a/Il1rap/Abcc9/Lin7c/Dnajc5/Glul/Aldh2/Arl6ip5/Nsf/Maoa/Plcb1/Camk1/Tspan7/Adcy9/Stxbp1/Slc6a13/Ap2a1/Slc1a2/Gng12/Prkaca/Cask/Creb1/Ap2a2/Ap2b1	Not Sig.
R-MMU-1630316	Glycosaminoglycan metabolism	40	0.289241	1.72996	0.0320665	0.198977	0.165021	1331	tags=42%, list=23%, signal=33%	Arsb/Glb1l/Hexb/Prelp/Galns/Gusb/Lum/Bgn/Dcn/Sdc1/Has1/Hexa/Hyal1/Ids/Hgsnat/Ogn/Glb1	Not Sig.
R-MMU-2132295	MHC class II antigen presentation	64	0.248333	1.74346	0.0311111	0.198129	0.164317	3008	tags=72%, list=51%, signal=35%	Dnm3/Ctsh/Ctss/Ctsa/Ifi30/Ctsd/Actr1b/Dctn2/Ctsb/Ctsl/Cd74/Dctn3/Dync1li2/Capza2/Ctsc/Dynll1/Capzb/Ctso/Sec24a/Ctsf/Osbpl1a/Kif5b/Actr1a/Ap2a1/Dctn5/Tubb1/Ap2a2/Ap2b1/Dctn4/Dctn1/Dync1i2/Klc4/Dnm2/Dync1h1/Kif2a/Dync1li1/Ap2m1/Sec23a/Tubb2a/Kif1b/Sec31a/Ap1m1/Ap1g1/Ap1b1/Tuba8/Tubb4b	Not Sig.
R-MMU-399719	Trafficking of AMPA receptors	13	0.442358	1.74746	0.0286873	0.191073	0.158466	1753	tags=69%, list=30%, signal=49%	Prkcb/Epb41l1/Prkca/Camk2d/Nsf/Tspan7/Ap2a1/Ap2a2/Ap2b1	Not Sig.
R-MMU-399721	Glutamate binding, activation of AMPA receptors and synaptic plasticity	13	0.442358	1.74746	0.0286873	0.191073	0.158466	1753	tags=69%, list=30%, signal=49%	Prkcb/Epb41l1/Prkca/Camk2d/Nsf/Tspan7/Ap2a1/Ap2a2/Ap2b1	Not Sig.
R-MMU-1280218	Adaptive Immune System	311	0.167694	1.74775	0.00667538	0.0897467	0.0744311	3530	tags=72%, list=60%, signal=30%	Treml1/Ppl/Prkcb/Dnm3/Fbxl8/Sh3kbp1/Ube2j2/Ube2q1/Itpr3/Smurf1/Stub1/Cdc34/Ctsh/Ctss/Ctsa/Ppp2cb/Trim32/Ifi30/Ppp2r5e/Ncf2/Ctsd/Actr1b/Cyba/Dctn2/Lrrc41/Itgb2/Ube2l3/Card11/Ctsb/Ctsl/Wwp1/Ifitm2/Vamp8/Ncf1/H2-Q10/Cd74/Fbxo22/Glmn/Ube2d3/Dctn3/Ppp3ca/Inpp5d/Fbxo4/Ppp2r5a/Itgb1/Vamp3/Itgb5/Dync1li2/Capza2/Rap1b/Psmb8/Ctsc/Dynll1/Capzb/Ctso/Ube2n/Stim1/Psme1/Psme2/Tapbp/Fbxo6/Ube2v1/Pak2/Npepps/Sec2…	Not Sig.
R-MMU-5627123	RHO GTPases activate PAKs	12	0.458976	1.75457	0.0319301	0.198977	0.165021	2313	tags=83%, list=39%, signal=51%	Myl9/Flna/Myh10/Pak2/Ppp1r12a/Cdc42/Myl6/Myh9/Ppp1cb/Myl12b	Not Sig.
R-MMU-9013149	RAC1 GTPase cycle	86	0.227056	1.76397	0.0150736	0.121593	0.100843	2684	tags=64%, list=46%, signal=35%	Cav1/Arhgap25/Abr/Git1/Def6/Sh3bp1/Ncf2/Cyba/Arhgdia/Pak4/Arhgap45/Ncf1/Pkn1/Ktn1/Baiap2l1/Iqgap1/Itgb1/Vamp3/Baiap2/Farp2/Iqgap2/Arhgef5/Pak2/Emd/Pik3ca/Pkn2/Cdc42ep1/Arhgap42/Cdc42ep4/Dock1/Cdc42/Dock2/Wasf2/Swap70/Esyt1/Ngef/Arhgap1/Pik3r1/Arap1/Lamtor1/Arhgef18/Gna13/Arhgdib/Vav2/Tfrc/Erbin/Arhgap17/Arhgap35/Snap23/Cyfip1/Mcam/Dock5/Taok3/Lbr/Dock4	Not Sig.
R-MMU-112043	PLC beta mediated events	12	0.463598	1.77224	0.0298155	0.194405	0.161229	1837	tags=75%, list=31%, signal=52%	Prkcd/Prkca/Plcb3/Prkar1a/Grk2/Plcb1/Adcy9/Prkaca/Prkacb	Not Sig.
R-MMU-5673000	RAF activation	22	0.365325	1.77503	0.0299909	0.194405	0.161229	3021	tags=86%, list=52%, signal=42%	Ppp2cb/Ppp2r5e/Camk2d/Braf/Ppp2r5a/Raf1/Brap/Araf/Shoc2/Map2k1/Ppp2r1a/Hras/Ppp1cb/Ppp1cc/Ppp2r1b/Ppp2r5c/Kras/Mark3/Ywhab	Not Sig.
R-MMU-9013408	RHOG GTPase cycle	50	0.280336	1.80465	0.0157435	0.124576	0.103317	2784	tags=72%, list=48%, signal=38%	Cav1/Stbd1/Arhgdia/Pgrmc2/Rhog/Pak4/Ktn1/Itgb1/Vamp3/Itsn1/Iqgap2/Arhgef5/Pak2/Ankle2/Emd/Cdc42ep1/Dock1/Cdc42/Dock2/Esyt1/Arhgap1/Pik3r1/Lamtor1/Arfgap3/Arhgdib/Vav2/Tfrc/Erbin/Dsg2/Arhgap35/Cyfip1/Mcam/Dock5/Lbr/Dock4/Rbm39	Not Sig.
R-MMU-9013407	RHOH GTPase cycle	20	0.387391	1.80862	0.0244845	0.174618	0.144819	2350	tags=75%, list=40%, signal=45%	Cav1/Arhgdia/Pak4/Vamp3/Stom/Pak2/Rock2/Mtr/Fam91a1/Rock1/Jup/Csk/Lamtor1/Arhgdib/Tfrc	Not Sig.
R-MMU-8956319	Nucleotide catabolism	21	0.38203	1.82142	0.0230225	0.168832	0.14002	2199	tags=71%, list=38%, signal=45%	Dpyd/Upb1/Nt5e/Nt5c2/Entpd5/Gda/Tymp/Entpd8/Nudt16/Xdh/Entpd1/Nudt9/Upp1/Dnph1/Pnp	Not Sig.
R-MMU-388396	GPCR downstream signalling	90	0.233708	1.83151	0.0103316	0.10001	0.0829428	2029	tags=51%, list=35%, signal=34%	Adrb1/Itpr3/Prkcd/Hebp1/Prkca/Abr/Sct/Ppp2cb/F2/Pf4/Anxa1/Pde4c/Psap/Grm1/Plcb3/Prkar1a/Grk2/Itgb1/Itsn1/Arhgef5/Shc1/Plcb1/Pik3ca/Rock2/Adcy9/Arhgef1/Rock1/Pde2a/C3/Itpr1/Cdc42/Gng12/Prkaca/Creb1/Akap13/Pde3b/Itga5/Cdk5/Ppp2r1a/Prkacb/Arrb2/Ngef/Hras/Pik3r1/Arhgef18/Gna13	Not Sig.
R-MMU-114608	Platelet degranulation	68	0.258151	1.85355	0.0127166	0.113559	0.0941795	2159	tags=54%, list=37%, signal=35%	Pros1/Cd63/Itih3/Itih4/Orm1/Pf4/Flna/Apoh/Psap/Plek/Endod1/Apoa1/Clu/Vwf/Serping1/Fga/Pecam1/Lamp2/Lgals3bp/Fgb/Serpinf2/Nhlrc2/Fermt3/Tln1/Ahsg/Tagln2/Wdr1/Ecm1/Vcl/Aldoa/Anxa5/Actn4/Alb/Cyb5r1/Hrg/Stxbp2/Itga2b	Not Sig.
R-MMU-375276	Peptide ligand-binding receptors	10	0.526392	1.85363	0.022209	0.16727	0.138725	861	tags=60%, list=15%, signal=51%	Hebp1/F2/Pf4/Anxa1/Psap/Nln	Not Sig.
R-MMU-372790	Signaling by GPCR	94	0.233428	1.85729	0.0144498	0.120581	0.100003	2029	tags=51%, list=35%, signal=34%	Adrb1/Itpr3/Prkcd/Hebp1/Prkca/Abr/Sct/Ppp2cb/F2/Pf4/Anxa1/Pde4c/Psap/Adgre5/Grm1/Plcb3/Nln/Prkar1a/Grk2/Itgb1/Itsn1/Arhgef5/Shc1/Plcb1/Pik3ca/Rock2/Adcy9/Arhgef1/Rock1/Pde2a/C3/Itpr1/Cdc42/Gng12/Prkaca/Creb1/Akap13/Pde3b/Itga5/Cdk5/Ppp2r1a/Prkacb/Arrb2/Ngef/Hras/Pik3r1/Arhgef18/Gna13	Not Sig.
R-MMU-6805567	Keratinization	11	0.506852	1.86102	0.0163701	0.126433	0.104857	2483	tags=91%, list=42%, signal=52%	Krt10/Ppl/Krt1/Krt76/Krt8/Jup/Tgm1/Dsp/Pkp4/Dsg2	Not Sig.
R-MMU-6809371	Formation of the cornified envelope	11	0.506852	1.86102	0.0163701	0.126433	0.104857	2483	tags=91%, list=42%, signal=52%	Krt10/Ppl/Krt1/Krt76/Krt8/Jup/Tgm1/Dsp/Pkp4/Dsg2	Not Sig.
R-MMU-140875	Common Pathway of Fibrin Clot Formation	14	0.462857	1.86977	0.0214479	0.163907	0.135936	1030	tags=57%, list=18%, signal=47%	Pros1/Proc/Serpine2/F2/Pf4/F10/Fga/Fgb	Not Sig.
R-MMU-9013106	RHOC GTPase cycle	41	0.314263	1.89142	0.00939528	0.0960394	0.0796499	2801	tags=76%, list=48%, signal=40%	Cav1/Abr/Flot2/Flot1/Arhgdia/Cavin1/Pkn1/Iqgap1/Maco1/Vamp3/Stom/Arhgef5/Rock2/Pkn2/Arhgef1/Rock1/Jup/Diaph1/Akap13/Arhgap1/Tjp2/Pik3r1/Slk/Vav2/Tfrc/Erbin/Arhgap35/Mcam/Lbr/Acbd5/Arhgap18	Not Sig.
R-MMU-418594	G alpha (i) signalling events	31	0.350434	1.91193	0.0128262	0.113559	0.0941795	2533	tags=74%, list=43%, signal=42%	Prkcd/Hebp1/Prkca/Ppp2cb/Pf4/Anxa1/Pde4c/Psap/Plcb3/Prkar1a/Grk2/Plcb1/Adcy9/C3/Gng12/Prkaca/Cdk5/Ppp2r1a/Prkacb/Gnai3/Ppp2r1b/Gna11/Gnb1	Not Sig.
R-MMU-9013423	RAC3 GTPase cycle	52	0.295754	1.94069	0.00592205	0.0887097	0.0735711	2784	tags=73%, list=48%, signal=39%	Cav1/Stbd1/Abr/Git1/Ncf2/Cyba/Pgrmc2/Pak4/Ncf1/Baiap2l1/Itgb1/Arhgap6/Vamp3/Baiap2/Pak2/Emd/Cdc42ep1/Arhgap42/Cdc42/Wasf2/Swap70/Esyt1/Arhgap1/Pik3r1/Lamtor1/Arhgdib/Vav2/Tfrc/Erbin/Dsg2/Arhgap17/Arhgap35/Snap23/Cyfip1/Mcam/Taok3/Lbr/Rbm39	Not Sig.
R-MMU-76005	Response to elevated platelet cytosolic Ca2+	71	0.270527	1.97439	0.00564036	0.0887097	0.0735711	2447	tags=61%, list=42%, signal=36%	Pros1/Cd63/Prkcb/Itih3/Itih4/Prkca/Orm1/Pf4/Flna/Apoh/Psap/Plek/Endod1/Apoa1/Clu/Vwf/Serping1/Fga/Pecam1/Lamp2/Lgals3bp/Fgb/Serpinf2/Nhlrc2/Fermt3/Tln1/Ahsg/Tagln2/Wdr1/Ecm1/Vcl/Aldoa/Anxa5/Actn4/Alb/Cyb5r1/Hrg/Stxbp2/Itga2b/Stxbp3/Apool/F13a1/Plg	Not Sig.
R-MMU-397014	Muscle contraction	47	0.313087	1.97779	0.00899049	0.0960394	0.0796499	2319	tags=64%, list=40%, signal=39%	Myl1/Mme/Tpm2/Itpr3/Atp2a3/Des/Myl9/Vim/Camk2d/Abcc9/Itgb5/Pxn/Tpm1/Aldh2/Stim1/Pak2/Tln1/Akap9/Sri/Atp2b4/Itpr1/Prkaca/Vcl/Myl6/Tpm4/Fxyd1/Ces1d/Sorbs1/Myl12b/Itga1	Not Sig.
R-MMU-112314	Neurotransmitter receptors and postsynaptic signal transmission	32	0.357839	1.98728	0.0105942	0.100928	0.0837039	2533	tags=75%, list=43%, signal=43%	Prkcb/Epb41l1/Chrna4/Prkca/Camk2d/Plcb3/Prkar1a/Nsf/Plcb1/Camk1/Tspan7/Adcy9/Ap2a1/Gng12/Prkaca/Creb1/Ap2a2/Ap2b1/Prkacb/Dlg3/Gnai3/Ap2m1/Rps6ka3/Gnb1	Not Sig.
R-MMU-112315	Transmission across Chemical Synapses	54	0.298977	1.99274	0.0121095	0.109893	0.0911397	1837	tags=56%, list=31%, signal=38%	Prkcb/Epb41l1/Chrna4/Prkca/Naaa/Camk2d/Plcb3/Prkar1a/Lin7c/Dnajc5/Glul/Aldh2/Arl6ip5/Nsf/Maoa/Plcb1/Camk1/Tspan7/Adcy9/Stxbp1/Slc6a13/Ap2a1/Slc1a2/Gng12/Prkaca/Cask/Creb1/Ap2a2/Ap2b1/Prkacb	Not Sig.
R-MMU-1793185	Chondroitin sulfate/dermatan sulfate metabolism	14	0.495827	2.00295	0.0136295	0.118554	0.0983226	1110	tags=57%, list=19%, signal=46%	Arsb/Hexb/Bgn/Dcn/Sdc1/Hexa/Hyal1/Ids	Not Sig.
R-MMU-418555	G alpha (s) signalling events	22	0.412611	2.00478	0.0114108	0.104864	0.0869684	1860	tags=64%, list=32%, signal=44%	Adrb1/Sct/Pde4c/Prkar1a/Grk2/Itgb1/Shc1/Pde2a/Gng12/Prkaca/Pde3b/Itga5/Prkacb/Arrb2	Not Sig.
R-MMU-8980692	RHOA GTPase cycle	76	0.269138	2.0094	0.00276956	0.0609303	0.0505323	2703	tags=68%, list=46%, signal=37%	Cav1/Stbd1/Abr/Def6/Rhpn2/Flot2/Flot1/Arhgdia/Pgrmc2/Sowahc/Arhgap45/Cavin1/Pkn1/Ktn1/Iqgap1/Maco1/Arhgap6/Vamp3/Stom/Arhgef5/Rock2/Pkn2/Arhgef1/Rock1/Jup/Diaph1/Arhgap42/Akap13/Dock2/Ccdc115/Ddrgk1/Bcap31/Atp6ap1/Ngef/Arhgap1/Tjp2/Pik3r1/Hmox2/Arap1/Arhgef18/Scfd1/Slk/Arhgdib/Vav2/Tfrc/Erbin/Emc3/Arhgap35/Snap23/Mcam/Lbr/Acbd5	Not Sig.
R-MMU-428157	Sphingolipid metabolism	36	0.359006	2.07163	0.00561192	0.0887097	0.0735711	1829	tags=61%, list=31%, signal=42%	Arsb/Glb1l/Galc/Hexb/Plpp3/Aldh3b1/Ctsa/Gltp/Psap/Sgpp1/Hexa/Asah1/Ormdl3/Aldh3a2/Gm2a/Sphk2/Glb1/Esyt2/Arsa/Smpd4/Gba2/Esyt1	Not Sig.
R-MMU-163841	Gamma carboxylation, hypusine formation and arylsulfatase activation	23	0.431464	2.12508	0.00521935	0.0881221	0.0730837	1049	tags=52%, list=18%, signal=43%	Pros1/Arsb/Dnajc24/Dph1/Proc/Proz/F2/Ggcx/Dph3/F10/F9/Dph2	Not Sig.
R-MMU-9013026	RHOB GTPase cycle	36	0.369889	2.13443	0.00426641	0.0815109	0.0676007	2593	tags=78%, list=44%, signal=44%	Cav1/Abr/Rhpn2/Flot2/Flot1/Sowahc/Cavin1/Pkn1/Vamp3/Stom/Arhgef5/Rock2/Pkn2/Arhgef1/Rock1/Jup/Diaph1/Akap13/Arhgap1/Tjp2/Pik3r1/Slk/Vav2/Tfrc/Erbin/Arhgap35/Snap23/Mcam	Not Sig.
R-MMU-140877	Formation of Fibrin Clot (Clotting Cascade)	22	0.439587	2.13585	0.00490099	0.0859082	0.0712476	1030	tags=55%, list=18%, signal=45%	Pros1/Proc/Serpine2/F2/Pf4/F10/Vwf/Prcp/Serping1/Fga/F9/Fgb	Not Sig.
R-MMU-1660662	Glycosphingolipid metabolism	23	0.437395	2.1543	0.0044413	0.0826766	0.0685675	1829	tags=70%, list=31%, signal=48%	Arsb/Glb1l/Galc/Hexb/Ctsa/Gltp/Psap/Hexa/Asah1/Gm2a/Glb1/Esyt2/Arsa/Smpd4/Gba2/Esyt1	Not Sig.
R-MMU-1614558	Degradation of cysteine and homocysteine	11	0.590244	2.16721	0.0059873	0.0887097	0.0735711	1	tags=9%, list=0%, signal=9%	Cdo1	Not Sig.
R-MMU-140837	Intrinsic Pathway of Fibrin Clot Formation	14	0.558052	2.25432	0.00358321	0.0727217	0.0603114	952	tags=64%, list=16%, signal=54%	Pros1/Proc/Serpine2/F2/F10/Vwf/Prcp/Serping1/F9	Not Sig.
R-MMU-500792	GPCR ligand binding	21	0.477004	2.27424	0.00239226	0.0560253	0.0464643	861	tags=48%, list=15%, signal=41%	Adrb1/Hebp1/Sct/F2/Pf4/Anxa1/Psap/Adgre5/Grm1/Nln	Not Sig.

## Sheet: Data Table S3(iii)
Data Table S3(iii). GSEA list of significantly enriched Reactome pathways from 12-month-old Casp2C320S versus Casp2+/+ (WT) liver samples. List is associated with Extended Data Figure 7b.
ID	Description	Set Size	Enrichment Score	NES	pvalue	p.adjust	qvalue	rank	leading_edge	core_enrichment	Significant
R-MMU-170822	Regulation of Glucokinase by Glucokinase Regulatory Protein	27	-0.434458	-2.86645	1.42368e-05	0.00825278	0.00792571	1941	tags=78%, list=32%, signal=53%	Nup107/Aaas/Nup85/Nup54/Nup160/Nup98/Nup133/Pom121/Nup93/Nup88/Nup210/Gckr/Seh1l/Nup155/Nup214/Ranbp2/Nup43/Nup35/Nup37/Gck/Nup62	Significant
R-MMU-159227	Transport of the SLBP independent Mature mRNA	30	-0.39327	-2.65185	3.28796e-05	0.00825278	0.00792571	2329	tags=80%, list=38%, signal=50%	Nxf1/Tpr/Ncbp1/Nup107/Aaas/Nup85/Nup54/Nup160/Nup98/Nup133/Pom121/Nup93/Nup88/Nup210/Seh1l/Nup155/Nup214/Ranbp2/Eif4e/Ncbp2/Nup43/Nup35/Nup37/Nup62	Significant
R-MMU-159230	Transport of the SLBP Dependant Mature mRNA	30	-0.39327	-2.65185	3.28796e-05	0.00825278	0.00792571	2329	tags=80%, list=38%, signal=50%	Nxf1/Tpr/Ncbp1/Nup107/Aaas/Nup85/Nup54/Nup160/Nup98/Nup133/Pom121/Nup93/Nup88/Nup210/Seh1l/Nup155/Nup214/Ranbp2/Eif4e/Ncbp2/Nup43/Nup35/Nup37/Nup62	Significant
R-MMU-3301854	Nuclear Pore Complex (NPC) Disassembly	25	-0.415739	-2.63352	6.16989e-05	0.00901584	0.00865853	1941	tags=76%, list=32%, signal=52%	Nup107/Aaas/Nup85/Nup54/Nup160/Nup98/Nup133/Pom121/Nup93/Nup88/Nup210/Seh1l/Nup155/Nup214/Ranbp2/Nup43/Nup35/Nup37/Nup62	Significant
R-MMU-211000	Gene Silencing by RNA	35	-0.346798	-2.46541	9.95674e-05	0.00901584	0.00865853	2968	tags=86%, list=49%, signal=44%	Sec13/Ago2/Rae1/Ipo8/Tpr/Tsnax/Nup107/Tnrc6b/Aaas/Nup85/Prkra/Nup54/Nup160/Ago1/Tsn/Nup98/Nup133/Pom121/Nup93/Nup88/Nup210/Seh1l/Nup155/Nup214/Ranbp2/Nup43/Nup35/Nup37/Ago3/Nup62	Significant
R-MMU-159231	Transport of Mature mRNA Derived from an Intronless Transcript	37	-0.334859	-2.46161	7.39199e-05	0.00901584	0.00865853	2408	tags=76%, list=40%, signal=46%	Cpsf2/Nxf1/Tpr/Cpsf1/Ncbp1/Cpsf3/Nup107/Aaas/Nup85/Nup54/Nup160/Nup98/Nup133/Pom121/Nup93/Nup88/Nup210/Seh1l/Nup155/Nup214/Ranbp2/Eif4e/Ncbp2/Nup43/Nup35/Nup37/Nup62/Cpsf4	Significant
R-MMU-159234	Transport of Mature mRNAs Derived from Intronless Transcripts	37	-0.334859	-2.46161	7.39199e-05	0.00901584	0.00865853	2408	tags=76%, list=40%, signal=46%	Cpsf2/Nxf1/Tpr/Cpsf1/Ncbp1/Cpsf3/Nup107/Aaas/Nup85/Nup54/Nup160/Nup98/Nup133/Pom121/Nup93/Nup88/Nup210/Seh1l/Nup155/Nup214/Ranbp2/Eif4e/Ncbp2/Nup43/Nup35/Nup37/Nup62/Cpsf4	Significant
R-MMU-191859	snRNP Assembly	36	-0.336833	-2.42241	0.000107759	0.00901584	0.00865853	1941	tags=69%, list=32%, signal=48%	Nup107/Snrpd1/Aaas/Nup85/Wdr77/Nup54/Nup160/Nup98/Nup133/Pom121/Snrpd2/Nup93/Nup88/Nup210/Seh1l/Nup155/Nup214/Ranbp2/Nup43/Gemin5/Nup35/Nup37/Nup62/Snrpe/Ddx20	Significant
R-MMU-194441	Metabolism of non-coding RNA	36	-0.336833	-2.42241	0.000107759	0.00901584	0.00865853	1941	tags=69%, list=32%, signal=48%	Nup107/Snrpd1/Aaas/Nup85/Wdr77/Nup54/Nup160/Nup98/Nup133/Pom121/Snrpd2/Nup93/Nup88/Nup210/Seh1l/Nup155/Nup214/Ranbp2/Nup43/Gemin5/Nup35/Nup37/Nup62/Snrpe/Ddx20	Significant
R-MMU-390522	Striated Muscle Contraction	10	0.726372	2.44976	0.000156235	0.010695	0.0102711	591	tags=50%, list=10%, signal=45%	Myl1/Tnnc2/Tpm1/Tpm3/Tpm2	Significant
R-MMU-4570464	SUMOylation of RNA binding proteins	33	-0.342275	-2.4329	0.000143419	0.010695	0.0102711	1941	tags=70%, list=32%, signal=48%	Nup107/Aaas/Nup85/Nop58/Nup54/Nup160/Nup98/Nup133/Rnf2/Pom121/Nup93/Nup88/Nup210/Seh1l/Nup155/Nup214/Ranbp2/Nup43/Nup35/Nup37/Nup62/Ring1/Sumo2	Significant
R-MMU-68962	Activation of the pre-replicative complex	10	0.724438	2.44324	0.000171131	0.0107384	0.0103129	280	tags=40%, list=5%, signal=38%	Orc4/Orc5/Pole3/Mcm3	Significant
R-MMU-4551638	SUMOylation of chromatin organization proteins	34	-0.337321	-2.45156	0.000201222	0.0116554	0.0111935	1959	tags=71%, list=32%, signal=48%	Hdac2/Nup107/Aaas/Nup85/Nup54/Nup160/Nup98/Nup133/Rnf2/Pom121/Nup93/Nup88/Nup210/Seh1l/Nup155/Nup214/Ranbp2/Nup43/Nup35/Nup37/Nup62/Ring1/Sumo2/Sumo3	Significant
R-MMU-4085377	SUMOylation of SUMOylation proteins	28	-0.359689	-2.37691	0.000300623	0.0161692	0.0155284	1941	tags=71%, list=32%, signal=49%	Nup107/Aaas/Nup85/Nup54/Nup160/Nup98/Nup133/Pom121/Nup93/Nup88/Nup210/Seh1l/Nup155/Nup214/Ranbp2/Nup43/Nup35/Nup37/Nup62/Sumo2	Significant
R-MMU-176187	Activation of ATR in response to replication stress	13	0.642342	2.38451	0.000403983	0.0202799	0.0194762	483	tags=38%, list=8%, signal=35%	Orc4/Orc5/Rfc4/Mcm3/Rfc2	Significant
R-MMU-5578749	Transcriptional regulation by small RNAs	28	-0.348208	-2.30105	0.000478752	0.0225313	0.0216383	2968	tags=86%, list=49%, signal=44%	Sec13/Ago2/Rae1/Ipo8/Tpr/Nup107/Aaas/Nup85/Nup54/Nup160/Nup98/Nup133/Pom121/Nup93/Nup88/Nup210/Seh1l/Nup155/Nup214/Ranbp2/Nup43/Nup35/Nup37/Nup62	Significant
R-MMU-191273	Cholesterol biosynthesis	21	-0.415786	-2.36369	0.000570003	0.0239087	0.0229612	1615	tags=71%, list=27%, signal=53%	Mvk/Nsdhl/Mvd/Sqle/Ebp/Sc5d/Tm7sf2/Fdps/Dhcr7/Fdft1/Idi1/Pmvk/Msmo1/Srebf1/Hmgcr	Significant
R-MMU-4615885	SUMOylation of DNA replication proteins	32	-0.326095	-2.29355	0.000571523	0.0239087	0.0229612	1941	tags=69%, list=32%, signal=47%	Nup107/Aaas/Nup85/Nup54/Nup160/Nup98/Nup133/Rangap1/Pom121/Nup93/Nup88/Nup210/Seh1l/Nup155/Nup214/Ranbp2/Nup43/Nup35/Nup37/Nup62/Sumo2/Sumo3	Significant
R-MMU-190828	Gap junction trafficking	17	0.556045	2.28722	0.000607991	0.0240957	0.0231407	13	tags=12%, list=0%, signal=12%	Gja8/Tuba8	Significant
R-MMU-72766	Translation	201	0.226593	1.9256	0.00105954	0.0398915	0.0383106	2884	tags=65%, list=47%, signal=35%	Eif1ax/Rps25/Rpl37/Rplp1/Eif3j1/Mrpl34/Mrps18a/Mrps18c/Rps15a/Aurkaip1/Rpl7/Mrps33/Rpl24/Mrpl49/Mrps21/Rpl38/Mrpl12/Rpl27a/Rps19/Rpl39/Trmt112/Mrpl52/Mrps36/Rpl31/Rpsa/Rpl36a/Mrpl41/Oxa1l/Mrps30/Mrps26/Rps27l/Rps3/Mrpl11/Mrpl47/Rpl13a/Rps28/Eif4h/Rpl6/Rpl29/Rpl35/Mrpl21/Mrps27/Mrpl33/Mrps14/Rpl18/Rps8/Rpl22/Mrps31/Mrpl18/Rplp2/Rps9/Mrpl10/Rpl22l1/Rpl32/Pabpc1/Rpl15/Mrps6/Srp14/Ptcd3/Rps26/Ppa1/Rp…	Significant
R-MMU-190861	Gap junction assembly	11	0.674229	2.32833	0.00117281	0.0420536	0.040387	13	tags=18%, list=0%, signal=18%	Gja8/Tuba8	Significant
R-MMU-5389840	Mitochondrial translation elongation	82	0.307118	2.10888	0.00136745	0.0468041	0.0449492	3208	tags=80%, list=53%, signal=39%	Mrpl34/Mrps18a/Mrps18c/Aurkaip1/Mrps33/Mrpl49/Mrps21/Mrpl12/Mrpl52/Mrps36/Mrpl41/Oxa1l/Mrps30/Mrps26/Mrpl11/Mrpl47/Mrpl21/Mrps27/Mrpl33/Mrps14/Mrps31/Mrpl18/Mrpl10/Mrps6/Ptcd3/Mrpl15/Mrps24/Mrpl42/Mrpl3/Mrpl16/Mrpl55/Mrps18b/Mrpl24/Mrps16/Mrpl28/Mrpl44/Gfm1/Mrps28/Mrpl46/Dap3/Mrpl13/Mrpl45/Mrpl19/Mrpl50/Mrpl37/Gadd45gip1/Mrps35/Mrps9/Mrpl14/Mrpl57/Mrpl35/Mrps22/Mrpl58/Mrps25/Mrpl2/Eral1/Mrps15/Mr…	Significant
R-MMU-3232142	SUMOylation of ubiquitinylation proteins	28	-0.323492	-2.13771	0.00153384	0.0502167	0.0482266	1941	tags=68%, list=32%, signal=46%	Nup107/Aaas/Nup85/Nup54/Nup160/Nup98/Nup133/Pom121/Nup93/Nup88/Nup210/Seh1l/Nup155/Nup214/Ranbp2/Nup43/Nup35/Nup37/Nup62	Not Sig.
R-MMU-397014	Muscle contraction	47	0.385838	2.25964	0.00161258	0.0505948	0.0485897	892	tags=32%, list=15%, signal=27%	Myl1/Tnnc2/Itpr3/Actg2/Tpm1/Sri/Atp1b1/Tpm3/Myl9/Aldh2/Tpm2/Myl12b/Ces1d/Atp2a2/Atp2a3	Not Sig.
R-MMU-157858	Gap junction trafficking and regulation	18	0.540063	2.27709	0.00209226	0.0630189	0.0605214	13	tags=11%, list=0%, signal=11%	Gja8/Tuba8	Not Sig.
R-MMU-5368287	Mitochondrial translation	85	0.292485	2.01604	0.00395275	0.114478	0.109941	3208	tags=79%, list=53%, signal=38%	Mrpl34/Mrps18a/Mrps18c/Aurkaip1/Mrps33/Mrpl49/Mrps21/Mrpl12/Mrpl52/Mrps36/Mrpl41/Oxa1l/Mrps30/Mrps26/Mrpl11/Mrpl47/Mrpl21/Mrps27/Mrpl33/Mrps14/Mrps31/Mrpl18/Mrpl10/Mrps6/Ptcd3/Mrpl15/Mrps24/Mrpl42/Mrpl3/Mrpl16/Mrpl55/Mrps18b/Mrpl24/Mrps16/Mrpl28/Mrpl44/Gfm1/Mrps28/Mrpl46/Dap3/Mrpl13/Mrpl45/Mrpl19/Mrpl50/Mrpl37/Gadd45gip1/Mrps35/Mrps9/Mrpl14/Mrpl57/Mrpl35/Mrrf/Mrps22/Mrpl58/Mrps25/Mrpl2/Eral1/Mrps…	Not Sig.
R-MMU-5419276	Mitochondrial translation termination	84	0.29023	1.99583	0.00545709	0.152192	0.146161	3208	tags=79%, list=53%, signal=38%	Mrpl34/Mrps18a/Mrps18c/Aurkaip1/Mrps33/Mrpl49/Mrps21/Mrpl12/Mrpl52/Mrps36/Mrpl41/Oxa1l/Mrps30/Mrps26/Mrpl11/Mrpl47/Mrpl21/Mrps27/Mrpl33/Mrps14/Mrps31/Mrpl18/Mrpl10/Mrps6/Ptcd3/Mrpl15/Mrps24/Mrpl42/Mrpl3/Mrpl16/Mrpl55/Mrps18b/Mrpl24/Mrps16/Mrpl28/Mrpl44/Mrps28/Mrpl46/Dap3/Mrpl13/Mrpl45/Mrpl19/Mrpl50/Mrpl37/Gadd45gip1/Mrps35/Mrps9/Mrpl14/Mrpl57/Mrpl35/Mrrf/Mrps22/Mrpl58/Mrps25/Mrpl2/Eral1/Mrps15/Mr…	Not Sig.
R-MMU-1266738	Developmental Biology	162	0.225764	1.8322	0.00595339	0.160104	0.153759	3483	tags=73%, list=57%, signal=32%	Tuba8/Krt76/Col4a1/Evl/Krt10/Krt1/Efnb1/Pip5k1c/Prkacb/Shank3/Ncor2/Ank1/Ctnna2/Irs2/Frs2/Ncstn/Spta1/Kras/Cdk4/Tubb2a/Sdcbp/Creb1/Tuba4a/Hras/Itga2b/Ppl/Vav2/Csnk2a2/Cdk2/Nck2/Arpc5/Dsg2/Itga9/Krt8/Mapk1/Plxna4/Actb/Mapk12/Grb2/Tubb1/Dpysl2/Map2k1/Rps27a/Kalrn/Pkp4/Usp33/Tubb4b/Akt2/Tubb6/Ptprc/Lyn/Jup/Csnk2b/Farp2/Pfn1/Itsn1/Prkca/Dsc2/Itgb3/Prkaca/Itgav/Cdk5/Tuba1c/Shc1/Cebpa/Cltc/Ap2b1/Sos1/G…	Not Sig.
R-MMU-3108214	SUMOylation of DNA damage response and repair proteins	43	-0.224264	-1.8304	0.00695371	0.180557	0.173401	1941	tags=60%, list=32%, signal=41%	Nup107/Aaas/Nup85/Nup54/Nup160/Nup98/Nup133/Rnf2/Pom121/Nup93/Nup88/Nup210/Seh1l/Nup155/Nup214/Ranbp2/Nup43/Nup35/Nup37/Nup62/Ring1/Nsmce2/Sumo2/Blm/Xpc/Sumo3	Not Sig.

## Sheet: Data Table S3(iv)
Data Table S3(iv). GSEA list of significantly enriched Reactome pathways from 12-month-old Casp2-/- versus Casp2+/+ (WT) livers. List is associated with Extended Data Figure 7b.
ID	Description	Set Size	Enrichment Score	NES	pvalue	p.adjust	qvalue	rank	leading_edge	core_enrichment	Significant
R-MMU-5419276	Mitochondrial translation termination	84	0.352986	2.59316	5.60647e-05	0.0212205	0.0203013	2467	tags=71%, list=40%, signal=44%	Mrpl52/Mrps18a/Mtrf1l/Mrps18c/Mrps21/Mrpl12/Mrpl55/Mrpl49/Mrpl11/Mrps30/Mrpl41/Mrps25/Mrpl10/Mrpl47/Mrps14/Mrps33/Mrps24/Mrpl34/Aurkaip1/Mrpl16/Oxa1l/Mrpl42/Mrpl21/Mrpl13/Ptcd3/Mrpl18/Mrps26/Mrps6/Mrpl57/Mrps27/Mrps36/Mrps31/Mrpl44/Mrrf/Mrpl15/Mrps28/Mrpl45/Mrpl46/Mrpl4/Mrpl50/Mrps9/Mrpl19/Mrps5/Chchd1/Mrpl27/Mrpl30/Mrpl22/Mrps7/Mrpl37/Mrps15/Mrpl20/Mrps18b/Mrps34/Mrpl1/Mrps35/Mrpl54/Mrpl33/Mrpl5…	Significant
R-MMU-5389840	Mitochondrial translation elongation	82	0.349477	2.53715	3.17399e-05	0.0212205	0.0203013	3544	tags=90%, list=57%, signal=39%	Mrpl52/Mrps18a/Mrps18c/Mrps21/Mrpl12/Mrpl55/Mrpl49/Mrpl11/Mrps30/Mrpl41/Mrps25/Mrpl10/Mrpl47/Mrps14/Mrps33/Mrps24/Mrpl34/Aurkaip1/Mrpl16/Oxa1l/Mrpl42/Mrpl21/Mrpl13/Ptcd3/Mrpl18/Mrps26/Mrps6/Mrpl57/Mrps27/Mrps36/Mrps31/Mrpl44/Mrpl15/Mrps28/Mrpl45/Mrpl46/Mrpl4/Mrpl50/Mrps9/Mrpl19/Mrps5/Chchd1/Mrpl27/Mrpl30/Mrpl22/Mrps7/Mrpl37/Mrps15/Mrpl20/Mrps18b/Mrps34/Mrpl1/Mrps35/Mrpl54/Mrpl33/Mrpl58/Mrpl2/Mrpl…	Significant
R-MMU-5368287	Mitochondrial translation	85	0.345193	2.54691	0.000112565	0.028404	0.0271737	2329	tags=68%, list=38%, signal=43%	Mrpl52/Mrps18a/Mtrf1l/Mrps18c/Mrps21/Mrpl12/Mrpl55/Mrpl49/Mrpl11/Mrps30/Mrpl41/Mrps25/Mrpl10/Mrpl47/Mrps14/Mrps33/Mrps24/Mrpl34/Aurkaip1/Mrpl16/Oxa1l/Mrpl42/Mrpl21/Mrpl13/Ptcd3/Mrpl18/Mrps26/Mrps6/Mrpl57/Mrps27/Mrps36/Mrps31/Mrpl44/Mrrf/Mrpl15/Mrps28/Mrpl45/Mrpl46/Mrpl4/Mrpl50/Mrps9/Mrpl19/Mrps5/Chchd1/Mrpl27/Mrpl30/Mrpl22/Mrps7/Mrpl37/Mrps15/Mrpl20/Mrps18b/Mrps34/Mrpl1/Mrps35/Mrpl54/Mrpl33/Mrpl58	Significant
R-MMU-159231	Transport of Mature mRNA Derived from an Intronless Transcript	37	-0.319302	-2.41819	0.000246254	0.0372828	0.0356679	2763	tags=78%, list=45%, signal=44%	Tpr/Ncbp1/Nup133/Nup188/Cpsf4/Nup214/Cpsf1/Nup85/Cpsf2/Nup54/Cpsf3/Fip1l1/Nup98/Nup107/Eif4e/Nup93/Nup35/Ranbp2/Nup160/Wdr33/Nup155/Nup210/Nup37/Pom121/Seh1l/Nup88/Nup43/Nup62/Ncbp2	Significant
R-MMU-159234	Transport of Mature mRNAs Derived from Intronless Transcripts	37	-0.319302	-2.41819	0.000246254	0.0372828	0.0356679	2763	tags=78%, list=45%, signal=44%	Tpr/Ncbp1/Nup133/Nup188/Cpsf4/Nup214/Cpsf1/Nup85/Cpsf2/Nup54/Cpsf3/Fip1l1/Nup98/Nup107/Eif4e/Nup93/Nup35/Ranbp2/Nup160/Wdr33/Nup155/Nup210/Nup37/Pom121/Seh1l/Nup88/Nup43/Nup62/Ncbp2	Significant
R-MMU-71291	Metabolism of amino acids and derivatives	188	0.237028	2.10842	0.00041196	0.0519757	0.0497243	3148	tags=70%, list=51%, signal=35%	Phgdh/Sms/Psat1/Asns/Gcsh/Rida/Dhtkd1/Cdo1/Bckdk/Psma7/Cth/Aass/Aspa/Hpd/Got1/Cps1/Bcat2/Slc7a5/Got2/Sds/Dlst/Sqor/Bckdhb/Aldh9a1/Otc/Ado/Cbs/Sdsl/Gpt/Aldh4a1/Gpt2/Hoga1/Pdhb/Aldh6a1/Bbox1/Acat1/Ppm1k/Paox/Tat/Psmb2/Ftcd/Ass1/Psma5/Grhpr/Ivd/Psmb8/Pah/Agxt/Psmb10/Ddo/Psmb4/Bhmt2/Hibadh/Tdo2/Psma4/Hykk/Aldh7a1/Fah/Agxt2/Gls2/Slc25a15/Gnmt/Amt/Slc25a13/Tst/Gldc/Bhmt/Pdha1/Ckb/Ethe1/Mpst/Hal/Amdhd1/…	Not Sig.
R-MMU-170822	Regulation of Glucokinase by Glucokinase Regulatory Protein	27	-0.351674	-2.32071	0.000839498	0.0907857	0.0868533	2763	tags=81%, list=45%, signal=45%	Tpr/Nup133/Gck/Nup188/Nup214/Gckr/Nup85/Nup54/Nup98/Nup107/Nup93/Nup35/Ranbp2/Nup160/Nup155/Nup210/Nup37/Pom121/Seh1l/Nup88/Nup43/Nup62	Not Sig.
R-MMU-71406	Pyruvate metabolism and Citric Acid (TCA) cycle	36	0.423566	2.36501	0.00188906	0.115109	0.110123	1758	tags=67%, list=28%, signal=48%	Pdpr/Aco2/Vdac1/Ldha/Dlst/D2hgdh/Suclg2/Mdh2/Fahd1/Idh2/Cs/Pdhb/Ldhb/Pdk2/Sucla2/Me2/Adhfe1/Hagh/Pdk1/Glo1/Pdha1/Ogdh/Dlat/Pdhx	Not Sig.
R-MMU-389661	Glyoxylate metabolism and glycine degradation	27	0.469237	2.32928	0.0021833	0.115109	0.110123	1915	tags=74%, list=31%, signal=51%	Gcsh/Dhtkd1/Got2/Dlst/Bckdhb/Aldh4a1/Hoga1/Pdhb/Grhpr/Agxt/Ddo/Agxt2/Gnmt/Amt/Gldc/Pdha1/Ogdh/Dlat/Pdhx/Prodh2	Not Sig.
R-MMU-373760	L1CAM interactions	46	0.366192	2.22925	0.00273316	0.115109	0.110123	2536	tags=70%, list=41%, signal=41%	Dnm1/Tuba8/Tubb2a/Ank1/Tuba4a/Dpysl2/Sdcbp/Spta1/Itga2b/Itga9/Map2k1/Actb/Tuba1c/Tubb4b/Csnk2a2/Mapk1/Ap2a2/Ap2b1/Tubb1/Dnm3/Dnm2/Rac1/Ap2s1/Itgav/Cltc/Msn/Itga5/Ap2a1/Rdx/Itgb1/Ap2m1/Vav2	Not Sig.
R-MMU-6799198	Complex I biogenesis	47	0.350873	2.15038	0.00126828	0.115109	0.110123	2080	tags=64%, list=34%, signal=43%	Ndufa1/Ndufs7/Ndufv2/Ndufa3/Ndufa2/Ndufb3/Tmem126b/Ndufs2/Ndufb11/Ndufaf3/Tmem186/Ndufb2/Ndufb10/Ndufb9/Ndufv3/Ndufs8/Ndufb5/Ndufb4/Ndufb6/Ndufaf7/Ndufs6/Ndufa12/Ndufa7/Ndufs1/Ndufv1/Ndufb7/Ndufs4/Timmdc1/Ndufa10/Ndufa13	Not Sig.
R-MMU-211000	Gene Silencing by RNA	35	-0.288523	-2.12281	0.00270051	0.115109	0.110123	3051	tags=80%, list=49%, signal=41%	Rae1/Tsnax/Tpr/Nup133/Ipo8/Nup188/Nup214/Prkra/Nup85/Nup54/Tnrc6b/Tsn/Nup98/Nup107/Nup93/Nup35/Ranbp2/Nup160/Nup155/Nup210/Nup37/Pom121/Seh1l/Nup88/Ago3/Nup43/Nup62/Tarbp2	Not Sig.
R-MMU-1428517	The citric acid (TCA) cycle and respiratory electron transport	117	0.261532	2.07736	0.00212781	0.115109	0.110123	1988	tags=53%, list=32%, signal=37%	Ndufa1/Uqcr11/Pdpr/Aco2/Ndufs7/Ndufv2/Ndufa3/Ndufa2/Ndufb3/Tmem126b/Ndufs2/Etfa/Vdac1/Ndufb11/Ndufaf3/Ldha/Dlst/D2hgdh/Suclg2/Tmem186/Ndufb2/Mdh2/Etfb/Surf1/Fahd1/Idh2/Cs/Pdhb/Ldhb/Pdk2/Etfdh/Sucla2/Ndufb10/Me2/Ndufb9/Adhfe1/Ndufv3/Hagh/Pdk1/Ndufs8/Ndufb5/Ndufb4/Ndufb6/Glo1/Taco1/Ndufaf7/Ndufs6/Ndufa12/Pdha1/Ogdh/Ndufa7/Ndufs1/Dlat/Ndufv1/Pdhx/Ndufb7/Uqcrc2/Ndufs4/Timmdc1/Sdhb/Dmac2l/Ndufa10	Not Sig.
R-MMU-159227	Transport of the SLBP independent Mature mRNA	30	-0.299236	-2.03468	0.00257393	0.115109	0.110123	2763	tags=77%, list=45%, signal=43%	Tpr/Ncbp1/Nup133/Nup188/Nup214/Nup85/Nup54/Nup98/Nup107/Eif4e/Nup93/Nup35/Ranbp2/Nup160/Nup155/Nup210/Nup37/Pom121/Seh1l/Nup88/Nup43/Nup62/Ncbp2	Not Sig.
R-MMU-159230	Transport of the SLBP Dependant Mature mRNA	30	-0.299236	-2.03468	0.00257393	0.115109	0.110123	2763	tags=77%, list=45%, signal=43%	Tpr/Ncbp1/Nup133/Nup188/Nup214/Nup85/Nup54/Nup98/Nup107/Eif4e/Nup93/Nup35/Ranbp2/Nup160/Nup155/Nup210/Nup37/Pom121/Seh1l/Nup88/Nup43/Nup62/Ncbp2	Not Sig.
R-MMU-1266738	Developmental Biology	164	0.233293	2.01894	0.00151053	0.115109	0.110123	2540	tags=56%, list=41%, signal=34%	Dnm1/Tuba8/Col6a5/Evl/Col4a1/Krt10/Pip5k1c/Col4a2/Tubb2a/Cdk4/Prkacb/Ank1/Irs2/Tuba4a/Krt76/Krt8/Dpysl2/Ncstn/Efnb1/Sdcbp/Spta1/Sh3kbp1/Ncor2/Creb1/Kalrn/Itga2b/Hras/Dok2/Itga9/Ctnna2/Map2k1/Col6a2/Pdlim7/Bnip2/Adam23/Dpysl3/Arpc5/Actb/Tuba1c/Tubb4b/Ppl/Kras/Cdk2/Shank3/Plxna4/Farp2/Pfn1/Col6a1/Pik3cb/Csnk2a2/Arpc4/Epha2/Cdh2/Sdc2/Prkca/Itsn1/Lyn/Mapk1/Ap2a2/Dsg2/Arpc3/Rras/Ptk2/Ap2b1/Tubb1/Akt2/…	Not Sig.
R-MMU-422475	Axon guidance	134	0.233572	1.93153	0.00273706	0.115109	0.110123	2540	tags=56%, list=41%, signal=34%	Dnm1/Tuba8/Col6a5/Evl/Col4a1/Pip5k1c/Col4a2/Tubb2a/Prkacb/Ank1/Irs2/Tuba4a/Dpysl2/Ncstn/Efnb1/Sdcbp/Spta1/Sh3kbp1/Creb1/Kalrn/Itga2b/Hras/Dok2/Itga9/Map2k1/Col6a2/Pdlim7/Dpysl3/Arpc5/Actb/Tuba1c/Tubb4b/Kras/Shank3/Plxna4/Farp2/Pfn1/Col6a1/Pik3cb/Csnk2a2/Arpc4/Epha2/Sdc2/Prkca/Itsn1/Lyn/Mapk1/Ap2a2/Arpc3/Rras/Ptk2/Ap2b1/Tubb1/Dnm3/Dnm2/Rac1/Ap2s1/Tln1/Itgav/Cltc/Ptpra/Ptprc/Msn/Itga5/Cdc42/Ptpn11/…	Not Sig.
R-MMU-9675108	Nervous system development	134	0.233572	1.93153	0.00273706	0.115109	0.110123	2540	tags=56%, list=41%, signal=34%	Dnm1/Tuba8/Col6a5/Evl/Col4a1/Pip5k1c/Col4a2/Tubb2a/Prkacb/Ank1/Irs2/Tuba4a/Dpysl2/Ncstn/Efnb1/Sdcbp/Spta1/Sh3kbp1/Creb1/Kalrn/Itga2b/Hras/Dok2/Itga9/Map2k1/Col6a2/Pdlim7/Dpysl3/Arpc5/Actb/Tuba1c/Tubb4b/Kras/Shank3/Plxna4/Farp2/Pfn1/Col6a1/Pik3cb/Csnk2a2/Arpc4/Epha2/Sdc2/Prkca/Itsn1/Lyn/Mapk1/Ap2a2/Arpc3/Rras/Ptk2/Ap2b1/Tubb1/Dnm3/Dnm2/Rac1/Ap2s1/Tln1/Itgav/Cltc/Ptpra/Ptprc/Msn/Itga5/Cdc42/Ptpn11/…	Not Sig.
R-MMU-437239	Recycling pathway of L1	24	0.496352	2.35885	0.00514822	0.169444	0.162104	2505	tags=83%, list=40%, signal=50%	Dnm1/Tuba8/Tubb2a/Tuba4a/Dpysl2/Actb/Tuba1c/Tubb4b/Mapk1/Ap2a2/Ap2b1/Tubb1/Dnm3/Dnm2/Ap2s1/Cltc/Msn/Ap2a1/Rdx/Ap2m1	Not Sig.
R-MMU-3301854	Nuclear Pore Complex (NPC) Disassembly	25	-0.33464	-2.10517	0.00460669	0.169444	0.162104	2763	tags=80%, list=45%, signal=45%	Tpr/Nup133/Nup188/Nup214/Nup85/Nup54/Nup98/Nup107/Nup93/Nup35/Ranbp2/Nup160/Nup155/Nup210/Nup37/Pom121/Seh1l/Nup88/Nup43/Nup62	Not Sig.
R-MMU-191859	snRNP Assembly	36	-0.266393	-2.00842	0.00493872	0.169444	0.162104	3166	tags=56%, list=51%, signal=27%	Wdr77/Nup98/Nup107/Snrpg/Snrpd2/Nup93/Nup35/Ranbp2/Nup160/Nup155/Nup210/Nup37/Pom121/Seh1l/Nup88/Gemin5/Nup43/Nup62/Ddx20/Snrpe	Not Sig.
R-MMU-194441	Metabolism of non-coding RNA	36	-0.266393	-2.00842	0.00493872	0.169444	0.162104	3166	tags=56%, list=51%, signal=27%	Wdr77/Nup98/Nup107/Snrpg/Snrpd2/Nup93/Nup35/Ranbp2/Nup160/Nup155/Nup210/Nup37/Pom121/Seh1l/Nup88/Gemin5/Nup43/Nup62/Ddx20/Snrpe	Not Sig.
R-MMU-4615885	SUMOylation of DNA replication proteins	32	-0.274823	-1.92398	0.00499375	0.169444	0.162104	3408	tags=84%, list=55%, signal=38%	Sumo2/Top2b/Top1/Rae1/Tpr/Nup133/Nup188/Sumo1/Nup214/Nup85/Nup54/Nup98/Nup107/Nup93/Nup35/Ranbp2/Nup160/Rangap1/Nup155/Nup210/Nup37/Pom121/Seh1l/Nup88/Nup43/Nup62/Sumo3	Not Sig.
R-MMU-2132295	MHC class II antigen presentation	67	0.289909	1.98693	0.00623654	0.196711	0.18819	3496	tags=79%, list=56%, signal=35%	Dnm1/Tuba8/Dynll1/Ifi30/Tubb2a/Tuba4a/Ctsc/Ctss/Ctsa/Actr1b/Capza2/Cd74/Dctn4/Ap1s1/Tuba1c/Tubb4b/Dctn6/Sar1b/Capzb/Dctn5/Ap2a2/Actr1a/Ap2b1/Tubb1/Kif2a/Dnm3/Dnm2/Dync1h1/Ap2s1/Cltc/Kif1c/Sec13/Dync1li2/Ap2a1/Osbpl1a/Ap2m1/Dctn2/Dynll2/Kif5b/Sec31a/Ctsd/Dync1li1/Ctso/Kif3a/Ap1g1/Ctsh/Ctsb/Kif1b/Ap1b1/Klc4/Ctsl/Actr10/Dctn3	Not Sig.

## Sheet: Data Table S3(v)
Data Table S3(v). GSEA list of significantly enriched Reactome pathways from >18-month-old Casp2C320S versus Casp2+/+ (WT) liver samples. List is associated with Extended Data Figure 7d.
ID	Description	Set Size	Enrichment Score	NES	pvalue	p.adjust	qvalue	rank	leading_edge	core_enrichment	Significant
R-MMU-72613	Eukaryotic Translation Initiation	102	-0.376331	-5.49673	1e-10	1.05714e-08	8.76692e-09	3380	tags=94%, list=56%, signal=42%	Rps10/Rpl37a/Eif1ax/Eif5/Rps17/Rps26/Rps28/Eif3k/Rps27l/Eif2b5/Eif3j1/Rpl24/Rps27/Eif3c/Rplp2/Eif2b4/Eif4b/Rps3/Eif2s1/Rps16/Eif3e/Rpl8/Rpl35a/Eif3a/Eif3i/Rpl23a/Rps23/Rplp0/Rps19/Rpl19/Rps7/Rps20/Rps14/Rpl36a/Eif2s2/Eif3l/Eif5b/Rps4x/Rpl27/Rpl27a/Eif4g1/Rps21/Rpl12/Rps24/Rpl11/Rps15a/Rps8/Eif2s3x/Pabpc1/Rpl3/Rpl7/Rps18/Eif4a1/Rpl18/Rps9/Rpl10/Eif2b1/Rpl13a/Rpl5/Eif3d/Eif3f/Eif3h/Rpl18a/Eif3g/Rpl…	Significant
R-MMU-72737	Cap-dependent Translation Initiation	102	-0.376331	-5.49673	1e-10	1.05714e-08	8.76692e-09	3380	tags=94%, list=56%, signal=42%	Rps10/Rpl37a/Eif1ax/Eif5/Rps17/Rps26/Rps28/Eif3k/Rps27l/Eif2b5/Eif3j1/Rpl24/Rps27/Eif3c/Rplp2/Eif2b4/Eif4b/Rps3/Eif2s1/Rps16/Eif3e/Rpl8/Rpl35a/Eif3a/Eif3i/Rpl23a/Rps23/Rplp0/Rps19/Rpl19/Rps7/Rps20/Rps14/Rpl36a/Eif2s2/Eif3l/Eif5b/Rps4x/Rpl27/Rpl27a/Eif4g1/Rps21/Rpl12/Rps24/Rpl11/Rps15a/Rps8/Eif2s3x/Pabpc1/Rpl3/Rpl7/Rps18/Eif4a1/Rpl18/Rps9/Rpl10/Eif2b1/Rpl13a/Rpl5/Eif3d/Eif3f/Eif3h/Rpl18a/Eif3g/Rpl…	Significant
R-MMU-72706	GTP hydrolysis and joining of the 60S ribosomal subunit	96	-0.384709	-4.90147	1e-10	1.05714e-08	8.76692e-09	3380	tags=95%, list=56%, signal=43%	Rps10/Rpl37a/Eif1ax/Eif5/Rps17/Rps26/Rps28/Eif3k/Rps27l/Eif3j1/Rpl24/Rps27/Eif3c/Rplp2/Eif4b/Rps3/Eif2s1/Rps16/Eif3e/Rpl8/Rpl35a/Eif3a/Eif3i/Rpl23a/Rps23/Rplp0/Rps19/Rpl19/Rps7/Rps20/Rps14/Rpl36a/Eif2s2/Eif3l/Eif5b/Rps4x/Rpl27/Rpl27a/Eif4g1/Rps21/Rpl12/Rps24/Rpl11/Rps15a/Rps8/Eif2s3x/Rpl3/Rpl7/Rps18/Eif4a1/Rpl18/Rps9/Rpl10/Rpl13a/Rpl5/Eif3d/Eif3f/Eif3h/Rpl18a/Eif3g/Rpl14/Rpl26/Eif3b/Rpl34/Rpl23/R…	Significant
R-MMU-156827	L13a-mediated translational silencing of Ceruloplasmin expression	95	-0.390805	-4.82564	1e-10	1.05714e-08	8.76692e-09	3059	tags=91%, list=50%, signal=46%	Rps26/Rps28/Eif3k/Rps27l/Eif3j1/Rpl24/Rps27/Eif3c/Rplp2/Eif4b/Rps3/Eif2s1/Rps16/Eif3e/Rpl8/Rpl35a/Eif3a/Eif3i/Rpl23a/Rps23/Rplp0/Rps19/Rpl19/Rps7/Rps20/Rps14/Rpl36a/Eif2s2/Eif3l/Rps4x/Rpl27/Rpl27a/Eif4g1/Rps21/Rpl12/Rps24/Rpl11/Rps15a/Rps8/Eif2s3x/Pabpc1/Rpl3/Rpl7/Rps18/Eif4a1/Rpl18/Rps9/Rpl10/Rpl13a/Rpl5/Eif3d/Eif3f/Eif3h/Rpl18a/Eif3g/Rpl14/Rpl26/Eif3b/Rpl34/Rpl23/Rpl9/Rps13/Rps29/Rpl30/Rpl4/Rps…	Significant
R-MMU-72689	Formation of a pool of free 40S subunits	85	-0.391851	-4.39712	1e-10	1.05714e-08	8.76692e-09	3059	tags=91%, list=50%, signal=46%	Rps26/Rps28/Eif3k/Rps27l/Eif3j1/Rpl24/Rps27/Eif3c/Rplp2/Rps3/Rps16/Eif3e/Rpl8/Rpl35a/Eif3a/Eif3i/Rpl23a/Rps23/Rplp0/Rps19/Rpl19/Rps7/Rps20/Rps14/Rpl36a/Eif3l/Rps4x/Rpl27/Rpl27a/Rps21/Rpl12/Rps24/Rpl11/Rps15a/Rps8/Rpl3/Rpl7/Rps18/Rpl18/Rps9/Rpl10/Rpl13a/Rpl5/Eif3d/Eif3f/Eif3h/Rpl18a/Eif3g/Rpl14/Rpl26/Eif3b/Rpl34/Rpl23/Rpl9/Rps13/Rps29/Rpl30/Rpl4/Rps11/Rplp1/Rps15/Eif3m/Rps5/Rpl31/Rpl15/Rps25/Rpsa/…	Significant
R-MMU-1799339	SRP-dependent cotranslational protein targeting to membrane	74	-0.38899	-4.21427	1e-10	1.05714e-08	8.76692e-09	3059	tags=91%, list=50%, signal=45%	Rps26/Rps28/Rps27l/Rpl24/Rps27/Rplp2/Rps3/Rps16/Rpl8/Rpl35a/Rpl23a/Rps23/Rplp0/Srp9/Rps19/Rpl19/Rps7/Rps20/Rps14/Rpl36a/Rps4x/Rpl27/Rpl27a/Rps21/Rpl12/Rps24/Rpl11/Rps15a/Rps8/Rpl3/Rpl7/Rps18/Rpl18/Rps9/Rpl10/Rpl13a/Rpl5/Rpl18a/Rpl14/Rpl26/Rpl34/Rpl23/Rpl9/Rps13/Rps29/Rpl30/Rpl4/Rps11/Rplp1/Rps15/Rps5/Rpl31/Srp68/Rpl15/Rps25/Rpsa/Rpl6/Rpl29/Srp14/Rpl28/Rpl32/Rps2/Rps6/Rpl13/Rpl22l1/Rpl35/Rpl38	Significant
R-MMU-72203	Processing of Capped Intron-Containing Pre-mRNA	190	0.403065	2.87871	1e-10	1.05714e-08	8.76692e-09	2400	tags=75%, list=40%, signal=47%	Wbp4/Zcrb1/Nup188/Fyttd1/Pom121/Sugp1/Snrpe/Ncbp2/Snrpc/Bcas2/Clp1/Snrpf/Ctnnbl1/Fus/Ppil1/Snu13/Alyref/Polr2i/Fip1l1/Cwc15/Hnrnph1/Cpsf7/Polr2g/Poldip3/Lsm7/Slu7/Rbm22/Srsf5/Rbm42/Nup210/Snrpd3/Cdc40/Sarnp/Polr2h/Ppil3/Ddx39a/Cpsf6/Srrm2/Sart1/Cstf2/Hnrnpl/Wbp11/Tra2b/Ncbp1/Tpr/Sf3b6/Nup50/Nup35/Dnajc8/Prpf31/U2af2/Nup98/Lsm4/Nup54/Nup93/Wtap/Snrnp200/Cstf3/Prpf6/Plrg1/Polr2a/Hnrnpk/Rbm5/Puf60/C…	Significant
R-MMU-975956	Nonsense Mediated Decay (NMD) independent of the Exon Junction Complex (EJC)	79	-0.346181	-3.8058	3.54564e-10	3.27972e-08	2.71988e-08	3077	tags=87%, list=51%, signal=44%	Gspt2/Rps26/Rps28/Rps27l/Rpl24/Rps27/Rplp2/Rps3/Rps16/Rpl8/Rpl35a/Upf1/Rpl23a/Rps23/Rplp0/Rps19/Rpl19/Rps7/Rps20/Rps14/Rpl36a/Rps4x/Rpl27/Rpl27a/Eif4g1/Rps21/Rpl12/Rps24/Rpl11/Rps15a/Rps8/Pabpc1/Rpl3/Rpl7/Rps18/Rpl18/Rps9/Rpl10/Rpl13a/Rpl5/Gspt1/Rpl18a/Rpl14/Rpl26/Rpl34/Rpl23/Rpl9/Rps13/Rps29/Rpl30/Rpl4/Rps11/Rplp1/Rps15/Rps5/Rpl31/Rpl15/Rps25/Rpsa/Rpl6/Rpl29/Rpl28/Rpl32/Rps2/Rps6/Rpl13/Rpl22l1/R…	Significant
R-MMU-72163	mRNA Splicing - Major Pathway	146	0.411744	2.83949	4.89223e-10	4.0225e-08	3.33587e-08	2400	tags=77%, list=40%, signal=48%	Wbp4/Sugp1/Snrpe/Ncbp2/Snrpc/Bcas2/Clp1/Snrpf/Ctnnbl1/Fus/Ppil1/Snu13/Alyref/Polr2i/Fip1l1/Cwc15/Hnrnph1/Cpsf7/Polr2g/Lsm7/Rbm22/Srsf5/Rbm42/Snrpd3/Cdc40/Polr2h/Ppil3/Cpsf6/Srrm2/Sart1/Cstf2/Hnrnpl/Wbp11/Tra2b/Ncbp1/Sf3b6/Dnajc8/Prpf31/U2af2/Lsm4/Snrnp200/Cstf3/Prpf6/Plrg1/Polr2a/Hnrnpk/Rbm5/Puf60/Cdc5l/Srsf3/Eftud2/Txnl4a/Prpf8/Snrpg/Eif4a3/Hnrnpul1/Prpf40a/Hnrnpu/Snw1/Crnkl1/Srrm1/Lsm8/Usp39/Sn…	Significant
R-MMU-72172	mRNA Splicing	147	0.415905	2.86537	9.51302e-10	7.03964e-08	5.83799e-08	2400	tags=77%, list=40%, signal=48%	Wbp4/Zcrb1/Sugp1/Snrpe/Ncbp2/Snrpc/Bcas2/Clp1/Snrpf/Ctnnbl1/Fus/Ppil1/Snu13/Alyref/Polr2i/Fip1l1/Cwc15/Hnrnph1/Cpsf7/Polr2g/Lsm7/Rbm22/Srsf5/Rbm42/Snrpd3/Cdc40/Polr2h/Ppil3/Cpsf6/Srrm2/Sart1/Cstf2/Hnrnpl/Wbp11/Tra2b/Ncbp1/Sf3b6/Dnajc8/Prpf31/U2af2/Lsm4/Snrnp200/Cstf3/Prpf6/Plrg1/Polr2a/Hnrnpk/Rbm5/Puf60/Cdc5l/Srsf3/Eftud2/Txnl4a/Prpf8/Snrpg/Eif4a3/Hnrnpul1/Prpf40a/Hnrnpu/Snw1/Crnkl1/Srrm1/Lsm8/Us…	Significant
R-MMU-72702	Ribosomal scanning and start codon recognition	54	-0.39644	-3.74686	4.63189e-09	2.73082e-07	2.26468e-07	3380	tags=96%, list=56%, signal=43%	Rps10/Eif1ax/Eif5/Rps17/Rps26/Rps28/Eif3k/Rps27l/Eif3j1/Rps27/Eif3c/Eif4b/Rps3/Eif2s1/Rps16/Eif3e/Eif3a/Eif3i/Rps23/Rps19/Rps7/Rps20/Rps14/Eif2s2/Eif3l/Rps4x/Eif4g1/Rps21/Rps24/Rps15a/Rps8/Eif2s3x/Rps18/Eif4a1/Rps9/Eif3d/Eif3f/Eif3h/Eif3g/Eif3b/Rps13/Rps29/Rps11/Eif4e/Rps15/Eif3m/Rps5/Rps25/Rpsa/Eif4a2/Rps2/Rps6	Significant
R-MMU-72649	Translation initiation complex formation	54	-0.39636	-3.74611	4.63189e-09	2.73082e-07	2.26468e-07	3380	tags=96%, list=56%, signal=43%	Rps10/Eif1ax/Rps17/Rps26/Rps28/Eif3k/Rps27l/Eif3j1/Rps27/Eif3c/Eif4b/Rps3/Eif2s1/Rps16/Eif3e/Eif3a/Eif3i/Rps23/Rps19/Rps7/Rps20/Rps14/Eif2s2/Eif3l/Rps4x/Eif4g1/Rps21/Rps24/Rps15a/Rps8/Eif2s3x/Pabpc1/Rps18/Eif4a1/Rps9/Eif3d/Eif3f/Eif3h/Eif3g/Eif3b/Rps13/Rps29/Rps11/Eif4e/Rps15/Eif3m/Rps5/Rps25/Rpsa/Eif4a2/Rps2/Rps6	Significant
R-MMU-72662	Activation of the mRNA upon binding of the cap-binding complex and eIFs, and subsequent binding to 43S	55	-0.37443	-3.51911	4.79739e-09	2.73082e-07	2.26468e-07	3380	tags=95%, list=56%, signal=42%	Rps10/Eif1ax/Rps17/Rps26/Rps28/Eif3k/Rps27l/Eif3j1/Rps27/Eif3c/Eif4b/Rps3/Eif2s1/Rps16/Eif3e/Eif3a/Eif3i/Rps23/Rps19/Rps7/Rps20/Rps14/Eif2s2/Eif3l/Rps4x/Eif4g1/Rps21/Rps24/Rps15a/Rps8/Eif2s3x/Pabpc1/Rps18/Eif4a1/Rps9/Eif3d/Eif3f/Eif3h/Eif3g/Eif3b/Rps13/Rps29/Rps11/Eif4e/Rps15/Eif3m/Rps5/Rps25/Rpsa/Eif4a2/Rps2/Rps6	Significant
R-MMU-72695	Formation of the ternary complex, and subsequently, the 43S complex	47	-0.415411	-3.52167	2.86505e-08	1.51438e-06	1.25588e-06	3380	tags=98%, list=56%, signal=44%	Rps10/Eif1ax/Rps17/Rps26/Rps28/Eif3k/Rps27l/Eif3j1/Rps27/Eif3c/Rps3/Eif2s1/Rps16/Eif3e/Eif3a/Eif3i/Rps23/Rps19/Rps7/Rps20/Rps14/Eif2s2/Eif3l/Rps4x/Rps21/Rps24/Rps15a/Rps8/Eif2s3x/Rps18/Rps9/Eif3d/Eif3f/Eif3h/Eif3g/Eif3b/Rps13/Rps29/Rps11/Rps15/Eif3m/Rps5/Rps25/Rpsa/Rps2/Rps6	Significant
R-MMU-927802	Nonsense-Mediated Decay (NMD)	93	-0.271631	-3.33884	4.8152e-08	2.22703e-06	1.84688e-06	3077	tags=81%, list=51%, signal=40%	Gspt2/Rps26/Rps28/Rps27l/Rpl24/Rps27/Rplp2/Rps3/Rps16/Ppp2ca/Rpl8/Rpl35a/Ppp2r2a/Upf1/Rpl23a/Rps23/Rplp0/Rps19/Rpl19/Rps7/Rps20/Rps14/Rpl36a/Rps4x/Rpl27/Rpl27a/Eif4g1/Rps21/Rpl12/Rps24/Rpl11/Rps15a/Rps8/Pabpc1/Smg1/Rpl3/Rpl7/Rps18/Rpl18/Rps9/Rpl10/Rpl13a/Rpl5/Gspt1/Rpl18a/Rpl14/Rpl26/Smg8/Rpl34/Rpl23/Rpl9/Rps13/Rps29/Rpl30/Rpl4/Rps11/Rplp1/Rps15/Rps5/Rpl31/Rpl15/Rps25/Rpsa/Rpl6/Rpl29/Rpl28/Rpl32/…	Significant
R-MMU-975957	Nonsense Mediated Decay (NMD) enhanced by the Exon Junction Complex (EJC)	93	-0.271631	-3.33884	4.8152e-08	2.22703e-06	1.84688e-06	3077	tags=81%, list=51%, signal=40%	Gspt2/Rps26/Rps28/Rps27l/Rpl24/Rps27/Rplp2/Rps3/Rps16/Ppp2ca/Rpl8/Rpl35a/Ppp2r2a/Upf1/Rpl23a/Rps23/Rplp0/Rps19/Rpl19/Rps7/Rps20/Rps14/Rpl36a/Rps4x/Rpl27/Rpl27a/Eif4g1/Rps21/Rpl12/Rps24/Rpl11/Rps15a/Rps8/Pabpc1/Smg1/Rpl3/Rpl7/Rps18/Rpl18/Rps9/Rpl10/Rpl13a/Rpl5/Gspt1/Rpl18a/Rpl14/Rpl26/Smg8/Rpl34/Rpl23/Rpl9/Rps13/Rps29/Rpl30/Rpl4/Rps11/Rplp1/Rps15/Rps5/Rpl31/Rpl15/Rps25/Rpsa/Rpl6/Rpl29/Rpl28/Rpl32/…	Significant
R-MMU-69002	DNA Replication Pre-Initiation	62	-0.322978	-3.36112	5.02224e-07	2.18615e-05	1.81298e-05	3637	tags=94%, list=60%, signal=38%	Cdc16/Kpnb1/Psmc3/Psmd9/Psme2/Psmd11/Psmc4/Psmb4/Psme1/Psmc1/Psmc6/Psmd8/Psmb7/Psma7/Psmd4/Psmd5/Psmb5/Psma6/Psmf1/Psma5/Psmd12/Psma2/Psmd6/Rps27a/Psmd3/Kpna6/Psmb2/Rpa1/Psmc5/Rpa3/Psmb1/Psmb10/Cdc23/Psmb3/Psmd2/Psmb8/Psma1/Psme3/Psmd1/Psmc2/Psma3/Ube2d1/Anapc4/Psmd13/Psma4/Psmd7/Psmd14/Cdk2/Mcm3/Orc5/Anapc7/Mcm7/Mcm6/Anapc1/Mcm5/Pole3/Mcm4/Mcm2	Significant
R-MMU-68867	Assembly of the pre-replicative complex	58	-0.317596	-3.17152	1.03944e-06	4.27326e-05	3.54383e-05	3637	tags=93%, list=60%, signal=38%	Cdc16/Kpnb1/Psmc3/Psmd9/Psme2/Psmd11/Psmc4/Psmb4/Psme1/Psmc1/Psmc6/Psmd8/Psmb7/Psma7/Psmd4/Psmd5/Psmb5/Psma6/Psmf1/Psma5/Psmd12/Psma2/Psmd6/Rps27a/Psmd3/Kpna6/Psmb2/Psmc5/Psmb1/Psmb10/Cdc23/Psmb3/Psmd2/Psmb8/Psma1/Psme3/Psmd1/Psmc2/Psma3/Ube2d1/Anapc4/Psmd13/Psma4/Psmd7/Psmd14/Mcm3/Orc5/Anapc7/Mcm7/Mcm6/Anapc1/Mcm5/Mcm4/Mcm2	Significant
R-MMU-69052	Switching of origins to a post-replicative state	60	-0.311524	-3.1365	1.89666e-06	7.38699e-05	6.12605e-05	3637	tags=93%, list=60%, signal=38%	Cdc16/Psmc3/Psmd9/Psme2/Psmd11/Psmc4/Psmb4/Psme1/Psmc1/Psmc6/Psmd8/Psmb7/Skp1/Psma7/Psmd4/Cul1/Psmd5/Psmb5/Psma6/Psmf1/Psma5/Psmd12/Psme4/Psma2/Psmd6/Rps27a/Psmd3/Psmb2/Psmc5/Psmb1/Psmb10/Cdc23/Psmb3/Psmd2/Psmb8/Psma1/Psme3/Psmd1/Psmc2/Psma3/Ube2d1/Anapc4/Psmd13/Psma4/Psmd7/Psmd14/Cdk2/Mcm3/Orc5/Anapc7/Mcm7/Mcm6/Anapc1/Mcm5/Mcm4/Mcm2	Significant
R-MMU-453279	Mitotic G1 phase and G1/S transition	69	-0.28066	-3.04322	2.11257e-06	7.59907e-05	6.30193e-05	3456	tags=87%, list=57%, signal=38%	Psmd9/Psme2/Psmd11/Psmc4/Psmb4/Psme1/Psmc1/Lyn/Akt2/Psmc6/Psmd8/Cdk6/Psmb7/Skp1/Psma7/Psmd4/Cul1/Psmd5/Psmb5/Ppp2ca/Psma6/Psmf1/Psma5/Psmd12/Ppp2r2a/Psma2/Psmd6/Rps27a/Psmd3/Psmb2/Rpa1/Psmc5/Rpa3/Psmb1/Psmb10/Psmb3/Psmd2/Psmb8/Psma1/Psme3/Psmd1/Psmc2/Cdk4/Psma3/Cdk7/Psmd13/Akt1/Psma4/Psmd7/Psmd14/Cdk2/Mcm3/Rbbp4/Orc5/Mcm7/Mcm6/Mcm5/Pole3/Mcm4/Mcm2	Significant
R-MMU-69206	G1/S Transition	64	-0.287734	-3.00451	2.15649e-06	7.59907e-05	6.30193e-05	3654	tags=91%, list=60%, signal=36%	Ppp2r1a/Psmc3/Psmd9/Psme2/Psmd11/Psmc4/Psmb4/Psme1/Psmc1/Akt2/Psmc6/Psmd8/Psmb7/Skp1/Psma7/Psmd4/Cul1/Psmd5/Psmb5/Ppp2ca/Psma6/Psmf1/Psma5/Psmd12/Psma2/Psmd6/Rps27a/Psmd3/Psmb2/Rpa1/Psmc5/Rpa3/Psmb1/Psmb10/Psmb3/Psmd2/Psmb8/Psma1/Psme3/Psmd1/Psmc2/Cdk4/Psma3/Cdk7/Psmd13/Akt1/Psma4/Psmd7/Psmd14/Cdk2/Mcm3/Orc5/Mcm7/Mcm6/Mcm5/Pole3/Mcm4/Mcm2	Significant
R-MMU-9755511	KEAP1-NFE2L2 pathway	60	-0.307882	-3.09984	2.34994e-06	7.90435e-05	6.5551e-05	3456	tags=90%, list=57%, signal=39%	Psmd9/Psme2/Psmd11/Psmc4/Psmb4/Psme1/Psmc1/Ufd1/Akt2/Psmc6/Gsk3b/Cul3/Psmd8/Psmb7/Skp1/Psma7/Psmd4/Cul1/Psmd5/Psmb5/Psma6/Psmf1/Psma5/Psmd12/Vcp/Psme4/Psma2/Psmd6/Rps27a/Psmd3/Psmb2/Psmc5/Psmb1/Nploc4/Psmb10/Psmb3/Psmd2/Psmb8/Psma1/Psme3/Psmd1/Psmc2/Psma3/Prdx1/Psmd13/Mul1/Akt1/Psma4/Sqstm1/Psmd7/Psmd14/Map1lc3b/Srxn1/Keap1	Significant
R-MMU-174143	APC/C-mediated degradation of cell cycle proteins	54	-0.315182	-2.97887	5.26525e-06	0.000159572	0.000132333	3637	tags=93%, list=60%, signal=37%	Cdc16/Psmc3/Psmd9/Psme2/Psmd11/Psmc4/Psmb4/Psme1/Psmc1/Psmc6/Psmd8/Psmb7/Skp1/Psma7/Psmd4/Cul1/Psmd5/Psmb5/Psma6/Psmf1/Psma5/Psmd12/Psme4/Psma2/Psmd6/Rps27a/Psmd3/Psmb2/Psmc5/Psmb1/Psmb10/Cdc23/Psmb3/Psmd2/Psmb8/Psma1/Psme3/Psmd1/Psmc2/Psma3/Ube2d1/Anapc4/Psmd13/Psma4/Psmd7/Psmd14/Cdk2/Mad2l1/Anapc7/Anapc1	Significant
R-MMU-453276	Regulation of mitotic cell cycle	54	-0.315182	-2.97887	5.26525e-06	0.000159572	0.000132333	3637	tags=93%, list=60%, signal=37%	Cdc16/Psmc3/Psmd9/Psme2/Psmd11/Psmc4/Psmb4/Psme1/Psmc1/Psmc6/Psmd8/Psmb7/Skp1/Psma7/Psmd4/Cul1/Psmd5/Psmb5/Psma6/Psmf1/Psma5/Psmd12/Psme4/Psma2/Psmd6/Rps27a/Psmd3/Psmb2/Psmc5/Psmb1/Psmb10/Cdc23/Psmb3/Psmd2/Psmb8/Psma1/Psme3/Psmd1/Psmc2/Psma3/Ube2d1/Anapc4/Psmd13/Psma4/Psmd7/Psmd14/Cdk2/Mad2l1/Anapc7/Anapc1	Significant
R-MMU-69017	CDK-mediated phosphorylation and removal of Cdc6	50	-0.330138	-2.93667	5.59602e-06	0.000159572	0.000132333	3637	tags=94%, list=60%, signal=38%	Cdc16/Psmc3/Psmd9/Psme2/Psmd11/Psmc4/Psmb4/Psme1/Psmc1/Psmc6/Psmd8/Psmb7/Psma7/Psmd4/Psmd5/Psmb5/Psma6/Psmf1/Psma5/Psmd12/Psme4/Psma2/Psmd6/Rps27a/Psmd3/Psmb2/Psmc5/Psmb1/Psmb10/Cdc23/Psmb3/Psmd2/Psmb8/Psma1/Psme3/Psmd1/Psmc2/Psma3/Ube2d1/Anapc4/Psmd13/Psma4/Psmd7/Psmd14/Cdk2/Anapc7/Anapc1	Significant
R-MMU-174154	APC/C:Cdc20 mediated degradation of Securin	49	-0.328813	-2.90962	5.82222e-06	0.000159572	0.000132333	3637	tags=94%, list=60%, signal=38%	Cdc16/Psmc3/Psmd9/Psme2/Psmd11/Psmc4/Psmb4/Psme1/Psmc1/Psmc6/Psmd8/Psmb7/Psma7/Psmd4/Psmd5/Psmb5/Psma6/Psmf1/Psma5/Psmd12/Psme4/Psma2/Psmd6/Rps27a/Psmd3/Psmb2/Psmc5/Psmb1/Psmb10/Cdc23/Psmb3/Psmd2/Psmb8/Psma1/Psme3/Psmd1/Psmc2/Psma3/Ube2d1/Anapc4/Psmd13/Psma4/Psmd7/Psmd14/Anapc7/Anapc1	Significant
R-MMU-174178	APC/C:Cdh1 mediated degradation of Cdc20 and other APC/C:Cdh1 targeted proteins in late mitosis/early G1	49	-0.328813	-2.90962	5.82222e-06	0.000159572	0.000132333	3637	tags=94%, list=60%, signal=38%	Cdc16/Psmc3/Psmd9/Psme2/Psmd11/Psmc4/Psmb4/Psme1/Psmc1/Psmc6/Psmd8/Psmb7/Psma7/Psmd4/Psmd5/Psmb5/Psma6/Psmf1/Psma5/Psmd12/Psme4/Psma2/Psmd6/Rps27a/Psmd3/Psmb2/Psmc5/Psmb1/Psmb10/Cdc23/Psmb3/Psmd2/Psmb8/Psma1/Psme3/Psmd1/Psmc2/Psma3/Ube2d1/Anapc4/Psmd13/Psma4/Psmd7/Psmd14/Anapc7/Anapc1	Significant
R-MMU-68949	Orc1 removal from chromatin	54	-0.311279	-2.94199	6.89074e-06	0.000182112	0.000151026	3456	tags=91%, list=57%, signal=39%	Psmd9/Psme2/Psmd11/Psmc4/Psmb4/Psme1/Psmc1/Psmc6/Psmd8/Psmb7/Skp1/Psma7/Psmd4/Cul1/Psmd5/Psmb5/Psma6/Psmf1/Psma5/Psmd12/Psme4/Psma2/Psmd6/Rps27a/Psmd3/Psmb2/Psmc5/Psmb1/Psmb10/Psmb3/Psmd2/Psmb8/Psma1/Psme3/Psmd1/Psmc2/Psma3/Psmd13/Psma4/Psmd7/Psmd14/Cdk2/Mcm3/Orc5/Mcm7/Mcm6/Mcm5/Mcm4/Mcm2	Significant
R-MMU-174084	Autodegradation of Cdh1 by Cdh1:APC/C	48	-0.327198	-2.83657	1.39526e-05	0.000356032	0.000295259	3637	tags=94%, list=60%, signal=38%	Cdc16/Psmc3/Psmd9/Psme2/Psmd11/Psmc4/Psmb4/Psme1/Psmc1/Psmc6/Psmd8/Psmb7/Psma7/Psmd4/Psmd5/Psmb5/Psma6/Psmf1/Psma5/Psmd12/Psma2/Psmd6/Rps27a/Psmd3/Psmb2/Psmc5/Psmb1/Psmb10/Cdc23/Psmb3/Psmd2/Psmb8/Psma1/Psme3/Psmd1/Psmc2/Psma3/Ube2d1/Anapc4/Psmd13/Psma4/Psmd7/Psmd14/Anapc7/Anapc1	Significant
R-MMU-69202	Cyclin E associated events during G1/S transition	50	-0.316712	-2.81724	1.50238e-05	0.000358632	0.000297415	3456	tags=90%, list=57%, signal=39%	Psmd9/Psme2/Psmd11/Psmc4/Psmb4/Psme1/Psmc1/Akt2/Psmc6/Psmd8/Psmb7/Skp1/Psma7/Psmd4/Cul1/Psmd5/Psmb5/Psma6/Psmf1/Psma5/Psmd12/Psma2/Psmd6/Rps27a/Psmd3/Psmb2/Psmc5/Psmb1/Psmb10/Psmb3/Psmd2/Psmb8/Psma1/Psme3/Psmd1/Psmc2/Cdk4/Psma3/Cdk7/Psmd13/Akt1/Psma4/Psmd7/Psmd14/Cdk2	Significant
R-MMU-69656	Cyclin A:Cdk2-associated events at S phase entry	50	-0.316712	-2.81724	1.50238e-05	0.000358632	0.000297415	3456	tags=90%, list=57%, signal=39%	Psmd9/Psme2/Psmd11/Psmc4/Psmb4/Psme1/Psmc1/Akt2/Psmc6/Psmd8/Psmb7/Skp1/Psma7/Psmd4/Cul1/Psmd5/Psmb5/Psma6/Psmf1/Psma5/Psmd12/Psma2/Psmd6/Rps27a/Psmd3/Psmb2/Psmc5/Psmb1/Psmb10/Psmb3/Psmd2/Psmb8/Psma1/Psme3/Psmd1/Psmc2/Cdk4/Psma3/Cdk7/Psmd13/Akt1/Psma4/Psmd7/Psmd14/Cdk2	Significant
R-MMU-5358346	Hedgehog ligand biogenesis	50	-0.315	-2.80201	1.72703e-05	0.000399375	0.000331203	3456	tags=90%, list=57%, signal=39%	Psmd9/Psme2/Psmd11/Psmc4/Psmb4/Psme1/Psmc1/Psmc6/Psmd8/Psmb7/Psma7/Psmd4/Psmd5/Psmb5/Psma6/Psmf1/Psma5/Sel1l/Psmd12/Vcp/Psme4/Psma2/Psmd6/Erlec1/Rps27a/Psmd3/Psmb2/Psmc5/Psmb1/Psmb10/Psmb3/Psmd2/Psmb8/Psma1/Psme3/Psmd1/Psmc2/P4hb/Psma3/Os9/Syvn1/Psmd13/Psma4/Psmd7/Psmd14	Significant
R-MMU-68962	Activation of the pre-replicative complex	11	-0.666013	-2.80315	1.88846e-05	0.000423473	0.000351188	594	tags=82%, list=10%, signal=74%	Cdk2/Mcm3/Orc5/Mcm7/Mcm6/Mcm5/Pole3/Mcm4/Mcm2	Significant
R-MMU-174184	Cdc20:Phospho-APC/C mediated degradation of Cyclin A	51	-0.30999	-2.82057	2.41134e-05	0.000482269	0.000399947	3637	tags=92%, list=60%, signal=37%	Cdc16/Psmc3/Psmd9/Psme2/Psmd11/Psmc4/Psmb4/Psme1/Psmc1/Psmc6/Psmd8/Psmb7/Psma7/Psmd4/Psmd5/Psmb5/Psma6/Psmf1/Psma5/Psmd12/Psme4/Psma2/Psmd6/Rps27a/Psmd3/Psmb2/Psmc5/Psmb1/Psmb10/Cdc23/Psmb3/Psmd2/Psmb8/Psma1/Psme3/Psmd1/Psmc2/Psma3/Ube2d1/Anapc4/Psmd13/Psma4/Psmd7/Psmd14/Mad2l1/Anapc7/Anapc1	Significant
R-MMU-176409	APC/C:Cdc20 mediated degradation of mitotic proteins	51	-0.30999	-2.82057	2.41134e-05	0.000482269	0.000399947	3637	tags=92%, list=60%, signal=37%	Cdc16/Psmc3/Psmd9/Psme2/Psmd11/Psmc4/Psmb4/Psme1/Psmc1/Psmc6/Psmd8/Psmb7/Psma7/Psmd4/Psmd5/Psmb5/Psma6/Psmf1/Psma5/Psmd12/Psme4/Psma2/Psmd6/Rps27a/Psmd3/Psmb2/Psmc5/Psmb1/Psmb10/Cdc23/Psmb3/Psmd2/Psmb8/Psma1/Psme3/Psmd1/Psmc2/Psma3/Ube2d1/Anapc4/Psmd13/Psma4/Psmd7/Psmd14/Mad2l1/Anapc7/Anapc1	Significant
R-MMU-176814	Activation of APC/C and APC/C:Cdc20 mediated degradation of mitotic proteins	51	-0.30999	-2.82057	2.41134e-05	0.000482269	0.000399947	3637	tags=92%, list=60%, signal=37%	Cdc16/Psmc3/Psmd9/Psme2/Psmd11/Psmc4/Psmb4/Psme1/Psmc1/Psmc6/Psmd8/Psmb7/Psma7/Psmd4/Psmd5/Psmb5/Psma6/Psmf1/Psma5/Psmd12/Psme4/Psma2/Psmd6/Rps27a/Psmd3/Psmb2/Psmc5/Psmb1/Psmb10/Cdc23/Psmb3/Psmd2/Psmb8/Psma1/Psme3/Psmd1/Psmc2/Psma3/Ube2d1/Anapc4/Psmd13/Psma4/Psmd7/Psmd14/Mad2l1/Anapc7/Anapc1	Significant
R-MMU-179419	APC:Cdc20 mediated degradation of cell cycle proteins prior to satisfation of the cell cycle checkpoint	51	-0.30999	-2.82057	2.41134e-05	0.000482269	0.000399947	3637	tags=92%, list=60%, signal=37%	Cdc16/Psmc3/Psmd9/Psme2/Psmd11/Psmc4/Psmb4/Psme1/Psmc1/Psmc6/Psmd8/Psmb7/Psma7/Psmd4/Psmd5/Psmb5/Psma6/Psmf1/Psma5/Psmd12/Psme4/Psma2/Psmd6/Rps27a/Psmd3/Psmb2/Psmc5/Psmb1/Psmb10/Cdc23/Psmb3/Psmd2/Psmb8/Psma1/Psme3/Psmd1/Psmc2/Psma3/Ube2d1/Anapc4/Psmd13/Psma4/Psmd7/Psmd14/Mad2l1/Anapc7/Anapc1	Significant
R-MMU-5610785	GLI3 is processed to GLI3R by the proteasome	49	-0.30442	-2.69376	2.81444e-05	0.000548075	0.00045452	3456	tags=90%, list=57%, signal=39%	Psmd9/Psme2/Psmd11/Psmc4/Psmb4/Psme1/Psmc1/Psmc6/Gsk3b/Psmd8/Psmb7/Skp1/Psma7/Prkaca/Psmd4/Cul1/Psmd5/Psmb5/Psma6/Psmf1/Psma5/Psmd12/Psme4/Psma2/Psmd6/Rps27a/Psmd3/Psmb2/Psmc5/Psmb1/Psmb10/Psmb3/Psmd2/Psmb8/Psma1/Psme3/Psmd1/Psmc2/Psma3/Psmd13/Psma4/Psmd7/Psmd14/Prkacb	Significant
R-MMU-9711123	Cellular response to chemical stress	121	-0.184675	-2.67902	3.51604e-05	0.000667147	0.000553267	3513	tags=80%, list=58%, signal=34%	Surf1/Blvra/Cox5a/Psmd9/Psme2/Psmd11/Psmc4/Psmb4/Psme1/Psmc1/Cox7b/Ufd1/Ncf4/Akt2/Psmc6/Gsk3b/Cox4i1/Cox19/Cul3/Psmd8/Psmb7/Skp1/Psma7/Blvrb/Psmd4/Cul1/Psmd5/Psmb5/Psma6/Psmf1/Psma5/Alb/Psmd12/Vcp/Psme4/Psma2/Psmd6/Ncf1/Rps27a/Lrpprc/Psmd3/Psmb2/Gpx1/Sco2/Prdx2/Psmc5/Gsr/Psmb1/Nploc4/Ero1a/Psmb10/Sod1/Sod2/Psmb3/Carm1/Psmd2/Psmb8/Psma1/Psme3/Psmd1/Psmc2/P4hb/Psma3/Cox11/Prdx1/Hmox1/Fabp1/Tbl1xr1/…	Significant
R-MMU-8951664	Neddylation	113	-0.185291	-2.73233	3.68309e-05	0.000681371	0.000565063	4087	tags=88%, list=67%, signal=29%	Commd8/Nae1/Psmb6/Uba3/Commd7/Cul4b/Fbxo4/Wdtc1/Eloc/Cops2/Rbbp7/Psmc3/Ube2m/Psmd9/Commd3/Psme2/Psmd11/Psmc4/Psmb4/Cul4a/Psme1/Psmc1/Ccdc22/Commd1/Ufd1/Commd9/Psmc6/Commd6/Cops7a/Cul5/Cul3/Psmd8/Cops4/Psmb7/Skp1/Psma7/Cops7b/Psmd4/Cul1/Psmd5/Psmb5/Cand1/Psma6/Psmf1/Fbxo6/Psma5/Psmd12/Fbxw11/Vcp/Psme4/Psma2/Psmd6/Rps27a/Fbxo7/Psmd3/Psmb2/Psmc5/Cops3/Psmb1/Nploc4/Psmb10/Dcaf8/Psmb3/Psmd2/Psmb8/Psma…	Significant
R-MMU-5668541	TNFR2 non-canonical NF-kB pathway	51	-0.295682	-2.69038	5.69553e-05	0.00102797	0.000852502	3602	tags=90%, list=59%, signal=37%	Psmc3/Ube2m/Psmd9/Psme2/Psmd11/Psmc4/Psmb4/Psme1/Psmc1/Xiap/Psmc6/Psmd8/Psmb7/Skp1/Psma7/Psmd4/Cul1/Psmd5/Psmb5/Psma6/Psmf1/Psma5/Psmd12/Fbxw11/Psme4/Psma2/Psmd6/Rps27a/Psmd3/Psmb2/Psmc5/Psmb1/Psmb10/Psmb3/Psmd2/Psmb8/Psma1/Psme3/Psmd1/Psmc2/Psma3/Psmd13/Psma4/Psmd7/Psmd14/Traf2	Significant
R-MMU-1236978	Cross-presentation of soluble exogenous antigens (endosomes)	42	-0.328822	-2.75483	6.27723e-05	0.0010582	0.000877566	3602	tags=93%, list=59%, signal=38%	Psmc3/Psmd9/Psme2/Psmd11/Psmc4/Psmb4/Psme1/Psmc1/Psmc6/Psmd8/Psmb7/Psma7/Psmd4/Psmd5/Psmb5/Psma6/Psmf1/Psma5/Psmd12/Psme4/Psma2/Psmd6/Psmd3/Psmb2/Psmc5/Psmb1/Psmb10/Psmb3/Psmd2/Psmb8/Psma1/Psme3/Psmd1/Psmc2/Psma3/Psmd13/Psma4/Psmd7/Psmd14	Significant
R-MMU-350562	Regulation of ornithine decarboxylase (ODC)	42	-0.328304	-2.7505	6.47493e-05	0.0010582	0.000877566	3602	tags=93%, list=59%, signal=38%	Psmc3/Psmd9/Psme2/Psmd11/Psmc4/Psmb4/Psme1/Psmc1/Psmc6/Psmd8/Psmb7/Psma7/Psmd4/Psmd5/Psmb5/Psma6/Psmf1/Psma5/Psmd12/Psme4/Psma2/Psmd6/Psmd3/Psmb2/Psmc5/Psmb1/Psmb10/Psmb3/Psmd2/Psmb8/Psma1/Psme3/Psmd1/Psmc2/Psma3/Psmd13/Psma4/Psmd7/Psmd14	Significant
R-MMU-4608870	Asymmetric localization of PCP proteins	44	-0.326808	-2.72933	6.86398e-05	0.0010582	0.000877566	3456	tags=91%, list=57%, signal=39%	Psmd9/Psme2/Psmd11/Psmc4/Psmb4/Psme1/Psmc1/Psmc6/Psmd8/Psmb7/Psma7/Psmd4/Psmd5/Psmb5/Psma6/Psmf1/Psma5/Psmd12/Psme4/Psma2/Psmd6/Rps27a/Psmd3/Psmb2/Psmc5/Psmb1/Smurf1/Psmb10/Psmb3/Psmd2/Psmb8/Psma1/Psme3/Psmd1/Psmc2/Psma3/Psmd13/Psma4/Psmd7/Psmd14	Significant
R-MMU-75815	Ubiquitin-dependent degradation of Cyclin D	44	-0.32678	-2.72909	6.86398e-05	0.0010582	0.000877566	3456	tags=91%, list=57%, signal=39%	Psmd9/Psme2/Psmd11/Psmc4/Psmb4/Psme1/Psmc1/Psmc6/Psmd8/Psmb7/Psma7/Psmd4/Psmd5/Psmb5/Psma6/Psmf1/Psma5/Psmd12/Psme4/Psma2/Psmd6/Rps27a/Psmd3/Psmb2/Psmc5/Psmb1/Psmb10/Psmb3/Psmd2/Psmb8/Psma1/Psme3/Psmd1/Psmc2/Cdk4/Psma3/Psmd13/Psma4/Psmd7/Psmd14	Significant
R-MMU-5610780	Degradation of GLI1 by the proteasome	48	-0.301372	-2.61268	6.86398e-05	0.0010582	0.000877566	3461	tags=90%, list=57%, signal=39%	Itch/Psmd9/Psme2/Psmd11/Psmc4/Psmb4/Psme1/Psmc1/Numb/Psmc6/Psmd8/Psmb7/Skp1/Psma7/Psmd4/Cul1/Psmd5/Psmb5/Psma6/Psmf1/Psma5/Psmd12/Psme4/Psma2/Psmd6/Rps27a/Psmd3/Psmb2/Psmc5/Psmb1/Psmb10/Psmb3/Psmd2/Psmb8/Psma1/Psme3/Psmd1/Psmc2/Psma3/Psmd13/Psma4/Psmd7/Psmd14	Significant
R-MMU-5607761	Dectin-1 mediated noncanonical NF-kB signaling	49	-0.2912	-2.57679	6.53536e-05	0.0010582	0.000877566	3602	tags=90%, list=59%, signal=37%	Psmc3/Ube2m/Psmd9/Psme2/Psmd11/Psmc4/Psmb4/Psme1/Psmc1/Psmc6/Psmd8/Psmb7/Skp1/Psma7/Psmd4/Cul1/Psmd5/Psmb5/Psma6/Psmf1/Psma5/Psmd12/Fbxw11/Psme4/Psma2/Psmd6/Rps27a/Psmd3/Psmb2/Psmc5/Psmb1/Psmb10/Psmb3/Psmd2/Psmb8/Psma1/Psme3/Psmd1/Psmc2/Psma3/Psmd13/Psma4/Psmd7/Psmd14	Significant
R-MMU-5676590	NIK-->noncanonical NF-kB signaling	49	-0.2912	-2.57679	6.53536e-05	0.0010582	0.000877566	3602	tags=90%, list=59%, signal=37%	Psmc3/Ube2m/Psmd9/Psme2/Psmd11/Psmc4/Psmb4/Psme1/Psmc1/Psmc6/Psmd8/Psmb7/Skp1/Psma7/Psmd4/Cul1/Psmd5/Psmb5/Psma6/Psmf1/Psma5/Psmd12/Fbxw11/Psme4/Psma2/Psmd6/Rps27a/Psmd3/Psmb2/Psmc5/Psmb1/Psmb10/Psmb3/Psmd2/Psmb8/Psma1/Psme3/Psmd1/Psmc2/Psma3/Psmd13/Psma4/Psmd7/Psmd14	Significant
R-MMU-4641257	Degradation of AXIN	43	-0.324842	-2.72279	8.47418e-05	0.00106286	0.000881436	3602	tags=93%, list=59%, signal=38%	Psmc3/Psmd9/Psme2/Psmd11/Psmc4/Psmb4/Psme1/Psmc1/Psmc6/Psmd8/Psmb7/Psma7/Psmd4/Psmd5/Psmb5/Psma6/Psmf1/Psma5/Psmd12/Psme4/Psma2/Psmd6/Rps27a/Psmd3/Psmb2/Psmc5/Psmb1/Psmb10/Psmb3/Psmd2/Psmb8/Psma1/Psme3/Psmd1/Psmc2/Psma3/Psmd13/Psma4/Psmd7/Psmd14	Significant
R-MMU-69601	Ubiquitin Mediated Degradation of Phosphorylated Cdc25A	43	-0.324842	-2.72279	8.47418e-05	0.00106286	0.000881436	3602	tags=93%, list=59%, signal=38%	Psmc3/Psmd9/Psme2/Psmd11/Psmc4/Psmb4/Psme1/Psmc1/Psmc6/Psmd8/Psmb7/Psma7/Psmd4/Psmd5/Psmb5/Psma6/Psmf1/Psma5/Psmd12/Psme4/Psma2/Psmd6/Rps27a/Psmd3/Psmb2/Psmc5/Psmb1/Psmb10/Psmb3/Psmd2/Psmb8/Psma1/Psme3/Psmd1/Psmc2/Psma3/Psmd13/Psma4/Psmd7/Psmd14	Significant
R-MMU-69610	p53-Independent DNA Damage Response	43	-0.324842	-2.72279	8.47418e-05	0.00106286	0.000881436	3602	tags=93%, list=59%, signal=38%	Psmc3/Psmd9/Psme2/Psmd11/Psmc4/Psmb4/Psme1/Psmc1/Psmc6/Psmd8/Psmb7/Psma7/Psmd4/Psmd5/Psmb5/Psma6/Psmf1/Psma5/Psmd12/Psme4/Psma2/Psmd6/Rps27a/Psmd3/Psmb2/Psmc5/Psmb1/Psmb10/Psmb3/Psmd2/Psmb8/Psma1/Psme3/Psmd1/Psmc2/Psma3/Psmd13/Psma4/Psmd7/Psmd14	Significant
R-MMU-69613	p53-Independent G1/S DNA damage checkpoint	43	-0.324842	-2.72279	8.47418e-05	0.00106286	0.000881436	3602	tags=93%, list=59%, signal=38%	Psmc3/Psmd9/Psme2/Psmd11/Psmc4/Psmb4/Psme1/Psmc1/Psmc6/Psmd8/Psmb7/Psma7/Psmd4/Psmd5/Psmb5/Psma6/Psmf1/Psma5/Psmd12/Psme4/Psma2/Psmd6/Rps27a/Psmd3/Psmb2/Psmc5/Psmb1/Psmb10/Psmb3/Psmd2/Psmb8/Psma1/Psme3/Psmd1/Psmc2/Psma3/Psmd13/Psma4/Psmd7/Psmd14	Significant
R-MMU-202424	Downstream TCR signaling	63	-0.255025	-2.68963	7.81937e-05	0.00106286	0.000881436	3602	tags=87%, list=59%, signal=36%	Psmc3/Inpp5d/Psmd9/Psme2/Psmd11/Psmc4/Psmb4/Psme1/Psmc1/Pik3r1/Psmc6/Ube2n/Psmd8/Ube2v1/Psmb7/Skp1/Psma7/Cdc34/Psmd4/Cul1/Psmd5/Psmb5/Psma6/Psmf1/Psma5/Psmd12/Fbxw11/Psme4/Psma2/Psmd6/Rps27a/Psmd3/Psmb2/Psmc5/Psmb1/Psmb10/Psmb3/Psmd2/Psmb8/Psma1/Psme3/Psmd1/Psmc2/Psma3/Ube2d1/Pdpk1/Psmd13/Ikbkg/Psma4/Map3k7/Psmd7/Rela/Psmd14/Pik3ca/Pten	Significant
R-MMU-2871837	FCERI mediated NF-kB activation	60	-0.262764	-2.64557	7.1596e-05	0.00106286	0.000881436	3456	tags=85%, list=57%, signal=37%	Psmd9/Psme2/Psmd11/Psmc4/Psmb4/Psme1/Psmc1/Lyn/Psmc6/Ube2n/Psmd8/Ube2v1/Psmb7/Skp1/Psma7/Cdc34/Psmd4/Cul1/Psmd5/Psmb5/Psma6/Psmf1/Psma5/Psmd12/Fbxw11/Psme4/Psma2/Psmd6/Rps27a/Psmd3/Psmb2/Psmc5/Psmb1/Psmb10/Psmb3/Psmd2/Psmb8/Psma1/Psme3/Psmd1/Psmc2/Psma3/Ube2d1/Pdpk1/Psmd13/Ikbkg/Psma4/Map3k7/Psmd7/Rela/Psmd14	Significant
R-MMU-187577	SCF(Skp2)-mediated degradation of p27/p21	47	-0.309381	-2.62279	8.42648e-05	0.00106286	0.000881436	3456	tags=89%, list=57%, signal=39%	Psmd9/Psme2/Psmd11/Psmc4/Psmb4/Psme1/Psmc1/Psmc6/Psmd8/Psmb7/Skp1/Psma7/Psmd4/Cul1/Psmd5/Psmb5/Psma6/Psmf1/Psma5/Psmd12/Psma2/Psmd6/Rps27a/Psmd3/Psmb2/Psmc5/Psmb1/Psmb10/Psmb3/Psmd2/Psmb8/Psma1/Psme3/Psmd1/Psmc2/Cdk4/Psma3/Psmd13/Psma4/Psmd7/Psmd14/Cdk2	Significant
R-MMU-69239	Synthesis of DNA	71	-0.23852	-2.61592	7.52515e-05	0.00106286	0.000881436	3637	tags=87%, list=60%, signal=35%	Cdc16/Psmc3/Psmd9/Psme2/Psmd11/Psmc4/Psmb4/Psme1/Psmc1/Psmc6/Psmd8/Psmb7/Skp1/Psma7/Psmd4/Cul1/Psmd5/Psmb5/Psma6/Psmf1/Psma5/Psmd12/Psme4/Psma2/Psmd6/Rps27a/Psmd3/Psmb2/Rpa1/Psmc5/Rpa3/Psmb1/Psmb10/Cdc23/Psmb3/Psmd2/Psmb8/Psma1/Psme3/Psmd1/Psmc2/Psma3/Ube2d1/Pold1/Anapc4/Psmd13/Psma4/Psmd7/Psmd14/Cdk2/Pold2/Mcm3/Orc5/Rfc4/Anapc7/Mcm7/Mcm6/Anapc1/Mcm5/Pole3/Mcm4/Mcm2	Significant
R-MMU-69306	DNA Replication	74	-0.22979	-2.48951	7.26233e-05	0.00106286	0.000881436	3637	tags=86%, list=60%, signal=35%	Cdc16/Kpnb1/Psmc3/Psmd9/Psme2/Psmd11/Psmc4/Psmb4/Psme1/Psmc1/Psmc6/Psmd8/Psmb7/Skp1/Psma7/Psmd4/Cul1/Psmd5/Psmb5/Psma6/Psmf1/Psma5/Psmd12/Psme4/Psma2/Psmd6/Rps27a/Psmd3/Kpna6/Psmb2/Rpa1/Psmc5/Rpa3/Psmb1/Psmb10/Cdc23/Psmb3/Psmd2/Psmb8/Psma1/Psme3/Psmd1/Psmc2/Psma3/Ube2d1/Pold1/Anapc4/Psmd13/Psma4/Psmd7/Psmd14/Cdk2/Pold2/Mcm3/Orc5/Rfc4/Anapc7/Mcm7/Mcm6/Anapc1/Mcm5/Pole3/Mcm4/Mcm2	Significant
R-MMU-5358351	Signaling by Hedgehog	76	-0.217678	-2.39769	8.23063e-05	0.00106286	0.000881436	3461	tags=84%, list=57%, signal=37%	Itch/Psmd9/Psme2/Psmd11/Arrb1/Psmc4/Psmb4/Psme1/Psmc1/Numb/Psmc6/Tubb4b/Gsk3b/Cdc73/Cul3/Psmd8/Psmb7/Skp1/Psma7/Prkaca/Psmd4/Cul1/Psmd5/Psmb5/Psma6/Psmf1/Psma5/Sel1l/Psmd12/Vcp/Psme4/Psma2/Psmd6/Erlec1/Rps27a/Psmd3/Psmb2/Psmc5/Psmb1/Smurf1/Psmb10/Psmb3/Psmd2/Psmb8/Psma1/Psme3/Psmd1/Psmc2/Prkar1a/P4hb/Psma3/Os9/Syvn1/Psmd13/Tubb6/Psma4/Tuba4a/Psmd7/Psmd14/Prkacb/Adcy9/Tubb1/Grk2/Tubb3	Significant
R-MMU-382556	ABC-family proteins mediated transport	77	-0.217373	-2.38727	7.5851e-05	0.00106286	0.000881436	3751	tags=87%, list=62%, signal=34%	Abcc2/Abcg8/Abcb8/Psmc3/Psmd9/Abcb7/Psme2/Psmd11/Abcg5/Psmc4/Psmb4/Psme1/Psmc1/Psmc6/Pex19/Psmd8/Abca8b/Psmb7/Psma7/Abcb4/Psmd4/Eif2s1/Psmd5/Psmb5/Psma6/Psmf1/Psma5/Sel1l/Psmd12/Vcp/Psme4/Psma2/Psmd6/Erlec1/Rps27a/Psmd3/Psmb2/Eif2s2/Psmc5/Psmb1/Psmb10/Psmb3/Psmd2/Psmb8/Psma1/Psme3/Psmd1/Psmc2/Abcc9/Derl1/Eif2s3x/Abca6/Psma3/Pex3/Os9/Psmd13/Erlin2/Apoa1/Erlin1/Psma4/Abcc6/Abcf1/Psmd7/Psmd14/Abcd1/…	Significant
R-MMU-8939236	RUNX1 regulates transcription of genes involved in differentiation of HSCs	47	-0.307027	-2.60284	0.000103238	0.00127327	0.00105593	3602	tags=91%, list=59%, signal=37%	Psmc3/Yap1/Itch/Psmd9/Psme2/Psmd11/Psmc4/Psmb4/Psme1/Psmc1/Psmc6/Psmd8/Psmb7/Psma7/Psmd4/Psmd5/Psmb5/Psma6/Psmf1/Psma5/Psmd12/Psme4/Psma2/Psmd6/Rps27a/Psmd3/Psmb2/Psmc5/Psmb1/Psmb10/Psmb3/Psmd2/Psmb8/Psma1/Psme3/Psmd1/Psmc2/Psma3/Cdk7/Psmd13/Psma4/Psmd7/Psmd14	Significant
R-MMU-351202	Metabolism of polyamines	46	-0.307589	-2.62263	0.000124013	0.00150442	0.00124762	3456	tags=89%, list=57%, signal=39%	Psmd9/Psme2/Psmd11/Psmc4/Psmb4/Psme1/Psmc1/Psmc6/Psmd8/Psmb7/Psma7/Paox/Psmd4/Psmd5/Psmb5/Psma6/Psmf1/Psma5/Psmd12/Psme4/Psma2/Psmd6/Psmd3/Psmb2/Psmc5/Psmb1/Psmb10/Psmb3/Psmd2/Psmb8/Psma1/Psme3/Psmd1/Psmc2/Psma3/Agmat/Psmd13/Psma4/Psmd7/Psmd14/Srm	Significant
R-MMU-8941858	Regulation of RUNX3 expression and activity	45	-0.302488	-2.57815	0.000131099	0.00156473	0.00129764	3456	tags=89%, list=57%, signal=39%	Psmd9/Psme2/Psmd11/Psmc4/Psmb4/Psme1/Psmc1/Psmc6/Psmd8/Psmb7/Psma7/Psmd4/Psmd5/Psmb5/Psma6/Psmf1/Psma5/Psmd12/Psma2/Psmd6/Rps27a/Psmd3/Psmb2/Psmc5/Psmb1/Smurf1/Psmb10/Psmb3/Psmd2/Psmb8/Psma1/Psme3/Psmd1/Psmc2/Psma3/Psmd13/Psma4/Psmd7/Psmd14/Tgfb1	Significant
R-MMU-450408	AUF1 (hnRNP D0) binds and destabilizes mRNA	48	-0.287496	-2.49238	0.00015366	0.00180489	0.0014968	3456	tags=88%, list=57%, signal=38%	Psmd9/Psme2/Psmd11/Psmc4/Psmb4/Psme1/Psmc1/Psmc6/Psmd8/Psmb7/Psma7/Psmd4/Psmd5/Psmb5/Psma6/Psmf1/Psma5/Psmd12/Psme4/Psma2/Psmd6/Rps27a/Psmd3/Psmb2/Psmc5/Psmb1/Hspa8/Psmb10/Eif4g1/Psmb3/Psmd2/Psmb8/Psma1/Psme3/Psmd1/Psmc2/Pabpc1/Psma3/Psmd13/Psma4/Psmd7/Psmd14	Significant
R-MMU-8948751	Regulation of PTEN stability and activity	53	-0.266401	-2.47508	0.000172018	0.00198896	0.00164945	3456	tags=87%, list=57%, signal=38%	Psmd9/Psme2/Psmd11/Psmc4/Psmb4/Psme1/Psmc1/Xiap/Csnk2a2/Akt2/Psmc6/Psmd8/Psmb7/Psma7/Psmd4/Nedd4/Psmd5/Psmb5/Psma6/Psmf1/Psma5/Psmd12/Psme4/Psma2/Psmd6/Csnk2a1/Rps27a/Psmd3/Psmb2/Psmc5/Psmb1/Psmb10/Psmb3/Psmd2/Psmb8/Psma1/Psme3/Psmd1/Psmc2/Psma3/Psmd13/Akt1/Psma4/Psmd7/Psmd14/Pten	Significant
R-MMU-1169091	Activation of NF-kappaB in B cells	52	-0.258394	-2.31964	0.000232956	0.00265211	0.00219941	3456	tags=85%, list=57%, signal=37%	Psmd9/Psme2/Psmd11/Psmc4/Psmb4/Psme1/Psmc1/Psmc6/Psmd8/Psmb7/Skp1/Psma7/Psmd4/Cul1/Psmd5/Psmb5/Psma6/Psmf1/Psma5/Psmd12/Fbxw11/Psme4/Psma2/Psmd6/Rps27a/Psmd3/Psmb2/Psmc5/Psmb1/Psmb10/Psmb3/Psmd2/Psmb8/Psma1/Psme3/Psmd1/Psmc2/Psma3/Psmd13/Ikbkg/Psma4/Psmd7/Rela/Psmd14	Significant
R-MMU-1169410	Antiviral mechanism by IFN-stimulated genes	23	-0.42577	-2.59112	0.000249902	0.00280193	0.00232365	3171	tags=96%, list=52%, signal=46%	Eif4g2/Flnb/Ube2n/Nedd4/Abce1/Trim25/Ppm1b/Mapk3/Ube2l6/Eif4g1/Arih1/Eif4e2/Eif4a1/Plcg1/Pde12/Irf3/Eif4g3/Eif4e/Eif2ak2/Eif4a2/Oasl1/Isg15	Significant
R-MMU-2022090	Assembly of collagen fibrils and other multimeric structures	14	0.642541	2.33104	0.000288078	0.00315217	0.0026141	1682	tags=86%, list=28%, signal=62%	Col15a1/Pxdn/Col14a1/Ctss/Col1a1/Col6a1/Col4a1/Ctsb/Ctsl/Col1a2/Col12a1/Col6a2	Significant
R-MMU-73856	RNA Polymerase II Transcription Termination	51	0.423352	2.26755	0.000289658	0.00315217	0.0026141	2380	tags=78%, list=39%, signal=48%	Fyttd1/Snrpe/Ncbp2/Clp1/Snrpf/Alyref/Fip1l1/Cpsf7/Poldip3/Slu7/Srsf5/Snrpd3/Cdc40/Sarnp/Ddx39a/Cpsf6/Cstf2/Ncbp1/U2af2/Cstf3/Srsf3/Snrpg/Eif4a3/Srrm1/Rbm8a/U2af1/Srsf2/Ddx39b/Sympk/Cstf1/Srsf9/Thoc6/Rnps1/Cstf2t/Cpsf1/Thoc1/Wdr33/Chtop/Papola/Thoc2	Significant
R-MMU-9759194	Nuclear events mediated by NFE2L2	46	-0.296362	-2.5269	0.000342425	0.00351937	0.00291862	3456	tags=89%, list=57%, signal=39%	Psmd9/Psme2/Psmd11/Psmc4/Psmb4/Psme1/Psmc1/Psmc6/Gsk3b/Psmd8/Psmb7/Skp1/Psma7/Psmd4/Cul1/Psmd5/Psmb5/Psma6/Psmf1/Psma5/Psmd12/Psma2/Psmd6/Rps27a/Psmd3/Psmb2/Psmc5/Psmb1/Psmb10/Psmb3/Psmd2/Psmb8/Psma1/Psme3/Psmd1/Psmc2/Psma3/Psmd13/Psma4/Psmd7/Psmd14	Significant
R-MMU-9762114	GSK3B and BTRC:CUL1-mediated-degradation of NFE2L2	46	-0.296362	-2.5269	0.000342425	0.00351937	0.00291862	3456	tags=89%, list=57%, signal=39%	Psmd9/Psme2/Psmd11/Psmc4/Psmb4/Psme1/Psmc1/Psmc6/Gsk3b/Psmd8/Psmb7/Skp1/Psma7/Psmd4/Cul1/Psmd5/Psmb5/Psma6/Psmf1/Psma5/Psmd12/Psma2/Psmd6/Rps27a/Psmd3/Psmb2/Psmc5/Psmb1/Psmb10/Psmb3/Psmd2/Psmb8/Psma1/Psme3/Psmd1/Psmc2/Psma3/Psmd13/Psma4/Psmd7/Psmd14	Significant
R-MMU-8854050	FBXL7 down-regulates AURKA during mitotic entry and in early mitosis	46	-0.29624	-2.52586	0.000342425	0.00351937	0.00291862	3456	tags=89%, list=57%, signal=39%	Psmd9/Psme2/Psmd11/Psmc4/Psmb4/Psme1/Psmc1/Psmc6/Psmd8/Psmb7/Skp1/Psma7/Psmd4/Cul1/Psmd5/Psmb5/Psma6/Psmf1/Psma5/Psmd12/Psme4/Psma2/Psmd6/Rps27a/Psmd3/Psmb2/Psmc5/Psmb1/Psmb10/Psmb3/Psmd2/Psmb8/Psma1/Psme3/Psmd1/Psmc2/Psma3/Psmd13/Psma4/Psmd7/Psmd14	Significant
R-MMU-8878159	Transcriptional regulation by RUNX3	49	-0.263056	-2.32774	0.000330556	0.00351937	0.00291862	3602	tags=88%, list=59%, signal=36%	Psmc3/Yap1/Psmd9/Psme2/Psmd11/Psmc4/Psmb4/Psme1/Psmc1/Psmc6/Psmd8/Psmb7/Psma7/Psmd4/Psmd5/Psmb5/Psma6/Psmf1/Psma5/Psmd12/Psma2/Psmd6/Rps27a/Ctnnb1/Psmd3/Psmb2/Psmc5/Psmb1/Smurf1/Psmb10/Psmb3/Psmd2/Psmb8/Psma1/Psme3/Psmd1/Psmc2/Psma3/Psmd13/Psma4/Psmd7/Psmd14/Tgfb1	Significant
R-MMU-349425	Autodegradation of the E3 ubiquitin ligase COP1	44	-0.299277	-2.49941	0.000426058	0.00426058	0.00353331	3456	tags=89%, list=57%, signal=38%	Psmd9/Psme2/Psmd11/Psmc4/Psmb4/Psme1/Psmc1/Psmc6/Psmd8/Psmb7/Psma7/Psmd4/Psmd5/Psmb5/Psma6/Psmf1/Psma5/Psmd12/Psme4/Psma2/Psmd6/Rps27a/Psmd3/Psmb2/Psmc5/Psmb1/Psmb10/Psmb3/Psmd2/Psmb8/Psma1/Psme3/Psmd1/Psmc2/Psma3/Psmd13/Psma4/Psmd7/Psmd14	Significant
R-MMU-69541	Stabilization of p53	44	-0.299277	-2.49941	0.000426058	0.00426058	0.00353331	3456	tags=89%, list=57%, signal=38%	Psmd9/Psme2/Psmd11/Psmc4/Psmb4/Psme1/Psmc1/Psmc6/Psmd8/Psmb7/Psma7/Psmd4/Psmd5/Psmb5/Psma6/Psmf1/Psma5/Psmd12/Psme4/Psma2/Psmd6/Rps27a/Psmd3/Psmb2/Psmc5/Psmb1/Psmb10/Psmb3/Psmd2/Psmb8/Psma1/Psme3/Psmd1/Psmc2/Psma3/Psmd13/Psma4/Psmd7/Psmd14	Significant
R-MMU-1234176	Oxygen-dependent proline hydroxylation of Hypoxia-inducible Factor Alpha	50	-0.262374	-2.33389	0.000520379	0.00513441	0.00425798	3456	tags=86%, list=57%, signal=37%	Psmd9/Psme2/Psmd11/Psmc4/Psmb4/Psme1/Psmc1/Psmc6/Psmd8/Psmb7/Psma7/Psmd4/Psmd5/Psmb5/Psma6/Psmf1/Psma5/Psmd12/Psme4/Psma2/Psmd6/Rps27a/Psmd3/Psmb2/Psmc5/Psmb1/Psmb10/Psmb3/Psmd2/Psmb8/Psma1/Psme3/Psmd1/Psmc2/Psma3/Ube2d1/Elob/Cul2/Psmd13/Psma4/Psmd7/Psmd14/Ube2d3	Significant
R-MMU-1169408	ISG15 antiviral mechanism	20	-0.418402	-2.31551	0.00067537	0.00657597	0.00545347	3171	tags=95%, list=52%, signal=45%	Eif4g2/Flnb/Ube2n/Nedd4/Trim25/Ppm1b/Mapk3/Ube2l6/Eif4g1/Arih1/Eif4e2/Eif4a1/Plcg1/Irf3/Eif4g3/Eif4e/Eif2ak2/Eif4a2/Isg15	Significant
R-MMU-69563	p53-Dependent G1 DNA Damage Response	46	-0.280335	-2.39025	0.000763141	0.00702342	0.00582454	3456	tags=87%, list=57%, signal=38%	Psmd9/Psme2/Psmd11/Psmc4/Psmb4/Psme1/Psmc1/Psmc6/Psmd8/Psmb7/Psma7/Psmd4/Psmd5/Psmb5/Psma6/Psmf1/Psma5/Psmd12/Psme4/Psma2/Psmd6/Rps27a/Psmd3/Psmb2/Psmc5/Psmb1/Psmb10/Psmb3/Psmd2/Psmb8/Psma1/Psme3/Psmd1/Psmc2/Psma3/Psmd13/Psma4/Psmd7/Psmd14/Cdk2	Significant
R-MMU-69580	p53-Dependent G1/S DNA damage checkpoint	46	-0.280335	-2.39025	0.000763141	0.00702342	0.00582454	3456	tags=87%, list=57%, signal=38%	Psmd9/Psme2/Psmd11/Psmc4/Psmb4/Psme1/Psmc1/Psmc6/Psmd8/Psmb7/Psma7/Psmd4/Psmd5/Psmb5/Psma6/Psmf1/Psma5/Psmd12/Psme4/Psma2/Psmd6/Rps27a/Psmd3/Psmb2/Psmc5/Psmb1/Psmb10/Psmb3/Psmd2/Psmb8/Psma1/Psme3/Psmd1/Psmc2/Psma3/Psmd13/Psma4/Psmd7/Psmd14/Cdk2	Significant
R-MMU-69615	G1/S DNA Damage Checkpoints	46	-0.280335	-2.39025	0.000763141	0.00702342	0.00582454	3456	tags=87%, list=57%, signal=38%	Psmd9/Psme2/Psmd11/Psmc4/Psmb4/Psme1/Psmc1/Psmc6/Psmd8/Psmb7/Psma7/Psmd4/Psmd5/Psmb5/Psma6/Psmf1/Psma5/Psmd12/Psme4/Psma2/Psmd6/Rps27a/Psmd3/Psmb2/Psmc5/Psmb1/Psmb10/Psmb3/Psmd2/Psmb8/Psma1/Psme3/Psmd1/Psmc2/Psma3/Psmd13/Psma4/Psmd7/Psmd14/Cdk2	Significant
R-MMU-5610787	Hedgehog 'off' state	62	-0.22501	-2.3416	0.000761702	0.00702342	0.00582454	3461	tags=85%, list=57%, signal=37%	Itch/Psmd9/Psme2/Psmd11/Psmc4/Psmb4/Psme1/Psmc1/Numb/Psmc6/Tubb4b/Gsk3b/Psmd8/Psmb7/Skp1/Psma7/Prkaca/Psmd4/Cul1/Psmd5/Psmb5/Psma6/Psmf1/Psma5/Psmd12/Psme4/Psma2/Psmd6/Rps27a/Psmd3/Psmb2/Psmc5/Psmb1/Psmb10/Psmb3/Psmd2/Psmb8/Psma1/Psme3/Psmd1/Psmc2/Prkar1a/Psma3/Psmd13/Tubb6/Psma4/Tuba4a/Psmd7/Psmd14/Prkacb/Adcy9/Tubb1/Tubb3	Significant
R-MMU-2046104	alpha-linolenic (omega3) and linoleic (omega6) acid metabolism	13	-0.510686	-2.34024	0.000778271	0.00702342	0.00582454	2258	tags=92%, list=37%, signal=58%	Acaa1b/Fads1/Acox1/Acot8/Elovl5/Hsd17b4/Acsl1/Abcd1/Fads2/Scp2/Elovl1/Elovl3	Significant
R-MMU-2046106	alpha-linolenic acid (ALA) metabolism	13	-0.510686	-2.34024	0.000778271	0.00702342	0.00582454	2258	tags=92%, list=37%, signal=58%	Acaa1b/Fads1/Acox1/Acot8/Elovl5/Hsd17b4/Acsl1/Abcd1/Fads2/Scp2/Elovl1/Elovl3	Significant
R-MMU-1638074	Keratan sulfate/keratin metabolism	14	0.612475	2.22196	0.000832921	0.00742605	0.00615844	678	tags=64%, list=11%, signal=57%	Glb1l/Hexb/Galns/Prelp/Hexa/Lum/Ogn/Glb1/Gns	Significant
R-MMU-5632684	Hedgehog 'on' state	54	-0.240895	-2.27676	0.000856777	0.0075213	0.00623744	3461	tags=85%, list=57%, signal=37%	Itch/Psmd9/Psme2/Psmd11/Arrb1/Psmc4/Psmb4/Psme1/Psmc1/Numb/Psmc6/Cdc73/Cul3/Psmd8/Psmb7/Psma7/Psmd4/Psmd5/Psmb5/Psma6/Psmf1/Psma5/Psmd12/Psme4/Psma2/Psmd6/Rps27a/Psmd3/Psmb2/Psmc5/Psmb1/Smurf1/Psmb10/Psmb3/Psmd2/Psmb8/Psma1/Psme3/Psmd1/Psmc2/Psma3/Psmd13/Psma4/Psmd7/Psmd14/Grk2	Significant
R-MMU-5687128	MAPK6/MAPK4 signaling	55	-0.217677	-2.04586	0.000863933	0.0075213	0.00623744	3644	tags=85%, list=60%, signal=34%	Rac1/Psmc3/Dnajb1/Psmd9/Psme2/Psmd11/Psmc4/Psmb4/Psme1/Psmc1/Psmc6/Psmd8/Psmb7/Psma7/Prkaca/Psmd4/Psmd5/Psmb5/Foxo3/Psma6/Psmf1/Psma5/Psmd12/Psme4/Psma2/Psmd6/Rps27a/Psmd3/Psmb2/Psmc5/Psmb1/Psmb10/Psmb3/Psmd2/Psmb8/Psma1/Psme3/Psmd1/Psmc2/Psma3/Cdc42/Kalrn/Psmd13/Psma4/Psmd7/Psmd14/Prkacb	Significant
R-MMU-202403	TCR signaling	72	-0.199265	-2.17911	0.000971154	0.00835644	0.00693002	3639	tags=85%, list=60%, signal=34%	Ptprc/Psmc3/Inpp5d/Psmd9/Psme2/Psmd11/Psmc4/Nck1/Psmb4/Psme1/Psmc1/Pik3r1/Psmc6/Ube2n/Psmd8/Ube2v1/Psmb7/Skp1/Psma7/Cdc34/Psmd4/Cul1/Psmd5/Psmb5/Psma6/Psmf1/Psma5/Psmd12/Fbxw11/Csk/Psme4/Psma2/Psmd6/Rps27a/Psmd3/Psmb2/Psmc5/Ptprj/Psmb1/Psmb10/Psmb3/Psmd2/Psmb8/Psma1/Psme3/Psmd1/Psmc2/Psma3/Ube2d1/Pdpk1/Plcg1/Psmd13/Ikbkg/Lcp2/Psma4/Map3k7/Psmd7/Rela/Psmd14/Pik3ca/Pten	Significant
R-MMU-8852276	The role of GTSE1 in G2/M progression after G2 checkpoint	55	-0.213704	-2.00851	0.000991137	0.00843036	0.00699132	3456	tags=85%, list=57%, signal=37%	Psmd9/Psme2/Psmd11/Psmc4/Psmb4/Psme1/Psmc1/Psmc6/Tubb4b/Psmd8/Psmb7/Psma7/Psmd4/Psmd5/Psmb5/Psma6/Psmf1/Psma5/Psmd12/Psme4/Psma2/Psmd6/Rps27a/Psmd3/Psmb2/Psmc5/Tubal3/Psmb1/Psmb10/Hsp90aa1/Psmb3/Psmd2/Psmb8/Psma1/Psme3/Psmd1/Psmc2/Psma3/Psmd13/Tubb6/Hsp90ab1/Psma4/Tuba4a/Psmd7/Psmd14/Tubb1/Tubb3	Significant
R-MMU-72187	mRNA 3'-end processing	47	0.404729	2.15224	0.00114677	0.00964328	0.0079972	2380	tags=77%, list=39%, signal=47%	Fyttd1/Ncbp2/Clp1/Alyref/Fip1l1/Cpsf7/Poldip3/Slu7/Srsf5/Cdc40/Sarnp/Ddx39a/Cpsf6/Cstf2/Ncbp1/U2af2/Cstf3/Srsf3/Eif4a3/Srrm1/Rbm8a/U2af1/Srsf2/Ddx39b/Sympk/Cstf1/Srsf9/Thoc6/Rnps1/Cstf2t/Cpsf1/Thoc1/Wdr33/Chtop/Papola/Thoc2	Significant
R-MMU-69242	S Phase	83	-0.184157	-2.04624	0.00117047	0.00973197	0.00807075	3456	tags=80%, list=57%, signal=35%	Psmd9/Psme2/Psmd11/Stag1/Psmc4/Psmb4/Psme1/Psmc1/Rad21/Akt2/Psmc6/Psmd8/Psmb7/Skp1/Psma7/Psmd4/Cul1/Psmd5/Psmb5/Psma6/Psmf1/Psma5/Psmd12/Psme4/Psma2/Psmd6/Rps27a/Psmd3/Psmb2/Rpa1/Psmc5/Rpa3/Psmb1/Psmb10/Cdc23/Psmb3/Psmd2/Psmb8/Psma1/Psme3/Psmd1/Psmc2/Cdk4/Psma3/Ube2d1/Pold1/Anapc4/Cdk7/Psmd13/Akt1/Psma4/Psmd7/Psmd14/Cdk2/Pold2/Mcm3/Orc5/Rfc4/Anapc7/Mcm7/Mcm6/Anapc1/Mcm5/Pole3/Mcm4/Mcm2	Significant
R-MMU-8939902	Regulation of RUNX2 expression and activity	46	-0.272597	-2.32427	0.00121389	0.00998084	0.00827714	3456	tags=87%, list=57%, signal=38%	Psmd9/Psme2/Psmd11/Psmc4/Psmb4/Psme1/Psmc1/Psmc6/Psmd8/Psmb7/Skp1/Psma7/Psmd4/Cul1/Psmd5/Psmb5/Psma6/Psmf1/Psma5/Psmd12/Psma2/Psmd6/Rps27a/Psmd3/Psmb2/Psmc5/Psmb1/Psmb10/Psmb3/Psmd2/Psmb8/Psma1/Psme3/Psmd1/Psmc2/Psma3/Psmd13/Psma4/Psmd7/Psmd14	Significant
R-MMU-1234174	Cellular response to hypoxia	51	-0.242331	-2.20495	0.0013116	0.0106658	0.00884515	3456	tags=84%, list=57%, signal=37%	Psmd9/Psme2/Psmd11/Psmc4/Psmb4/Psme1/Psmc1/Psmc6/Psmd8/Psmb7/Psma7/Psmd4/Psmd5/Psmb5/Psma6/Psmf1/Psma5/Psmd12/Psme4/Psma2/Psmd6/Rps27a/Psmd3/Psmb2/Psmc5/Psmb1/Psmb10/Psmb3/Psmd2/Psmb8/Psma1/Psme3/Psmd1/Psmc2/Psma3/Ube2d1/Elob/Cul2/Psmd13/Psma4/Psmd7/Psmd14/Ube2d3	Significant
R-MMU-159236	Transport of Mature mRNA derived from an Intron-Containing Transcript	57	0.378645	2.08446	0.001442	0.0115987	0.00961883	2380	tags=74%, list=39%, signal=45%	Nup188/Fyttd1/Pom121/Ncbp2/Alyref/Poldip3/Slu7/Srsf5/Nup210/Cdc40/Sarnp/Ddx39a/Ncbp1/Tpr/Nup50/Nup35/U2af2/Nup98/Nup54/Nup93/Srsf3/Ranbp2/Eif4a3/Nup214/Srrm1/Nup88/Nup155/Nup160/Rbm8a/Nup133/U2af1/Srsf2/Ddx39b/Nup107/Srsf9/Thoc6/Aaas/Rnps1/Thoc1/Nxf1/Chtop/Thoc2	Significant
R-MMU-72165	mRNA Splicing - Minor Pathway	35	0.421312	2.04963	0.001601	0.0127391	0.0105646	2230	tags=74%, list=37%, signal=47%	Zcrb1/Snrpe/Ncbp2/Snrpf/Polr2i/Polr2g/Snrpd3/Polr2h/Ncbp1/Sf3b6/Snrnp200/Prpf6/Polr2a/Eftud2/Txnl4a/Prpf8/Snrpg/Polr2e/Sf3b5/Sf3b3/Snrpd1/Srsf2/Gtf2f2/Snrnp40/Polr2b/Ybx1	Significant
R-MMU-390522	Striated Muscle Contraction	12	0.610436	2.1112	0.00169398	0.0132735	0.0110077	54	tags=25%, list=1%, signal=25%	Myh8/Acta1/Tnnc2	Significant
R-MMU-72202	Transport of Mature Transcript to Cytoplasm	65	0.354423	2.03004	0.00170403	0.0132735	0.0110077	2380	tags=71%, list=39%, signal=43%	Nup188/Fyttd1/Pom121/Ncbp2/Alyref/Fip1l1/Poldip3/Slu7/Srsf5/Nup210/Cdc40/Sarnp/Ddx39a/Ncbp1/Tpr/Nup50/Nup35/U2af2/Nup98/Nup54/Nup93/Srsf3/Ranbp2/Eif4a3/Nup214/Srrm1/Nup88/Nup155/Nup160/Rbm8a/Nup133/U2af1/Srsf2/Ddx39b/Sympk/Nup107/Srsf9/Thoc6/Aaas/Rnps1/Cpsf1/Thoc1/Wdr33/Nxf1/Chtop/Thoc2	Significant
R-MMU-5621481	C-type lectin receptors (CLRs)	78	-0.173264	-1.87984	0.00176702	0.0136208	0.0112957	3602	tags=79%, list=59%, signal=33%	Psmc3/Ube2m/Kras/Psmd9/Psme2/Psmd11/Psmc4/Psmb4/Psme1/Psmc1/Lyn/Psmc6/Ube2n/Psmd8/Ube2v1/Psmb7/Skp1/Psma7/Prkaca/Cdc34/Psmd4/Cul1/Psmd5/Psmb5/Psma6/Casp8/Psmf1/Psma5/Psmd12/Fbxw11/Pycard/Psme4/Psma2/Psmd6/Rps27a/Psmd3/Psmb2/Psmc5/Psmb1/Psmb10/Psmb3/Psmd2/Psmb8/Psma1/Psme3/Psmd1/Psmc2/Psma3/Ube2d1/Icam2/Pdpk1/Psmd13/Ikbkg/Fyn/Psma4/Map3k7/Psmd7/Rela/Psmd14/Prkacb/Hras/Raf1	Significant
R-MMU-1660662	Glycosphingolipid metabolism	24	0.488534	2.10622	0.00192886	0.014715	0.0122032	676	tags=50%, list=11%, signal=45%	Neu3/Glb1l/Ctsa/Gltp/Hexb/Galc/Asah1/Hexa/Arsb/Neu1/Asah2/Glb1	Significant
R-MMU-2029485	Role of phospholipids in phagocytosis	12	0.598493	2.06989	0.00242519	0.0183126	0.0151867	1151	tags=67%, list=19%, signal=54%	Prkce/Fcgr4/Pik3cb/Pld3/Prkcd/Plcg2/Syk/Pld4	Significant
R-MMU-193368	Synthesis of bile acids and bile salts via 7alpha-hydroxycholesterol	21	-0.377985	-2.1374	0.00296645	0.0221735	0.0183885	3014	tags=90%, list=50%, signal=46%	Cyp7a1/Akr1d1/Slc27a5/Amacr/Acot8/Hsd17b4/Ptgis/Baat/Rxra/Acox2/Cyp27a1/Akr1c6/Slc27a2/Hsd3b7/Akr1c18/Scp2/Cyp8b1/Cyp7b1/Ncoa1	Significant
R-MMU-983170	Antigen Presentation: Folding, assembly and peptide loading of class I MHC	18	-0.40049	-2.11261	0.00328522	0.0243106	0.0201609	2222	tags=89%, list=37%, signal=57%	Sar1b/Bcap31/Sec23a/Sec13/Pdia3/H2-T23/Sec31a/Sec24a/Calr/Hspa5/H2-Q10/Canx/B2m/Tap2/Tap1/Tapbp	Significant
R-MMU-4641258	Degradation of DVL	46	-0.251589	-2.14515	0.00338539	0.0248038	0.0205699	3456	tags=87%, list=57%, signal=38%	Psmd9/Psme2/Psmd11/Psmc4/Psmb4/Psme1/Psmc1/Psmc6/Cul3/Psmd8/Psmb7/Psma7/Psmd4/Psmd5/Psmb5/Psma6/Psmf1/Psma5/Psmd12/Psme4/Psma2/Psmd6/Rps27a/Psmd3/Psmb2/Psmc5/Psmb1/Psmb10/Psmb3/Psmd2/Psmb8/Psma1/Psme3/Psmd1/Psmc2/Psma3/Psmd13/Psma4/Psmd7/Psmd14	Significant
R-MMU-6807878	COPI-mediated anterograde transport	68	-0.165921	-1.76066	0.00358484	0.0260077	0.0215683	3628	tags=84%, list=60%, signal=34%	Actr10/Nsf/Dctn2/Dctn1/Arf4/Arfgap1/Dctn3/Cog5/Capzb/Sptbn1/Tubb4b/Tmed3/Napa/Cog7/Capza2/Gorasp1/Dync1li1/Dctn4/Dync1h1/Cog4/Actr1a/Arfgap2/Gosr2/Dync1li2/Arcn1/Tubal3/Golga2/Arfgap3/Cope/Tmed2/Spta1/Cog2/Copg1/Napg/Cog1/Ank1/Copb2/Uso1/Copb1/Tubb6/Tmed10/Dync1i2/Ykt6/Copa/Tuba4a/Rab1b/Copg2/Tmed9/Arf5/Cog6/Bet1l/Bet1/Tubb1/Cog8/Copz1/Kdelr1/Tubb3	Significant
R-MMU-211897	Cytochrome P450 - arranged by substrate type	31	-0.297288	-2.03996	0.00363628	0.0261247	0.0216653	1107	tags=61%, list=18%, signal=50%	Tbxas1/Cyp4b1/Rxra/Cyp27a1/Cyp2c29/Cyp2e1/Cyp3a13/Fdx1/Cyp2a12/Cyp1a2/Cyp4f14/Cyp2u1/Cyp2a4/Cyp3a41b/Cyp8b1/Cyp7b1/Cyp2f2/Ncoa1/Cyp4a12b	Significant
R-MMU-1442490	Collagen degradation	15	0.533281	1.9854	0.00426422	0.0303416	0.0251624	1927	tags=73%, list=32%, signal=50%	Col15a1/Col1a1/Col6a1/Col4a1/Ctsb/Ctsl/Phykpl/Col1a2/Col12a1/Col6a2/Ctsd	Significant
R-MMU-5689603	UCH proteinases	56	-0.21032	-1.97761	0.00442327	0.0311735	0.0258523	3602	tags=84%, list=59%, signal=34%	Psmc3/Ruvbl1/Psmd9/Psme2/Psmd11/Psmc4/Psmb4/Psme1/Uchl5/Psmc1/Psmc6/Psmd8/Adrm1/Psmb7/Psma7/Psmd4/Psmd5/Psmb5/Psma6/Yy1/Psmf1/Psma5/Psmd12/Ogt/Psme4/Psma2/Psmd6/Rps27a/Psmd3/Psmb2/Psmc5/Psmb1/Psmb10/Psmb3/Psmd2/Psmb8/Psma1/Psme3/Psmd1/Psmc2/Psma3/Psmd13/Psma4/Psmd7/Psmd14/Actr8/Nedd8	Significant
R-MMU-69481	G2/M Checkpoints	71	-0.181166	-1.9869	0.00515509	0.0359884	0.0298453	3456	tags=79%, list=57%, signal=34%	Psmd9/Psme2/Psmd11/Psmc4/Psmb4/Psme1/Psmc1/Ywhah/Psmc6/Ube2n/Psmd8/Psmb7/Psma7/Psmd4/Psmd5/Psmb5/Ywhag/Psma6/Psmf1/Psma5/Psmd12/Psme4/Psma2/Psmd6/Rps27a/Psmd3/Psmb2/Ywhaz/Rpa1/Psmc5/Rpa3/Psmb1/Psmb10/Psmb3/Psmd2/Psmb8/Psma1/Psme3/Psmd1/Psmc2/Psma3/Babam1/Brcc3/Psmd13/Psma4/Psmd7/Psmd14/Cdk2/Mcm3/Orc5/Rfc4/Mcm7/Mcm6/Mcm5/Mcm4/Mcm2	Significant
R-MMU-1168372	Downstream signaling events of B Cell Receptor (BCR)	57	-0.207924	-1.99117	0.0054282	0.0375408	0.0311327	3602	tags=82%, list=59%, signal=34%	Psmc3/Kras/Psmd9/Psme2/Psmd11/Psmc4/Psmb4/Psme1/Psmc1/Psmc6/Psmd8/Psmb7/Skp1/Psma7/Psmd4/Cul1/Psmd5/Psmb5/Psma6/Psmf1/Psma5/Psmd12/Fbxw11/Psme4/Psma2/Psmd6/Rps27a/Psmd3/Psmb2/Psmc5/Psmb1/Psmb10/Psmb3/Psmd2/Psmb8/Psma1/Psme3/Psmd1/Psmc2/Psma3/Psmd13/Ikbkg/Psma4/Psmd7/Rela/Psmd14/Hras	Significant
R-MMU-5696400	Dual Incision in GG-NER	24	0.45125	1.94548	0.00561538	0.0384757	0.031908	458	tags=29%, list=8%, signal=27%	Ercc4/Gtf2h1/Gtf2h3/Chd1l/Rbx1/Rfc2/Uba52	Significant
R-MMU-191859	snRNP Assembly	36	0.389992	1.90704	0.00637908	0.0429138	0.0355886	2117	tags=67%, list=35%, signal=44%	Snupn/Nup188/Pom121/Snrpe/Snrpf/Ddx20/Nup210/Snrpd3/Tpr/Nup50/Nup35/Nup98/Nup54/Nup93/Ranbp2/Snrpg/Nup214/Nup88/Nup155/Nup160/Nup133/Snrpd1/Nup107/Aaas	Significant
R-MMU-194441	Metabolism of non-coding RNA	36	0.389992	1.90704	0.00637908	0.0429138	0.0355886	2117	tags=67%, list=35%, signal=44%	Snupn/Nup188/Pom121/Snrpe/Snrpf/Ddx20/Nup210/Snrpd3/Tpr/Nup50/Nup35/Nup98/Nup54/Nup93/Ranbp2/Snrpg/Nup214/Nup88/Nup155/Nup160/Nup133/Snrpd1/Nup107/Aaas	Significant
R-MMU-199977	ER to Golgi Anterograde Transport	105	-0.142565	-2.01565	0.00688806	0.0455104	0.0377419	3318	tags=78%, list=55%, signal=36%	Arf4/Arfgap1/Ppp6r3/Dctn3/F5/Cog5/Capzb/Sptbn1/Tubb4b/Trappc9/Tmed3/Napa/Cog7/Capza2/Trappc4/Gorasp1/Dync1li1/Dctn4/Dync1h1/Ppp6c/Cog4/Stx17/Mia3/Sec22a/Actr1a/Arfgap2/Gosr2/Mcfd2/Sar1b/Ppp6r1/Dync1li2/Arcn1/Tubal3/Golga2/Arfgap3/Preb/Cope/Tmed2/Spta1/Sec23a/Cog2/Copg1/Napg/Csnk1d/Cog1/Trappc2l/Trappc3/Sec13/Scfd1/Ank1/Copb2/Uso1/Sec31a/Copb1/Tubb6/Sec24a/Tmed10/Sec16a/Dync1i2/Ykt6/Sec16b/Copa/Tu…	Significant
R-MMU-199220	Vitamin B5 (pantothenate) metabolism	12	-0.451228	-1.98865	0.00685379	0.0455104	0.0377419	2646	tags=92%, list=44%, signal=52%	Pank4/Slc25a16/Pank2/Coasy/Fasn/Ppcs/Pank1/Pdzd11/Pank3/Ppcdc/Aasdhppt	Significant
R-MMU-1474290	Collagen formation	21	0.464824	1.93057	0.00705784	0.0462195	0.03833	1682	tags=62%, list=28%, signal=45%	Col15a1/Pxdn/Col14a1/Ctss/Col1a1/Col6a1/Col4a1/Ctsb/Ctsl/Colgalt1/Col1a2/Col12a1/Col6a2	Significant
R-MMU-176187	Activation of ATR in response to replication stress	14	-0.430275	-2.04045	0.00713418	0.0463096	0.0384047	594	tags=64%, list=10%, signal=58%	Cdk2/Mcm3/Orc5/Rfc4/Mcm7/Mcm6/Mcm5/Mcm4/Mcm2	Significant
R-MMU-5696395	Formation of Incision Complex in GG-NER	25	0.431323	1.88471	0.00871424	0.0560743	0.0465026	458	tags=28%, list=8%, signal=26%	Ercc4/Gtf2h1/Gtf2h3/Chd1l/Rbx1/Xpc/Uba52	Not Sig.
R-MMU-428157	Sphingolipid metabolism	38	0.368584	1.83345	0.00911853	0.0576727	0.0478282	929	tags=39%, list=15%, signal=34%	Neu3/Plpp1/Glb1l/Ctsa/Gltp/Hexb/Galc/Asah1/Hexa/Arsb/Neu1/Asah2/Glb1/Plpp3/B4galnt1	Not Sig.
R-MMU-6794362	Protein-protein interactions at synapses	22	0.429928	1.80122	0.00910739	0.0576727	0.0478282	614	tags=32%, list=10%, signal=29%	Grm1/Homer3/Epb41l1/Flot1/Flot2/Ppfia2/Shank3	Not Sig.
R-MMU-75067	Processing of Capped Intronless Pre-mRNA	23	0.430141	1.83551	0.0115558	0.0724686	0.0600984	2352	tags=78%, list=39%, signal=48%	Snrpe/Ncbp2/Clp1/Snrpf/Fip1l1/Cpsf7/Snrpd3/Cpsf6/Cstf2/Ncbp1/Cstf3/Snrpg/Sympk/Cstf1/Cstf2t/Cpsf1/Wdr33/Papola	Not Sig.
R-MMU-8956321	Nucleotide salvage	16	0.481426	1.83301	0.0123743	0.0769493	0.0638143	1311	tags=62%, list=22%, signal=49%	Ampd3/Upp1/Gmpr/Cda/Tymp/Ada/Aprt/Upp2/Dguok/Pnp	Not Sig.
R-MMU-211981	Xenobiotics	13	-0.397112	-1.81978	0.0145027	0.0894333	0.0741673	667	tags=62%, list=11%, signal=55%	Cyp2c29/Cyp2e1/Cyp3a13/Cyp2a12/Cyp1a2/Cyp2a4/Cyp3a41b/Cyp2f2	Not Sig.
R-MMU-74160	Gene expression (Transcription)	409	0.183755	1.44482	0.0147216	0.0900328	0.0746645	2649	tags=54%, list=44%, signal=32%	Lamtor5/Rxrb/Gtf2h1/Gtf2h3/Setd1a/Cdk12/Stk11/Smyd2/Usp2/Max/Foxo1/Taf6/Sp1/Rbx1/Gtf3c2/Nup188/Rfc2/Fyttd1/Pom121/Pou2f1/Ell/Snrpe/Gtf2e1/Uba52/Ppara/Ncbp2/Cnot2/Clp1/Snrpf/Cnot7/Nbn/Mbd3/Alyref/Lamtor1/Polr2i/Gls/Nelfcd/Smad4/Fip1l1/Prkaa1/G6pdx/Prkab2/Arnt/Cnot9/Mecp2/Atm/Cpsf7/Polr2g/Cox16/Leo1/Poldip3/Cycs/Slu7/Ints12/Srsf5/Sumo1/Nup210/Snrpd3/Ywhab/Cdc40/Sarnp/Taf9/Wdr5/Ctsl/Dnmt1/Cbfb/Rbbp5…	Not Sig.
R-MMU-3000178	ECM proteoglycans	18	0.452347	1.77621	0.0159253	0.0965964	0.0801077	1837	tags=67%, list=30%, signal=47%	Itgb6/Col1a1/Bgn/Col6a1/Tnc/Itgb5/Dcn/Itgav/Itga9/Col1a2/Col6a2/Itgb1	Not Sig.
R-MMU-3214847	HATs acetylate histones	11	0.537193	1.79231	0.0166341	0.100075	0.0829926	1468	tags=64%, list=24%, signal=48%	Kansl3/Kat7/Wdr5/Ncoa2/Hcfc1/H4c16/Hat1	Not Sig.
R-MMU-1236975	Antigen processing-Cross presentation	64	-0.155561	-1.62436	0.0174392	0.104072	0.0863076	3456	tags=78%, list=57%, signal=34%	Psmd9/Psme2/Psmd11/Psmc4/Psmb4/Psme1/Psmc1/Ncf4/Psmc6/Psmd8/Psmb7/Psma7/Psmd4/Psmd5/Psmb5/Psma6/Psmf1/Psma5/Psmd12/Cd36/Psme4/Psma2/Psmd6/Ncf1/Psmd3/Psmb2/Psmc5/Psmb1/Psmb10/Psmb3/Psmd2/Psmb8/Psma1/Psme3/Psmd1/Psmc2/Psma3/Psmd13/Pdia3/H2-T23/Calr/Psma4/H2-Q10/B2m/Psmd7/Psmd14/Sec22b/Tap2/Tap1/Tapbp	Not Sig.
R-MMU-2173782	Binding and Uptake of Ligands by Scavenger Receptors	18	-0.34179	-1.80296	0.0177974	0.105361	0.0873761	2454	tags=78%, list=40%, signal=46%	Alb/Apob/Cd36/Msr1/Apoe/Masp1/Lrp1/Colec11/Cd163/Apoa1/Calr/Hsp90b1/Hpx/Hp	Not Sig.
R-MMU-196854	Metabolism of vitamins and cofactors	117	-0.116912	-1.67619	0.0203368	0.119438	0.0990506	2414	tags=61%, list=40%, signal=37%	Apob/Idh1/Dhfr/Slc25a16/Mccc1/Pdxk/Apom/Pccb/Apoc3/Shmt2/Gchfr/Shmt1/Mtr/Gch1/Nmnat1/Hsp90aa1/Pank2/Rdh11/Rfk/Thtpa/Nudt12/Apoe/Cyb5a/Nadsyn1/Flad1/Ptgis/Ttr/Lrp1/Ttpa/Gphn/Mocs1/Apoa1/Akt1/Pnpo/Mmaa/Coasy/Gpihbp1/Fasn/Rbp4/Parp9/Qprt/Ppcs/Parp14/Slc23a1/Pank1/Cyb5r3/Acaca/Sdc4/Nos3/Mocs3/Vkorc1l1/Ldlrap1/Nnmt/Akr1c6/Pdzd11/Mocos/Tpk1/Parp10/Aldh1l1/Pank3/Lpl/Akr1c18/Ppcdc/Abcd4/Aox1/Acacb/Aasdhp…	Not Sig.
R-MMU-193807	Synthesis of bile acids and bile salts via 27-hydroxycholesterol	12	-0.404703	-1.7836	0.0207272	0.120773	0.100157	1577	tags=75%, list=26%, signal=56%	Ptgis/Rxra/Cyp27a1/Akr1c6/Hsd3b7/Akr1c18/Cyp8b1/Cyp7b1/Ncoa1	Not Sig.
R-MMU-5365859	RA biosynthesis pathway	12	-0.394385	-1.73813	0.0246607	0.14257	0.118234	3680	tags=100%, list=61%, signal=39%	Dhrs9/Aldh8a1/Adh1/Rdh13/Rdh11/Dhrs4/Akr1c6/Dhrs3/Adh4/Aldh1a1/Rdh10	Not Sig.
R-MMU-166658	Complement cascade	28	-0.249966	-1.63511	0.0255363	0.146488	0.121483	2699	tags=75%, list=44%, signal=42%	Cfd/Crp/Cd81/F2/Vtn/Clu/Masp1/Masp2/Cfi/Colec11/Cpn2/Cpn1/C2/Serping1/C4b/Cpb2/Mbl2/C8g/C9/C8b/C8a	Not Sig.
R-MMU-75105	Fatty acyl-CoA biosynthesis	23	-0.287687	-1.75079	0.0258595	0.1472	0.122074	2054	tags=70%, list=34%, signal=46%	Acsf3/Slc25a1/Hacd3/Elovl5/Acsl1/Scd1/Fasn/Acaca/Hacd2/Elovl6/Slc27a2/Hsd17b12/Acsl5/Acly/Elovl1/Elovl3	Not Sig.
R-MMU-6794361	Neurexins and neuroligins	12	0.503232	1.74043	0.0264499	0.149411	0.123907	614	tags=33%, list=10%, signal=30%	Grm1/Homer3/Epb41l1/Shank3	Not Sig.
R-MMU-2980766	Nuclear Envelope Breakdown	37	0.346929	1.70456	0.027082	0.151823	0.125908	2843	tags=78%, list=47%, signal=42%	Nup188/Pom121/Lpin1/Banf1/Lmna/Nup210/Prkcb/Prkca/Tpr/Nup50/Nup35/Nup98/Lmnb1/Nup54/Rbm39/Nup93/Ranbp2/Nup214/Nup88/Nup155/Nup160/Nup133/Nup107/Aaas/Vrk1/Vrk2/Nup37/Lpin2/Rae1	Not Sig.
R-MMU-2142753	Arachidonic acid metabolism	29	-0.256259	-1.69033	0.030587	0.167662	0.139043	2274	tags=72%, list=37%, signal=45%	Cyp2j6/Gpx1/Ggt5/Pon2/Pon3/Ptgis/Ptges3/Mapkapk2/Alox12/Tbxas1/Cyp4b1/Faah/Ephx2/Akr1c6/Pla2g4a/Cyp1a2/Cyp4f14/Pon1/Cyp2u1/Cyp8b1/Cyp4a12b	Not Sig.
R-MMU-159231	Transport of Mature mRNA Derived from an Intronless Transcript	37	0.341938	1.68003	0.0305677	0.167662	0.139043	2299	tags=68%, list=38%, signal=42%	Nup188/Pom121/Ncbp2/Alyref/Fip1l1/Nup210/Ncbp1/Tpr/Nup50/Nup35/Nup98/Nup54/Nup93/Ranbp2/Nup214/Nup88/Nup155/Nup160/Nup133/Sympk/Nup107/Aaas/Cpsf1/Wdr33/Nxf1	Not Sig.
R-MMU-159234	Transport of Mature mRNAs Derived from Intronless Transcripts	37	0.341938	1.68003	0.0305677	0.167662	0.139043	2299	tags=68%, list=38%, signal=42%	Nup188/Pom121/Ncbp2/Alyref/Fip1l1/Nup210/Ncbp1/Tpr/Nup50/Nup35/Nup98/Nup54/Nup93/Ranbp2/Nup214/Nup88/Nup155/Nup160/Nup133/Sympk/Nup107/Aaas/Cpsf1/Wdr33/Nxf1	Not Sig.
R-MMU-159227	Transport of the SLBP independent Mature mRNA	30	0.363151	1.69195	0.0333543	0.175051	0.14517	2299	tags=70%, list=38%, signal=44%	Nup188/Pom121/Ncbp2/Alyref/Nup210/Ncbp1/Tpr/Nup50/Nup35/Nup98/Nup54/Nup93/Ranbp2/Nup214/Nup88/Nup155/Nup160/Nup133/Nup107/Aaas/Nxf1	Not Sig.
R-MMU-159230	Transport of the SLBP Dependant Mature mRNA	30	0.363151	1.69195	0.0333543	0.175051	0.14517	2299	tags=70%, list=38%, signal=44%	Nup188/Pom121/Ncbp2/Alyref/Nup210/Ncbp1/Tpr/Nup50/Nup35/Nup98/Nup54/Nup93/Ranbp2/Nup214/Nup88/Nup155/Nup160/Nup133/Nup107/Aaas/Nxf1	Not Sig.
R-MMU-5693571	Nonhomologous End-Joining (NHEJ)	12	0.486913	1.68399	0.0328136	0.175051	0.14517	1908	tags=75%, list=31%, signal=52%	Nhej1/Nbn/Xrcc5/Atm/H4c16/Tdp2/Babam2/Xrcc6/Ube2v2	Not Sig.
R-MMU-3108214	SUMOylation of DNA damage response and repair proteins	41	0.329958	1.67909	0.0331906	0.175051	0.14517	2888	tags=76%, list=48%, signal=40%	Nsmce2/Nup188/Pom121/Xpc/Sumo1/Nup210/Rnf2/Stag2/Tpr/Nup50/Nup35/Nup98/Nup54/Nup93/Ranbp2/Nup214/Nup88/Nup155/Smc3/Nup160/Nup133/Smc1a/Nup107/Aaas/Sp100/Phc3/Nup37/Stag1/Rae1/Ube2i/Rad21	Not Sig.
R-MMU-77289	Mitochondrial Fatty Acid Beta-Oxidation	33	0.342128	1.63449	0.0331858	0.175051	0.14517	1683	tags=55%, list=28%, signal=40%	Acot3/Acot1/Acot2/Acot9/Acadvl/Mcat/Acadl/Hadhb/Hadha/Acad10/Ndufab1/Eci1/Acadm/Decr1/Them4/Acot13/Acad11/Acot7	Not Sig.
R-MMU-156580	Phase II - Conjugation of compounds	60	-0.161754	-1.62858	0.0332935	0.175051	0.14517	3376	tags=77%, list=56%, signal=34%	Cndp2/Gstm2/Gstt1/Gclm/Oplah/Ggct/Papss1/Mat2b/Akr1a1/Mat2a/Papss2/Gstm4/Trmt112/Ugt1a9/Acsm5/Ahcy/Gstk1/Mtr/Bpnt1/Ggt5/Gstm6/Gsta3/Slc26a1/Nat2/Esd/Gstz1/Glyat/Ugp2/Tpst2/Sult1b1/Gstm1/Chac2/Gclc/Ugt3a2/Acsm1/Nnmt/Bpnt2/Comt/Ugdh/Mgst1/Ugt3a1/Cyp1a2/Gstp1/Tpmt/Slc35d1/Gsta2	Not Sig.
R-MMU-2990846	SUMOylation	74	0.28048	1.67049	0.0340206	0.177291	0.147028	2475	tags=62%, list=41%, signal=37%	Nsmce2/Sp3/Nup188/Pom121/Xpc/Ppara/Mbd1/Sumo1/Nup210/Dnmt1/Rnf2/Stag2/Tpr/Nup50/Nup35/Nup98/Nup54/Nup93/H4c16/Hnrnpk/Nr3c1/Sae1/Ranbp2/Top2b/Nup214/Pcna/Nup88/Nup155/Safb/Smc3/Nup160/Nfkb2/Hnrnpc/Nup133/Smc1a/Nup107/Hdac1/Nfkbia/Aaas/Sp100/Sin3a/Park7/Phc3/Uba2/Ddx17/Rangap1	Not Sig.

## Sheet: Data Table S3(vi)
Data Table S3(vi). GSEA list of significantly enriched Reactome pathways from >18-month-old Casp2-/- versus Casp2+/+ (WT) livers. List is associated with Extended Data Figure 7d.
ID	Description	Set Size	Enrichment Score	NES	pvalue	p.adjust	qvalue	rank	leading_edge	core_enrichment	Significant
R-MMU-68962	Activation of the pre-replicative complex	11	-0.781714	-3.21735	1.88602e-07	6.16443e-05	4.96259e-05	1349	tags=100%, list=22%, signal=78%	Rpa3/Pole3/Cdk2/Mcm3/Mcm6/Orc5/Mcm2/Mcm7/Mcm5/Mcm4	Significant
R-MMU-72172	mRNA Splicing	148	0.390816	2.50265	2.1436e-07	6.16443e-05	4.96259e-05	2704	tags=78%, list=44%, signal=45%	Wbp4/Zcrb1/Cwc25/Clp1/Sugp1/U2af2/Fus/Srsf5/Tra2b/Snrpe/Cwc15/Lsm4/Hnrnpa1/Ppil1/Snrpf/Lsm2/Snu13/Prpf40a/Alyref/U2af1/Lsm7/Snrpc/Cstf3/Lsm8/Hnrnpd/Srsf1/Polr2g/Ddx46/Snrnp70/Bcas2/Hnrnph1/Syf2/Polr2h/Prpf8/Rbm8a/Ncbp1/Sart1/Rbm22/Aqr/Wbp11/Crnkl1/Wdr33/Sf3a3/Sympk/Pqbp1/Hnrnpl/Srrm2/Snrpd3/Srsf3/Ppil3/Smndc1/Cdc40/Hnrnpa2b1/Fip1l1/Ppih/Phf5a/Plrg1/Polr2a/Cdc5l/Snw1/Xab2/Polr2b/Srsf9/Eftud2/Ctnnb…	Significant
R-MMU-72163	mRNA Splicing - Major Pathway	147	0.387426	2.47573	2.48566e-07	6.16443e-05	4.96259e-05	2704	tags=78%, list=44%, signal=45%	Wbp4/Cwc25/Clp1/Sugp1/U2af2/Fus/Srsf5/Tra2b/Snrpe/Cwc15/Lsm4/Hnrnpa1/Ppil1/Snrpf/Lsm2/Snu13/Prpf40a/Alyref/U2af1/Lsm7/Snrpc/Cstf3/Lsm8/Hnrnpd/Srsf1/Polr2g/Ddx46/Snrnp70/Bcas2/Hnrnph1/Syf2/Polr2h/Prpf8/Rbm8a/Ncbp1/Sart1/Rbm22/Aqr/Wbp11/Crnkl1/Wdr33/Sf3a3/Sympk/Pqbp1/Hnrnpl/Srrm2/Snrpd3/Srsf3/Ppil3/Smndc1/Cdc40/Hnrnpa2b1/Fip1l1/Ppih/Phf5a/Plrg1/Polr2a/Cdc5l/Snw1/Xab2/Polr2b/Srsf9/Eftud2/Ctnnbl1/Hnr…	Significant
R-MMU-156827	L13a-mediated translational silencing of Ceruloplasmin expression	95	-0.240189	-2.75024	8.20497e-07	0.000152612	0.000122859	4140	tags=93%, list=67%, signal=31%	Eif1ax/Eif3c/Rps25/Rps9/Rps16/Rpl27a/Rpl19/Rpl7/Pabpc1/Rpl22/Rpl32/Eif3a/Rpl39/Rpl8/Eif3e/Rps10/Rps28/Rpl27/Rps15/Eif2s1/Rpl5/Rplp2/Eif3b/Eif3i/Uba52/Rpl24/Rps18/Eif4g1/Eif4e/Eif4a1/Rps8/Rpl13/Eif3d/Rps24/Eif3f/Rplp0/Rps6/Rps14/Eif3k/Rpl23/Rpl3/Rpl4/Rps17/Rps3/Eif4h/Rpl18/Rps13/Rpl11/Eif3g/Rpl18a/Eif2s2/Rpl37a/Eif3h/Eif2s3x/Rps26/Rpl12/Rpl15/Rps4x/Eif4b/Rpl36a/Rps21/Eif3l/Rpl22l1/Rpsa/Rpl9/Rps2/R…	Significant
R-MMU-68949	Orc1 removal from chromatin	54	-0.320751	-2.9496	1.1692e-06	0.000173977	0.000140058	3763	tags=94%, list=61%, signal=37%	Psmf1/Psmc1/Psmd5/Psmd11/Psmc2/Psmc6/Psmd2/Psmb7/Psmc3/Uba52/Psme2/Psme1/Psmd4/Psmd12/Psmd7/Psmd3/Psmb2/Psmd6/Psmc4/Psmd8/Psme4/Psmb8/Psmb1/Cul1/Psmd9/Psmb3/Skp1/Psmb4/Psmd1/Psmd13/Rps27a/Psmb10/Psma6/Psma5/Psmd14/Psmc5/Psma1/Psma7/Psmb5/Psmb6/Psma3/Psma4/Cdk2/Mcm3/Mcm6/Orc5/Psma2/Mcm2/Mcm7/Mcm5/Mcm4	Significant
R-MMU-72203	Processing of Capped Intron-Containing Pre-mRNA	192	0.344438	2.26377	1.61876e-06	0.000200726	0.000161592	2280	tags=65%, list=37%, signal=42%	Wbp4/Thoc7/Zcrb1/Cwc25/Fyttd1/Clp1/Pom121/Sugp1/U2af2/Nup188/Fus/Srsf5/Tra2b/Snrpe/Cwc15/Slu7/Lsm4/Hnrnpa1/Ppil1/Snrpf/Lsm2/Snu13/Prpf40a/Alyref/Poldip3/U2af1/Lsm7/Snrpc/Cstf3/Lsm8/Hnrnpd/Wtap/Srsf1/Polr2g/Ddx46/Snrnp70/Bcas2/Hnrnph1/Syf2/Polr2h/Prpf8/Rbm8a/Ncbp1/Chtop/Sart1/Rbm22/Aqr/Wbp11/Crnkl1/Wdr33/Sf3a3/Sympk/Pqbp1/Hnrnpl/Srrm2/Snrpd3/Srsf3/Ppil3/Nxf1/Smndc1/Cdc40/Hnrnpa2b1/Fip1l1/Thoc2/Ppi…	Significant
R-MMU-69206	G1/S Transition	65	-0.29604	-3.39236	3.35655e-06	0.000325614	0.000262131	3857	tags=94%, list=63%, signal=35%	Mnat1/Psmf1/Psmc1/Ppp2r1a/Psmd5/Psmd11/Psmc2/Ppp2r1b/Psmc6/Akt2/Psmd2/Psmb7/Psmc3/Uba52/Psme2/Psme1/Psmd4/Psmd12/Psmd7/Psmd3/Psmb2/Psmd6/Psmc4/Psmd8/Cdk4/Psmb8/Psmb1/Cul1/Psmd9/Psmb3/Skp1/Psmb4/Psmd1/Psmd13/Rps27a/Akt1/Psmb10/Psma6/Psma5/Rpa1/Cdkn1b/Rpa3/Psmd14/Psmc5/Ppp2ca/Psma1/Psma7/Psmb5/Pole3/Psmb6/Psma3/Psma4/Cdk2/Mcm3/Mcm6/Orc5/Psma2/Mcm2/Mcm7/Mcm5/Mcm4	Significant
R-MMU-187577	SCF(Skp2)-mediated degradation of p27/p21	47	-0.337862	-3.12154	3.63012e-06	0.000325614	0.000262131	3763	tags=96%, list=61%, signal=37%	Psmf1/Psmc1/Psmd5/Psmd11/Psmc2/Psmc6/Psmd2/Psmb7/Psmc3/Uba52/Psme2/Psme1/Psmd4/Psmd12/Psmd7/Psmd3/Psmb2/Psmd6/Psmc4/Psmd8/Cdk4/Psmb8/Psmb1/Cul1/Psmd9/Psmb3/Skp1/Psmb4/Psmd1/Psmd13/Rps27a/Psmb10/Psma6/Psma5/Cdkn1b/Psmd14/Psmc5/Psma1/Psma7/Psmb5/Psmb6/Psma3/Psma4/Cdk2/Psma2	Significant
R-MMU-72706	GTP hydrolysis and joining of the 60S ribosomal subunit	96	-0.22883	-2.59869	3.93887e-06	0.000325614	0.000262131	4140	tags=92%, list=67%, signal=30%	Eif1ax/Eif3c/Rps25/Rps9/Rps16/Rpl27a/Rpl19/Rpl7/Rpl22/Rpl32/Eif3a/Rpl39/Rpl8/Eif3e/Rps10/Rps28/Rpl27/Rps15/Eif2s1/Rpl5/Rplp2/Eif3b/Eif3i/Uba52/Rpl24/Rps18/Eif4g1/Eif4e/Eif4a1/Rps8/Rpl13/Eif3d/Rps24/Eif3f/Rplp0/Rps6/Rps14/Eif3k/Rpl23/Rpl3/Rpl4/Rps17/Rps3/Eif4h/Rpl18/Rps13/Rpl11/Eif5b/Eif3g/Rpl18a/Eif2s2/Rpl37a/Eif3h/Eif2s3x/Rps26/Rpl12/Rpl15/Rps4x/Eif4b/Rpl36a/Rps21/Eif3l/Rpl22l1/Rpsa/Rpl9/Rps2/Rp…	Significant
R-MMU-5668541	TNFR2 non-canonical NF-kB pathway	51	-0.317587	-3.02651	6.94272e-06	0.00038024	0.000306107	3763	tags=94%, list=61%, signal=37%	Psmf1/Psmc1/Psmd5/Psmd11/Uba3/Psmc2/Ube2m/Psmc6/Psmd2/Psmb7/Psmc3/Uba52/Psme2/Psme1/Psmd4/Psmd12/Psmd7/Psmd3/Psmb2/Psmd6/Psmc4/Psmd8/Psme4/Psmb8/Psmb1/Cul1/Psmd9/Psmb3/Skp1/Psmb4/Psmd1/Psmd13/Rps27a/Psmb10/Psma6/Psma5/Psmd14/Psmc5/Psma1/Psma7/Psmb5/Xiap/Psmb6/Fbxw11/Psma3/Psma4/Psma2/Traf2	Significant
R-MMU-202424	Downstream TCR signaling	63	-0.275722	-3.01215	7.04837e-06	0.00038024	0.000306107	3763	tags=87%, list=61%, signal=34%	Psmd5/Psmd11/Psmc2/Psmc6/Inpp5d/Ube2v1/Psmd2/Nfkb1/Psmb7/Psmc3/Uba52/Psme2/Psme1/Psmd4/Psmd12/Psmd7/Psmd3/Psmb2/Psmd6/Psmc4/Psmd8/Psme4/Rela/Psmb8/Psmb1/Cul1/Psmd9/Ikbkb/Psmb3/Skp1/Psmb4/Psmd1/Pik3ca/Psmd13/Pik3r1/Rps27a/Psmb10/Psma6/Psma5/Psmd14/Psmc5/Psma1/Psma7/Psmb5/Psmb6/Map3k7/Cdc34/Pdpk1/Ube2d1/Fbxw11/Psma3/Tab2/Psma4/Psma2/Pten	Significant
R-MMU-69563	p53-Dependent G1 DNA Damage Response	46	-0.336404	-2.95677	9.71043e-06	0.00038024	0.000306107	3763	tags=96%, list=61%, signal=37%	Psmf1/Psmc1/Psmd5/Psmd11/Psmc2/Psmc6/Psmd2/Psmb7/Psmc3/Uba52/Psme2/Psme1/Psmd4/Psmd12/Psmd7/Psmd3/Psmb2/Psmd6/Psmc4/Psmd8/Psme4/Psmb8/Psmb1/Psmd9/Psmb3/Psmb4/Psmd1/Psmd13/Rps27a/Psmb10/Psma6/Psma5/Cdkn1b/Psmd14/Psmc5/Psma1/Psma7/Psmb5/Psmb6/Psma3/Psma4/Cdk2/Atm/Psma2	Significant
R-MMU-69580	p53-Dependent G1/S DNA damage checkpoint	46	-0.336404	-2.95677	9.71043e-06	0.00038024	0.000306107	3763	tags=96%, list=61%, signal=37%	Psmf1/Psmc1/Psmd5/Psmd11/Psmc2/Psmc6/Psmd2/Psmb7/Psmc3/Uba52/Psme2/Psme1/Psmd4/Psmd12/Psmd7/Psmd3/Psmb2/Psmd6/Psmc4/Psmd8/Psme4/Psmb8/Psmb1/Psmd9/Psmb3/Psmb4/Psmd1/Psmd13/Rps27a/Psmb10/Psma6/Psma5/Cdkn1b/Psmd14/Psmc5/Psma1/Psma7/Psmb5/Psmb6/Psma3/Psma4/Cdk2/Atm/Psma2	Significant
R-MMU-69615	G1/S DNA Damage Checkpoints	46	-0.336404	-2.95677	9.71043e-06	0.00038024	0.000306107	3763	tags=96%, list=61%, signal=37%	Psmf1/Psmc1/Psmd5/Psmd11/Psmc2/Psmc6/Psmd2/Psmb7/Psmc3/Uba52/Psme2/Psme1/Psmd4/Psmd12/Psmd7/Psmd3/Psmb2/Psmd6/Psmc4/Psmd8/Psme4/Psmb8/Psmb1/Psmd9/Psmb3/Psmb4/Psmd1/Psmd13/Rps27a/Psmb10/Psma6/Psma5/Cdkn1b/Psmd14/Psmc5/Psma1/Psma7/Psmb5/Psmb6/Psma3/Psma4/Cdk2/Atm/Psma2	Significant
R-MMU-69601	Ubiquitin Mediated Degradation of Phosphorylated Cdc25A	43	-0.333141	-2.902	9.35294e-06	0.00038024	0.000306107	3763	tags=95%, list=61%, signal=37%	Psmf1/Psmc1/Psmd5/Psmd11/Psmc2/Psmc6/Psmd2/Psmb7/Psmc3/Uba52/Psme2/Psme1/Psmd4/Psmd12/Psmd7/Psmd3/Psmb2/Psmd6/Psmc4/Psmd8/Psme4/Psmb8/Psmb1/Psmd9/Psmb3/Psmb4/Psmd1/Psmd13/Rps27a/Psmb10/Psma6/Psma5/Psmd14/Psmc5/Psma1/Psma7/Psmb5/Psmb6/Psma3/Psma4/Psma2	Significant
R-MMU-69610	p53-Independent DNA Damage Response	43	-0.333141	-2.902	9.35294e-06	0.00038024	0.000306107	3763	tags=95%, list=61%, signal=37%	Psmf1/Psmc1/Psmd5/Psmd11/Psmc2/Psmc6/Psmd2/Psmb7/Psmc3/Uba52/Psme2/Psme1/Psmd4/Psmd12/Psmd7/Psmd3/Psmb2/Psmd6/Psmc4/Psmd8/Psme4/Psmb8/Psmb1/Psmd9/Psmb3/Psmb4/Psmd1/Psmd13/Rps27a/Psmb10/Psma6/Psma5/Psmd14/Psmc5/Psma1/Psma7/Psmb5/Psmb6/Psma3/Psma4/Psma2	Significant
R-MMU-69613	p53-Independent G1/S DNA damage checkpoint	43	-0.333141	-2.902	9.35294e-06	0.00038024	0.000306107	3763	tags=95%, list=61%, signal=37%	Psmf1/Psmc1/Psmd5/Psmd11/Psmc2/Psmc6/Psmd2/Psmb7/Psmc3/Uba52/Psme2/Psme1/Psmd4/Psmd12/Psmd7/Psmd3/Psmb2/Psmd6/Psmc4/Psmd8/Psme4/Psmb8/Psmb1/Psmd9/Psmb3/Psmb4/Psmd1/Psmd13/Rps27a/Psmb10/Psma6/Psma5/Psmd14/Psmc5/Psma1/Psma7/Psmb5/Psmb6/Psma3/Psma4/Psma2	Significant
R-MMU-72689	Formation of a pool of free 40S subunits	85	-0.229072	-2.8313	9.27207e-06	0.00038024	0.000306107	4140	tags=92%, list=67%, signal=30%	Eif1ax/Eif3c/Rps25/Rps9/Rps16/Rpl27a/Rpl19/Rpl7/Rpl22/Rpl32/Eif3a/Rpl39/Rpl8/Eif3e/Rps10/Rps28/Rpl27/Rps15/Rpl5/Rplp2/Eif3b/Eif3i/Uba52/Rpl24/Rps18/Rps8/Rpl13/Eif3d/Rps24/Eif3f/Rplp0/Rps6/Rps14/Eif3k/Rpl23/Rpl3/Rpl4/Rps17/Rps3/Rpl18/Rps13/Rpl11/Eif3g/Rpl18a/Rpl37a/Eif3h/Rps26/Rpl12/Rpl15/Rps4x/Rpl36a/Rps21/Eif3l/Rpl22l1/Rpsa/Rpl9/Rps2/Rpl35/Rpl10/Rpl26/Eif3j1/Rpl13a/Rpl37/Rpl31/Eif3m/Rps19/Rpl14/…	Significant
R-MMU-453279	Mitotic G1 phase and G1/S transition	70	-0.268448	-2.76927	5.47551e-06	0.00038024	0.000306107	3857	tags=91%, list=63%, signal=34%	Mnat1/Psmf1/Psmc1/Ppp2r1a/Psmd5/Psmd11/Psmc2/Ppp2r1b/Psmc6/Akt2/Psmd2/Psmb7/Psmc3/Ppp2r2a/Uba52/Psme2/Psme1/Psmd4/Psmd12/Lyn/Psmd7/Psmd3/Psmb2/Psmd6/Psmc4/Psmd8/Cdk4/Psmb8/Psmb1/Cul1/Psmd9/Psmb3/Skp1/Psmb4/Psmd1/Psmd13/Rps27a/Akt1/Psmb10/Psma6/Psma5/Rpa1/Cdkn1b/Rpa3/Psmd14/Psmc5/Ppp2ca/Psma1/Psma7/Psmb5/Pole3/Psmb6/Rbbp4/Psma3/Psma4/Cdk2/Mcm3/Mcm6/Orc5/Psma2/Mcm2/Mcm7/Mcm5/Mcm4	Significant
R-MMU-2871837	FCERI mediated NF-kB activation	60	-0.292323	-2.95078	1.18629e-05	0.00040712	0.000327747	3763	tags=92%, list=61%, signal=36%	Psmf1/Psmc1/Psmd5/Psmd11/Psmc2/Psmc6/Ube2v1/Psmd2/Nfkb1/Psmb7/Psmc3/Uba52/Psme2/Psme1/Psmd4/Psmd12/Lyn/Psmd7/Psmd3/Psmb2/Psmd6/Psmc4/Psmd8/Psme4/Rela/Psmb8/Psmb1/Cul1/Psmd9/Ikbkb/Psmb3/Skp1/Psmb4/Psmd1/Psmd13/Rps27a/Psmb10/Psma6/Psma5/Psmd14/Psmc5/Psma1/Psma7/Psmb5/Psmb6/Map3k7/Fcer1g/Cdc34/Pdpk1/Ube2d1/Fbxw11/Psma3/Tab2/Psma4/Psma2	Significant
R-MMU-75815	Ubiquitin-dependent degradation of Cyclin D	44	-0.334485	-2.91882	1.26761e-05	0.00040712	0.000327747	3763	tags=95%, list=61%, signal=37%	Psmf1/Psmc1/Psmd5/Psmd11/Psmc2/Psmc6/Psmd2/Psmb7/Psmc3/Uba52/Psme2/Psme1/Psmd4/Psmd12/Psmd7/Psmd3/Psmb2/Psmd6/Psmc4/Psmd8/Psme4/Cdk4/Psmb8/Psmb1/Psmd9/Psmb3/Psmb4/Psmd1/Psmd13/Rps27a/Psmb10/Psma6/Psma5/Psmd14/Psmc5/Psma1/Psma7/Psmb5/Psmb6/Psma3/Psma4/Psma2	Significant
R-MMU-5610780	Degradation of GLI1 by the proteasome	48	-0.315336	-2.91773	1.20518e-05	0.00040712	0.000327747	3763	tags=94%, list=61%, signal=37%	Psmf1/Psmc1/Psmd5/Psmd11/Psmc2/Numb/Psmc6/Psmd2/Psmb7/Psmc3/Uba52/Psme2/Psme1/Psmd4/Psmd12/Itch/Psmd7/Psmd3/Psmb2/Psmd6/Psmc4/Psmd8/Psme4/Psmb8/Psmb1/Cul1/Psmd9/Psmb3/Skp1/Psmb4/Psmd1/Psmd13/Rps27a/Psmb10/Psma6/Psma5/Psmd14/Psmc5/Psma1/Psma7/Psmb5/Psmb6/Psma3/Psma4/Psma2	Significant
R-MMU-349425	Autodegradation of the E3 ubiquitin ligase COP1	44	-0.33416	-2.91598	1.31329e-05	0.00040712	0.000327747	3763	tags=95%, list=61%, signal=37%	Psmf1/Psmc1/Psmd5/Psmd11/Psmc2/Psmc6/Psmd2/Psmb7/Psmc3/Uba52/Psme2/Psme1/Psmd4/Psmd12/Psmd7/Psmd3/Psmb2/Psmd6/Psmc4/Psmd8/Psme4/Psmb8/Psmb1/Psmd9/Psmb3/Psmb4/Psmd1/Psmd13/Rps27a/Psmb10/Psma6/Psma5/Psmd14/Psmc5/Psma1/Psma7/Psmb5/Psmb6/Psma3/Psma4/Atm/Psma2	Significant
R-MMU-69541	Stabilization of p53	44	-0.33416	-2.91598	1.31329e-05	0.00040712	0.000327747	3763	tags=95%, list=61%, signal=37%	Psmf1/Psmc1/Psmd5/Psmd11/Psmc2/Psmc6/Psmd2/Psmb7/Psmc3/Uba52/Psme2/Psme1/Psmd4/Psmd12/Psmd7/Psmd3/Psmb2/Psmd6/Psmc4/Psmd8/Psme4/Psmb8/Psmb1/Psmd9/Psmb3/Psmb4/Psmd1/Psmd13/Rps27a/Psmb10/Psma6/Psma5/Psmd14/Psmc5/Psma1/Psma7/Psmb5/Psmb6/Psma3/Psma4/Atm/Psma2	Significant
R-MMU-5610787	Hedgehog 'off' state	61	-0.273205	-2.8335	1.6726e-05	0.000497766	0.00040072	3763	tags=92%, list=61%, signal=36%	Psmf1/Psmc1/Psmd5/Tuba1c/Psmd11/Psmc2/Numb/Psmc6/Psmd2/Psmb7/Psmc3/Uba52/Psme2/Psme1/Psmd4/Psmd12/Itch/Psmd7/Psmd3/Psmb2/Psmd6/Gsk3b/Psmc4/Psmd8/Psme4/Tubb4b/Prkar1a/Prkacb/Psmb8/Psmb1/Cul1/Psmd9/Prkaca/Psmb3/Skp1/Psmb4/Psmd1/Psmd13/Rps27a/Psmb10/Psma6/Psma5/Tubb6/Psmd14/Psmc5/Psma1/Psma7/Psmb5/Psmb6/Tuba4a/Psma3/Psma4/Adcy9/Tubb1/Psma2/Tubb3	Significant
R-MMU-69202	Cyclin E associated events during G1/S transition	51	-0.303441	-2.89171	2.06566e-05	0.000569204	0.00045823	3857	tags=94%, list=63%, signal=35%	Mnat1/Psmf1/Psmc1/Psmd5/Psmd11/Psmc2/Psmc6/Akt2/Psmd2/Psmb7/Psmc3/Uba52/Psme2/Psme1/Psmd4/Psmd12/Psmd7/Psmd3/Psmb2/Psmd6/Psmc4/Psmd8/Cdk4/Psmb8/Psmb1/Cul1/Psmd9/Psmb3/Skp1/Psmb4/Psmd1/Psmd13/Rps27a/Akt1/Psmb10/Psma6/Psma5/Cdkn1b/Psmd14/Psmc5/Psma1/Psma7/Psmb5/Psmb6/Psma3/Psma4/Cdk2/Psma2	Significant
R-MMU-69656	Cyclin A:Cdk2-associated events at S phase entry	51	-0.303441	-2.89171	2.06566e-05	0.000569204	0.00045823	3857	tags=94%, list=63%, signal=35%	Mnat1/Psmf1/Psmc1/Psmd5/Psmd11/Psmc2/Psmc6/Akt2/Psmd2/Psmb7/Psmc3/Uba52/Psme2/Psme1/Psmd4/Psmd12/Psmd7/Psmd3/Psmb2/Psmd6/Psmc4/Psmd8/Cdk4/Psmb8/Psmb1/Cul1/Psmd9/Psmb3/Skp1/Psmb4/Psmd1/Psmd13/Rps27a/Akt1/Psmb10/Psma6/Psma5/Cdkn1b/Psmd14/Psmc5/Psma1/Psma7/Psmb5/Psmb6/Psma3/Psma4/Cdk2/Psma2	Significant
R-MMU-5610785	GLI3 is processed to GLI3R by the proteasome	49	-0.316782	-2.92166	2.53832e-05	0.000654807	0.000527144	3763	tags=94%, list=61%, signal=37%	Psmf1/Psmc1/Psmd5/Psmd11/Psmc2/Psmc6/Psmd2/Psmb7/Psmc3/Uba52/Psme2/Psme1/Psmd4/Psmd12/Psmd7/Psmd3/Psmb2/Psmd6/Gsk3b/Psmc4/Psmd8/Psme4/Prkacb/Psmb8/Psmb1/Cul1/Psmd9/Prkaca/Psmb3/Skp1/Psmb4/Psmd1/Psmd13/Rps27a/Psmb10/Psma6/Psma5/Psmd14/Psmc5/Psma1/Psma7/Psmb5/Psmb6/Psma3/Psma4/Psma2	Significant
R-MMU-5358346	Hedgehog ligand biogenesis	50	-0.305755	-2.88917	2.55234e-05	0.000654807	0.000527144	3763	tags=94%, list=61%, signal=37%	Psmf1/Psmc1/Psmd5/P4hb/Psmd11/Psmc2/Psmc6/Psmd2/Psmb7/Psmc3/Uba52/Psme2/Psme1/Psmd4/Psmd12/Vcp/Psmd7/Psmd3/Psmb2/Psmd6/Psmc4/Psmd8/Psme4/Sel1l/Psmb8/Psmb1/Psmd9/Psmb3/Psmb4/Psmd1/Psmd13/Rps27a/Erlec1/Psmb10/Psma6/Psma5/Syvn1/Os9/Psmd14/Psmc5/Psma1/Psma7/Psmb5/Psmb6/Psma3/Psma4/Psma2	Significant
R-MMU-5607761	Dectin-1 mediated noncanonical NF-kB signaling	49	-0.315198	-2.90705	2.81862e-05	0.00067647	0.000544583	3763	tags=94%, list=61%, signal=37%	Psmf1/Psmc1/Psmd5/Psmd11/Uba3/Psmc2/Ube2m/Psmc6/Psmd2/Psmb7/Psmc3/Uba52/Psme2/Psme1/Psmd4/Psmd12/Psmd7/Psmd3/Psmb2/Psmd6/Psmc4/Psmd8/Psme4/Psmb8/Psmb1/Cul1/Psmd9/Psmb3/Skp1/Psmb4/Psmd1/Psmd13/Rps27a/Psmb10/Psma6/Psma5/Psmd14/Psmc5/Psma1/Psma7/Psmb5/Psmb6/Fbxw11/Psma3/Psma4/Psma2	Significant
R-MMU-5676590	NIK-->noncanonical NF-kB signaling	49	-0.315198	-2.90705	2.81862e-05	0.00067647	0.000544583	3763	tags=94%, list=61%, signal=37%	Psmf1/Psmc1/Psmd5/Psmd11/Uba3/Psmc2/Ube2m/Psmc6/Psmd2/Psmb7/Psmc3/Uba52/Psme2/Psme1/Psmd4/Psmd12/Psmd7/Psmd3/Psmb2/Psmd6/Psmc4/Psmd8/Psme4/Psmb8/Psmb1/Cul1/Psmd9/Psmb3/Skp1/Psmb4/Psmd1/Psmd13/Rps27a/Psmb10/Psma6/Psma5/Psmd14/Psmc5/Psma1/Psma7/Psmb5/Psmb6/Fbxw11/Psma3/Psma4/Psma2	Significant
R-MMU-202403	TCR signaling	71	-0.242641	-2.6315	3.00235e-05	0.000698047	0.000561954	3550	tags=85%, list=58%, signal=36%	Psmd5/Pak2/Psmd11/Psmc2/Psmc6/Inpp5d/Ube2v1/Psmd2/Nfkb1/Psmb7/Psmc3/Uba52/Psme2/Psme1/Psmd4/Psmd12/Psmd7/Psmd3/Psmb2/Psmd6/Psmc4/Psmd8/Psme4/Rela/Psmb8/Psmb1/Cul1/Psmd9/Ikbkb/Psmb3/Skp1/Psmb4/Ptprj/Psmd1/Pik3ca/Csk/Psmd13/Pik3r1/Rps27a/Psmb10/Psma6/Psma5/Psmd14/Psmc5/Lcp2/Psma1/Psma7/Psmb5/Psmb6/Map3k7/Plcg1/Cdc34/Pdpk1/Ube2d1/Fbxw11/Psma3/Tab2/Psma4/Psma2/Pten	Significant
R-MMU-9759194	Nuclear events mediated by NFE2L2	46	-0.311845	-2.74091	4.82567e-05	0.0010258	0.000825806	3763	tags=93%, list=61%, signal=36%	Psmf1/Psmc1/Psmd5/Psmd11/Psmc2/Psmc6/Psmd2/Psmb7/Psmc3/Uba52/Psme2/Psme1/Psmd4/Psmd12/Psmd7/Psmd3/Psmb2/Psmd6/Gsk3b/Psmc4/Psmd8/Psmb8/Psmb1/Cul1/Psmd9/Psmb3/Skp1/Psmb4/Psmd1/Psmd13/Rps27a/Psmb10/Psma6/Psma5/Psmd14/Psmc5/Psma1/Psma7/Psmb5/Psmb6/Psma3/Psma4/Psma2	Significant
R-MMU-9762114	GSK3B and BTRC:CUL1-mediated-degradation of NFE2L2	46	-0.311845	-2.74091	4.82567e-05	0.0010258	0.000825806	3763	tags=93%, list=61%, signal=36%	Psmf1/Psmc1/Psmd5/Psmd11/Psmc2/Psmc6/Psmd2/Psmb7/Psmc3/Uba52/Psme2/Psme1/Psmd4/Psmd12/Psmd7/Psmd3/Psmb2/Psmd6/Gsk3b/Psmc4/Psmd8/Psmb8/Psmb1/Cul1/Psmd9/Psmb3/Skp1/Psmb4/Psmd1/Psmd13/Rps27a/Psmb10/Psma6/Psma5/Psmd14/Psmc5/Psma1/Psma7/Psmb5/Psmb6/Psma3/Psma4/Psma2	Significant
R-MMU-8854050	FBXL7 down-regulates AURKA during mitotic entry and in early mitosis	46	-0.311835	-2.74083	4.82567e-05	0.0010258	0.000825806	3763	tags=93%, list=61%, signal=36%	Psmf1/Psmc1/Psmd5/Psmd11/Psmc2/Psmc6/Psmd2/Psmb7/Psmc3/Uba52/Psme2/Psme1/Psmd4/Psmd12/Psmd7/Psmd3/Psmb2/Psmd6/Psmc4/Psmd8/Psme4/Psmb8/Psmb1/Cul1/Psmd9/Psmb3/Skp1/Psmb4/Psmd1/Psmd13/Rps27a/Psmb10/Psma6/Psma5/Psmd14/Psmc5/Psma1/Psma7/Psmb5/Psmb6/Psma3/Psma4/Psma2	Significant
R-MMU-1234176	Oxygen-dependent proline hydroxylation of Hypoxia-inducible Factor Alpha	50	-0.294475	-2.78258	5.19875e-05	0.00107441	0.000864937	3763	tags=92%, list=61%, signal=36%	Psmf1/Psmc1/Psmd5/Psmd11/Psmc2/Psmc6/Psmd2/Limd1/Psmb7/Psmc3/Uba52/Psme2/Psme1/Psmd4/Psmd12/Psmd7/Psmd3/Psmb2/Psmd6/Psmc4/Psmd8/Psme4/Psmb8/Psmb1/Cul2/Elob/Psmd9/Psmb3/Psmb4/Psmd1/Psmd13/Rps27a/Psmb10/Psma6/Psma5/Psmd14/Psmc5/Psma1/Psma7/Psmb5/Psmb6/Ube2d3/Ube2d1/Psma3/Psma4/Psma2	Significant
R-MMU-351202	Metabolism of polyamines	46	-0.309004	-2.71594	5.67226e-05	0.00111057	0.000894049	3763	tags=93%, list=61%, signal=36%	Psmf1/Psmc1/Psmd5/Psmd11/Psmc2/Psmc6/Psmd2/Psmb7/Psmc3/Psme2/Psme1/Psmd4/Psmd12/Psmd7/Psmd3/Psmb2/Psmd6/Psmc4/Psmd8/Psme4/Paox/Psmb8/Psmb1/Psmd9/Psmb3/Psmb4/Psmd1/Psmd13/Psmb10/Sms/Psma6/Agmat/Psma5/Psmd14/Psmc5/Psma1/Psma7/Psmb5/Psmb6/Srm/Psma3/Psma4/Psma2	Significant
R-MMU-8948751	Regulation of PTEN stability and activity	52	-0.277418	-2.6493	5.53989e-05	0.00111057	0.000894049	3763	tags=90%, list=61%, signal=35%	Psmf1/Psmc1/Csnk2a1/Psmd5/Psmd11/Psmc2/Psmc6/Akt2/Psmd2/Psmb7/Psmc3/Uba52/Psme2/Nedd4/Psme1/Psmd4/Psmd12/Psmd7/Psmd3/Psmb2/Psmd6/Psmc4/Psmd8/Psme4/Psmb8/Psmb1/Psmd9/Psmb3/Psmb4/Psmd1/Psmd13/Rps27a/Akt1/Psmb10/Psma6/Psma5/Psmd14/Psmc5/Psma1/Psma7/Psmb5/Xiap/Psmb6/Psma3/Psma4/Psma2/Pten	Significant
R-MMU-1236978	Cross-presentation of soluble exogenous antigens (endosomes)	43	-0.298341	-2.59886	6.78496e-05	0.00129436	0.00104201	3763	tags=93%, list=61%, signal=36%	Psmf1/Psmc1/Psmd5/Psmd11/Psmc2/Psmc6/Psmd2/Psmb7/Psmc3/Mrc1/Psme2/Psme1/Psmd4/Psmd12/Psmd7/Psmd3/Psmb2/Psmd6/Psmc4/Psmd8/Psme4/Psmb8/Psmb1/Psmd9/Psmb3/Psmb4/Psmd1/Psmd13/Psmb10/Psma6/Psma5/Psmd14/Psmc5/Psma1/Psma7/Psmb5/Psmb6/Psma3/Psma4/Psma2	Significant
R-MMU-5621481	C-type lectin receptors (CLRs)	78	-0.215849	-2.44221	7.32298e-05	0.00136207	0.00109652	3550	tags=82%, list=58%, signal=35%	Psmd5/Pak2/Psmd11/Uba3/Psmc2/Ube2m/Psmc6/Ube2v1/Psmd2/Nfkb1/Psmb7/Psmc3/Uba52/Psme2/Psme1/Psmd4/Psmd12/Lyn/Psmd7/Psmd3/Hras/Psmb2/Psmd6/Psmc4/Psmd8/Psme4/Rela/Raf1/Kras/Prkacb/Psmb8/Psmb1/Cul1/Psmd9/Ikbkb/Prkaca/Psmb3/Casp8/Skp1/Psmb4/Psmd1/Psmd13/Rps27a/Psmb10/Psma6/Psma5/Psmd14/Psmc5/Psma1/Psma7/Psmb5/Psmb6/Map3k7/Fcer1g/Cdc34/Pdpk1/Ube2d1/Fbxw11/Psma3/Tab2/Psma4/Icam2/Prkcd/Psma2	Significant
R-MMU-69002	DNA Replication Pre-Initiation	64	-0.237098	-2.7082	7.74646e-05	0.0014057	0.00113164	3763	tags=89%, list=61%, signal=35%	Psmf1/Psmc1/Anapc2/Psmd5/Psmd11/Psmc2/Psmc6/Psmd2/Psmb7/Psmc3/Anapc1/Uba52/Psme2/Psme1/Psmd4/Psmd12/Psmd7/Psmd3/Psmb2/Psmd6/Psmc4/Psmd8/Psmb8/Psmb1/Psmd9/Psmb3/Psmb4/Psmd1/Psmd13/Rps27a/Psmb10/Psma6/Psma5/Kpnb1/Rpa1/Rpa3/Kpna6/Anapc4/Psmd14/Psmc5/Psma1/Psma7/Psmb5/Pole3/Psmb6/Ube2d1/Psma3/Psma4/Cdk2/Mcm3/Mcm6/Orc5/Psma2/Mcm2/Mcm7/Mcm5/Mcm4	Significant
R-MMU-9755511	KEAP1-NFE2L2 pathway	60	-0.263865	-2.66352	0.000103797	0.00179951	0.00144867	3763	tags=90%, list=61%, signal=35%	Psmf1/Psmc1/Psmd5/Psmd11/Psmc2/Psmc6/Akt2/Prdx1/Psmd2/Psmb7/Psmc3/Uba52/Mul1/Psme2/Psme1/Ufd1/Psmd4/Psmd12/Vcp/Psmd7/Psmd3/Psmb2/Psmd6/Gsk3b/Psmc4/Psmd8/Psme4/Nploc4/Psmb8/Psmb1/Cul1/Psmd9/Psmb3/Skp1/Psmb4/Cul3/Psmd1/Psmd13/Rps27a/Akt1/Psmb10/Psma6/Psma5/Psmd14/Psmc5/Psma1/Psma7/Psmb5/Psmb6/Psma3/Keap1/Psma4/Map1lc3b/Psma2	Significant
R-MMU-5358351	Signaling by Hedgehog	75	-0.212794	-2.41469	0.000104004	0.00179951	0.00144867	3550	tags=85%, list=58%, signal=36%	Psmd5/Tuba1c/P4hb/Psmd11/Psmc2/Numb/Psmc6/Psmd2/Psmb7/Psmc3/Arrb1/Uba52/Cdc73/Psme2/Psme1/Psmd4/Psmd12/Itch/Vcp/Psmd7/Psmd3/Psmb2/Psmd6/Gsk3b/Psmc4/Psmd8/Psme4/Tubb4b/Prkar1a/Sel1l/Prkacb/Psmb8/Psmb1/Cul1/Psmd9/Prkaca/Psmb3/Skp1/Psmb4/Cul3/Psmd1/Psmd13/Rps27a/Erlec1/Psmb10/Psma6/Psma5/Syvn1/Os9/Tubb6/Grk2/Psmd14/Psmc5/Psma1/Psma7/Psmb5/Psmb6/Tuba4a/Psma3/Psma4/Adcy9/Tubb1/Psma2/Tubb3	Significant
R-MMU-1234174	Cellular response to hypoxia	51	-0.273953	-2.6107	0.000120078	0.00198529	0.00159823	3763	tags=90%, list=61%, signal=35%	Psmf1/Psmc1/Psmd5/Psmd11/Psmc2/Psmc6/Psmd2/Limd1/Psmb7/Psmc3/Uba52/Psme2/Psme1/Psmd4/Psmd12/Psmd7/Psmd3/Psmb2/Psmd6/Psmc4/Psmd8/Psme4/Psmb8/Psmb1/Cul2/Elob/Psmd9/Psmb3/Psmb4/Psmd1/Psmd13/Rps27a/Psmb10/Psma6/Psma5/Psmd14/Psmc5/Psma1/Psma7/Psmb5/Psmb6/Ube2d3/Ube2d1/Psma3/Psma4/Psma2	Significant
R-MMU-69306	DNA Replication	76	-0.214287	-2.50553	0.000118514	0.00198529	0.00159823	3672	tags=86%, list=60%, signal=35%	Psmc1/Anapc2/Psmd5/Psmd11/Pcna/Psmc2/Rfc1/Psmc6/Psmd2/Psmb7/Psmc3/Anapc1/Uba52/Psme2/Psme1/Psmd4/Psmd12/Psmd7/Psmd3/Psmb2/Psmd6/Psmc4/Psmd8/Psme4/Psmb8/Psmb1/Cul1/Psmd9/Psmb3/Skp1/Psmb4/Psmd1/Pold2/Psmd13/Rfc3/Rps27a/Psmb10/Psma6/Psma5/Rfc5/Kpnb1/Rpa1/Rpa3/Pold1/Kpna6/Anapc4/Psmd14/Psmc5/Psma1/Psma7/Psmb5/Pole3/Psmb6/Ube2d1/Psma3/Psma4/Cdk2/Mcm3/Mcm6/Orc5/Psma2/Mcm2/Mcm7/Mcm5/Mcm4	Significant
R-MMU-611105	Respiratory electron transport	78	-0.208252	-2.35625	0.000128247	0.00207426	0.00166986	4638	tags=97%, list=76%, signal=24%	Ndufv3/Ndufab1/Ndufc2/Ndufb9/Ndufb4/Ndufa8/Coq10b/Ndufa13/Sco2/Cox5a/Cyc1/Uqcrc2/Ndufv2/Ndufb6/Ndufaf6/Ndufs6/Tmem126b/Etfdh/Ndufa6/Ndufs7/Cox20/Timmdc1/Cox4i1/Etfa/Cox19/Ndufb5/Cox7a2l/Ndufa2/Ndufs1/Ecsit/Ndufb8/Ndufaf2/Uqcrfs1/Etfb/Ndufa7/Ndufa5/Surf1/Cox7b/Ndufb2/Ndufb3/Ndufb7/Ndufs5/Lrpprc/Uqcrc1/Ndufa12/Ndufaf7/Ndufs8/Cox7c/Acad9/Ndufs4/Ndufa9/Cox11/Uqcrq/Cox16/Ndufb11/Ndufaf1/Ndufv1/Ndufs2/…	Significant
R-MMU-2454202	Fc epsilon receptor (FCERI) signaling	82	-0.2038	-2.33266	0.000142245	0.00225171	0.00181271	4093	tags=89%, list=67%, signal=30%	Ube2n/Ikbkg/Rac1/Mapk1/Shc1/Psmf1/Psmc1/Psmd5/Pak2/Psmd11/Psmc2/Mapk9/Psmc6/Ube2v1/Psmd2/Nfkb1/Psmb7/Psmc3/Uba52/Psme2/Psme1/Psmd4/Psmd12/Lyn/Psmd7/Psmd3/Vav2/Hras/Psmb2/Psmd6/Psmc4/Psmd8/Psme4/Rela/Kras/Psmb8/Psmb1/Cul1/Mapk3/Psmd9/Ikbkb/Psmb3/Skp1/Psmb4/Psmd1/Map2k4/Pik3ca/Psmd13/Pik3r1/Rps27a/Psmb10/Psma6/Psma5/Grb2/Psmd14/Psmc5/Lcp2/Psma1/Sos1/Psma7/Psmb5/Psmb6/Map3k7/Fcer1g/Plcg1/Cdc34/Pdpk1…	Significant
R-MMU-8939236	RUNX1 regulates transcription of genes involved in differentiation of HSCs	48	-0.274302	-2.53805	0.000155377	0.00239889	0.0019312	3857	tags=92%, list=63%, signal=34%	Mnat1/Psmf1/Psmc1/Psmd5/Psmd11/Psmc2/Psmc6/Psmd2/Psmb7/Psmc3/Uba52/Psme2/Psme1/Psmd4/Psmd12/Itch/Psmd7/Psmd3/Psmb2/Psmd6/Psmc4/Psmd8/Psme4/Psmb8/Psmb1/Psmd9/Psmb3/Psmb4/Psmd1/Psmd13/Rps27a/Psmb10/Psma6/Psma5/Yap1/Psmd14/Psmc5/Psma1/Psma7/Psmb5/Psmb6/Psma3/Psma4/Psma2	Significant
R-MMU-1474244	Extracellular matrix organization	86	0.380053	2.23591	0.000157991	0.00239889	0.0019312	1468	tags=44%, list=24%, signal=34%	Itgb6/Mmp9/Pxdn/Capn6/Jam2/Col15a1/Col28a1/Furin/Ctsg/Bgn/Elane/Mfap4/Dcn/Vtn/Itga9/Sdc4/Col14a1/Prkca/Itga6/Sdc2/Ctsl/Lum/Fga/Itgb2/Icam1/Ctss/Itga3/Fgg/Ctsd/Ctsb/Col12a1/Itga8/Itga2b/Cdh1/Col1a1/Fgb/Phykpl/Itgav	Significant
R-MMU-1799339	SRP-dependent cotranslational protein targeting to membrane	74	-0.223147	-2.59723	0.000161987	0.00241036	0.00194043	4079	tags=91%, list=66%, signal=31%	Rps25/Rps9/Rps16/Rpl27a/Rpl19/Rpl7/Rpl22/Srp9/Rpl32/Rpl39/Rpl8/Rps10/Rps28/Rpl27/Rps15/Rpl5/Rplp2/Uba52/Rpl24/Rps18/Rps8/Rpl13/Rps24/Rplp0/Rps6/Rps14/Rpl23/Rpl3/Rpl4/Rps17/Rps3/Rpl18/Rps13/Rpl11/Rpl18a/Rpl37a/Srp68/Rps26/Rpl12/Rpl15/Rps4x/Rpl36a/Rps21/Rpl22l1/Rpsa/Rpl9/Rps2/Rpl35/Rpl10/Rpl26/Rpl13a/Rpl37/Rpl31/Rps19/Rpl14/Rpl29/Rps11/Srp14/Rps7/Rpl35a/Rps5/Rpl34/Rpl28/Rpl30/Rps29/Rplp1/Rpl38	Significant
R-MMU-69239	Synthesis of DNA	73	-0.222836	-2.58027	0.000186834	0.00272558	0.00219419	3763	tags=88%, list=61%, signal=34%	Psmf1/Psmc1/Anapc2/Psmd5/Psmd11/Pcna/Psmc2/Rfc1/Psmc6/Psmd2/Psmb7/Psmc3/Anapc1/Uba52/Psme2/Psme1/Psmd4/Psmd12/Psmd7/Psmd3/Psmb2/Psmd6/Psmc4/Psmd8/Psme4/Psmb8/Psmb1/Cul1/Psmd9/Psmb3/Skp1/Psmb4/Psmd1/Pold2/Psmd13/Rfc3/Rps27a/Psmb10/Psma6/Psma5/Rfc5/Rpa1/Rpa3/Pold1/Anapc4/Psmd14/Psmc5/Psma1/Psma7/Psmb5/Pole3/Psmb6/Ube2d1/Psma3/Psma4/Cdk2/Mcm3/Mcm6/Orc5/Psma2/Mcm2/Mcm7/Mcm5/Mcm4	Significant
R-MMU-8939902	Regulation of RUNX2 expression and activity	46	-0.287242	-2.52467	0.000206337	0.00295221	0.00237664	3763	tags=91%, list=61%, signal=36%	Psmf1/Psmc1/Psmd5/Psmd11/Psmc2/Psmc6/Psmd2/Psmb7/Psmc3/Uba52/Psme2/Psme1/Psmd4/Psmd12/Psmd7/Psmd3/Psmb2/Psmd6/Psmc4/Psmd8/Psmb8/Psmb1/Cul1/Psmd9/Psmb3/Skp1/Psmb4/Psmd1/Psmd13/Rps27a/Psmb10/Psma6/Psma5/Psmd14/Psmc5/Psma1/Psma7/Psmb5/Psmb6/Psma3/Psma4/Psma2	Significant
R-MMU-5607764	CLEC7A (Dectin-1) signaling	67	-0.223494	-2.5297	0.000227874	0.00319884	0.00257518	3810	tags=87%, list=62%, signal=33%	Pycard/Psmf1/Psmc1/Psmd5/Psmd11/Uba3/Psmc2/Ube2m/Psmc6/Ube2v1/Psmd2/Nfkb1/Psmb7/Psmc3/Uba52/Psme2/Psme1/Psmd4/Psmd12/Psmd7/Psmd3/Psmb2/Psmd6/Psmc4/Psmd8/Psme4/Rela/Psmb8/Psmb1/Cul1/Psmd9/Ikbkb/Psmb3/Casp8/Skp1/Psmb4/Psmd1/Psmd13/Rps27a/Psmb10/Psma6/Psma5/Psmd14/Psmc5/Psma1/Psma7/Psmb5/Psmb6/Map3k7/Cdc34/Pdpk1/Ube2d1/Fbxw11/Psma3/Tab2/Psma4/Prkcd/Psma2	Significant
R-MMU-350562	Regulation of ornithine decarboxylase (ODC)	42	-0.301556	-2.56429	0.000245486	0.00338225	0.00272283	3763	tags=93%, list=61%, signal=36%	Psmf1/Psmc1/Psmd5/Psmd11/Psmc2/Psmc6/Psmd2/Psmb7/Psmc3/Psme2/Psme1/Psmd4/Psmd12/Psmd7/Psmd3/Psmb2/Psmd6/Psmc4/Psmd8/Psme4/Psmb8/Psmb1/Psmd9/Psmb3/Psmb4/Psmd1/Psmd13/Psmb10/Psma6/Psma5/Psmd14/Psmc5/Psma1/Psma7/Psmb5/Psmb6/Psma3/Psma4/Psma2	Significant
R-MMU-69052	Switching of origins to a post-replicative state	62	-0.233402	-2.45179	0.000288092	0.00369278	0.00297282	3763	tags=89%, list=61%, signal=35%	Psmf1/Psmc1/Anapc2/Psmd5/Psmd11/Psmc2/Psmc6/Psmd2/Psmb7/Psmc3/Anapc1/Uba52/Psme2/Psme1/Psmd4/Psmd12/Psmd7/Psmd3/Psmb2/Psmd6/Psmc4/Psmd8/Psme4/Psmb8/Psmb1/Cul1/Psmd9/Psmb3/Skp1/Psmb4/Psmd1/Psmd13/Rps27a/Psmb10/Psma6/Psma5/Anapc4/Psmd14/Psmc5/Psma1/Psma7/Psmb5/Psmb6/Ube2d1/Psma3/Psma4/Cdk2/Mcm3/Mcm6/Orc5/Psma2/Mcm2/Mcm7/Mcm5/Mcm4	Significant
R-MMU-176187	Activation of ATR in response to replication stress	14	-0.517747	-2.41576	0.000292842	0.00369278	0.00297282	1652	tags=86%, list=27%, signal=63%	Rfc3/Rfc5/Rpa1/Rpa3/Cdk2/Mcm3/Mcm6/Orc5/Mcm2/Mcm7/Mcm5/Mcm4	Significant
R-MMU-975956	Nonsense Mediated Decay (NMD) independent of the Exon Junction Complex (EJC)	79	-0.199721	-2.15929	0.000290245	0.00369278	0.00297282	4079	tags=89%, list=66%, signal=30%	Rps25/Rps9/Rps16/Rpl27a/Rpl19/Etf1/Rpl7/Pabpc1/Rpl22/Rpl32/Rpl39/Rpl8/Rps10/Rps28/Rpl27/Rps15/Rpl5/Rplp2/Upf1/Uba52/Rpl24/Rps18/Eif4g1/Rps8/Rpl13/Gspt1/Rps24/Rplp0/Rps6/Rps14/Rpl23/Rpl3/Rpl4/Rps17/Rps3/Rpl18/Rps13/Rpl11/Rpl18a/Rpl37a/Rps26/Rpl12/Rpl15/Rps4x/Rpl36a/Rps21/Rpl22l1/Rpsa/Rpl9/Rps2/Rpl35/Rpl10/Rpl26/Rpl13a/Rpl37/Rpl31/Rps19/Rpl14/Rpl29/Rps11/Rps7/Rpl35a/Rps5/Rpl34/Rpl28/Rpl30/Rps29/Rpl…	Significant
R-MMU-927802	Nonsense-Mediated Decay (NMD)	93	-0.182444	-2.15292	0.000279733	0.00369278	0.00297282	4079	tags=87%, list=66%, signal=30%	Rps25/Rps9/Rps16/Rpl27a/Rpl19/Eif4a3/Etf1/Rpl7/Pabpc1/Rpl22/Rnps1/Ppp2r1a/Smg6/Rpl32/Rpl39/Rpl8/Rps10/Rps28/Rpl27/Rps15/Rpl5/Rplp2/Ppp2r2a/Upf1/Uba52/Magoh/Smg1/Rpl24/Rps18/Eif4g1/Rps8/Rpl13/Gspt1/Rps24/Rplp0/Rps6/Rps14/Rpl23/Rpl3/Rpl4/Rps17/Rps3/Rpl18/Rps13/Rpl11/Rpl18a/Rpl37a/Rps26/Rpl12/Rpl15/Rps4x/Dcp1a/Rpl36a/Rps21/Rpl22l1/Rpsa/Rpl9/Rps2/Rpl35/Rpl10/Rpl26/Ppp2ca/Rpl13a/Smg8/Rpl37/Rpl31/Rps19…	Significant
R-MMU-975957	Nonsense Mediated Decay (NMD) enhanced by the Exon Junction Complex (EJC)	93	-0.182444	-2.15292	0.000279733	0.00369278	0.00297282	4079	tags=87%, list=66%, signal=30%	Rps25/Rps9/Rps16/Rpl27a/Rpl19/Eif4a3/Etf1/Rpl7/Pabpc1/Rpl22/Rnps1/Ppp2r1a/Smg6/Rpl32/Rpl39/Rpl8/Rps10/Rps28/Rpl27/Rps15/Rpl5/Rplp2/Ppp2r2a/Upf1/Uba52/Magoh/Smg1/Rpl24/Rps18/Eif4g1/Rps8/Rpl13/Gspt1/Rps24/Rplp0/Rps6/Rps14/Rpl23/Rpl3/Rpl4/Rps17/Rps3/Rpl18/Rps13/Rpl11/Rpl18a/Rpl37a/Rps26/Rpl12/Rpl15/Rps4x/Dcp1a/Rpl36a/Rps21/Rpl22l1/Rpsa/Rpl9/Rps2/Rpl35/Rpl10/Rpl26/Ppp2ca/Rpl13a/Smg8/Rpl37/Rpl31/Rps19…	Significant
R-MMU-450408	AUF1 (hnRNP D0) binds and destabilizes mRNA	48	-0.264841	-2.45052	0.000316656	0.00392654	0.00316101	3838	tags=92%, list=63%, signal=35%	Pabpc1/Psmf1/Psmc1/Psmd5/Psmd11/Psmc2/Psmc6/Psmd2/Psmb7/Psmc3/Uba52/Psme2/Eif4g1/Psme1/Psmd4/Psmd12/Psmd7/Psmd3/Psmb2/Psmd6/Psmc4/Psmd8/Psme4/Psmb8/Psmb1/Psmd9/Psmb3/Psmb4/Psmd1/Psmd13/Rps27a/Psmb10/Hspa8/Psma6/Psma5/Psmd14/Psmc5/Psma1/Psma7/Psmb5/Psmb6/Psma3/Psma4/Psma2	Significant
R-MMU-6803157	Antimicrobial peptides	13	0.656813	2.2731	0.000436609	0.00523931	0.00421784	705	tags=62%, list=11%, signal=55%	Ctsg/Lyz2/Camp/S100a9/Elane/Ltf/S100a8/Lcn2	Significant
R-MMU-163200	Respiratory electron transport, ATP synthesis by chemiosmotic coupling, and heat production by uncoupling proteins.	81	-0.193779	-2.16315	0.000435537	0.00523931	0.00421784	4638	tags=96%, list=76%, signal=24%	Ndufv3/Ndufab1/Ndufc2/Ndufb9/Ndufb4/Ndufa8/Coq10b/Ndufa13/Sco2/Cox5a/Cyc1/Uqcrc2/Ndufv2/Ndufb6/Ndufaf6/Ndufs6/Tmem126b/Etfdh/Ndufa6/Ndufs7/Cox20/Timmdc1/Cox4i1/Etfa/Cox19/Ndufb5/Cox7a2l/Ndufa2/Ndufs1/Ecsit/Ndufb8/Ndufaf2/Uqcrfs1/Etfb/Ndufa7/Ndufa5/Surf1/Cox7b/Ndufb2/Ndufb3/Ndufb7/Ndufs5/Lrpprc/Uqcrc1/Ndufa12/Ndufaf7/Ndufs8/Cox7c/Acad9/Ndufs4/Ndufa9/Cox11/Uqcrq/Cox16/Ndufb11/Ndufaf1/Ndufv1/Ndufs2/…	Significant
R-MMU-211897	Cytochrome P450 - arranged by substrate type	31	-0.316021	-2.35605	0.000627919	0.00729955	0.00587641	753	tags=55%, list=12%, signal=48%	Ptgis/Cyp3a11/Tbxas1/Cyp4f14/Cyp2a12/Cyp4a12b/Cyp2e1/Cyp7a1/Cyp3a41b/Fdx1/Cyp1a2/Cyp2u1/Cyp2f2/Cyp2c29/Cyp8b1/Cyp7b1/Cyp2a4	Significant
R-MMU-4641257	Degradation of AXIN	44	-0.266729	-2.32756	0.000625495	0.00729955	0.00587641	3763	tags=93%, list=61%, signal=36%	Psmf1/Psmc1/Psmd5/Psmd11/Psmc2/Psmc6/Psmd2/Psmb7/Psmc3/Uba52/Psme2/Psme1/Psmd4/Psmd12/Psmd7/Psmd3/Psmb2/Psmd6/Psmc4/Psmd8/Psme4/Psmb8/Psmb1/Psmd9/Psmb3/Psmb4/Psmd1/Psmd13/Rps27a/Psmb10/Psma6/Psma5/Psmd14/Psmc5/Psma1/Psma7/Psmb5/Psmb6/Psma3/Psma4/Psma2	Significant
R-MMU-69481	G2/M Checkpoints	72	-0.207247	-2.21473	0.000669772	0.00766631	0.00617166	4093	tags=92%, list=67%, signal=31%	Ube2n/Ywhab/Ywhaq/Rfc4/Nbn/Psmf1/Psmc1/Psmd5/Babam2/Psmd11/Ywhaz/Psmc2/Psmc6/Psmd2/Psmb7/Ywhae/Psmc3/Uba52/H4c16/Psme2/Psme1/Psmd4/Psmd12/Psmd7/Psmd3/Psmb2/Psmd6/Psmc4/Psmd8/Psme4/Ywhag/Psmb8/Psmb1/Psmd9/Ywhah/Psmb3/Psmb4/Psmd1/Psmd13/Rfc3/Rps27a/Psmb10/Psma6/Psma5/Rfc5/Rpa1/Rpa3/Psmd14/Psmc5/Psma1/Psma7/Psmb5/Psmb6/Psma3/Psma4/Cdk2/Mcm3/Babam1/Mcm6/Orc5/Atm/Psma2/Mcm2/Mcm7/Mcm5/Mcm4	Significant
R-MMU-1638091	Heparan sulfate/heparin (HS-GAG) metabolism	17	0.61728	2.35403	0.000690507	0.0077839	0.00626632	748	tags=59%, list=12%, signal=52%	Xylt1/Glb1l/Hs2st1/Bgn/Dcn/Sdc4/Hs6st1/Ids/Gusb/Sdc2	Significant
R-MMU-73856	RNA Polymerase II Transcription Termination	52	0.424367	2.23493	0.000721245	0.00800904	0.00644758	2519	tags=79%, list=41%, signal=47%	Thoc7/Fyttd1/Clp1/U2af2/Srsf5/Snrpe/Slu7/Snrpf/Alyref/Poldip3/U2af1/Cstf3/Srsf1/Rbm8a/Ncbp1/Chtop/Wdr33/Sympk/Snrpd3/Srsf3/Cdc40/Fip1l1/Thoc2/Thoc1/Srsf9/Cpsf6/Cstf2/Ncbp2/Cpsf4/Cpsf2/Sarnp/Srsf7/Cpsf7/Ddx39a/Thoc6/Cstf1/Thoc3/Eif4a3/Srrm1/Rnps1/Cpsf1	Significant
R-MMU-72187	mRNA 3'-end processing	48	0.428161	2.21688	0.000825904	0.00903636	0.0072746	2519	tags=79%, list=41%, signal=47%	Thoc7/Fyttd1/Clp1/U2af2/Srsf5/Slu7/Alyref/Poldip3/U2af1/Cstf3/Srsf1/Rbm8a/Ncbp1/Chtop/Wdr33/Sympk/Srsf3/Cdc40/Fip1l1/Thoc2/Thoc1/Srsf9/Cpsf6/Cstf2/Ncbp2/Cpsf4/Cpsf2/Sarnp/Srsf7/Cpsf7/Ddx39a/Thoc6/Cstf1/Thoc3/Eif4a3/Srrm1/Rnps1/Cpsf1	Significant
R-MMU-68867	Assembly of the pre-replicative complex	60	-0.227678	-2.29824	0.000857923	0.00925064	0.00744711	3763	tags=88%, list=61%, signal=34%	Psmf1/Psmc1/Anapc2/Psmd5/Psmd11/Psmc2/Psmc6/Psmd2/Psmb7/Psmc3/Anapc1/Uba52/Psme2/Psme1/Psmd4/Psmd12/Psmd7/Psmd3/Psmb2/Psmd6/Psmc4/Psmd8/Psmb8/Psmb1/Psmd9/Psmb3/Psmb4/Psmd1/Psmd13/Rps27a/Psmb10/Psma6/Psma5/Kpnb1/Kpna6/Anapc4/Psmd14/Psmc5/Psma1/Psma7/Psmb5/Psmb6/Ube2d1/Psma3/Psma4/Mcm3/Mcm6/Orc5/Psma2/Mcm2/Mcm7/Mcm5/Mcm4	Significant
R-MMU-69017	CDK-mediated phosphorylation and removal of Cdc6	52	-0.231424	-2.21007	0.000883592	0.00939132	0.00756035	3763	tags=88%, list=61%, signal=35%	Psmf1/Psmc1/Anapc2/Psmd5/Psmd11/Psmc2/Psmc6/Psmd2/Psmb7/Psmc3/Anapc1/Uba52/Psme2/Psme1/Psmd4/Psmd12/Psmd7/Psmd3/Psmb2/Psmd6/Psmc4/Psmd8/Psme4/Psmb8/Psmb1/Psmd9/Psmb3/Psmb4/Psmd1/Psmd13/Rps27a/Psmb10/Psma6/Psma5/Anapc4/Psmd14/Psmc5/Psma1/Psma7/Psmb5/Psmb6/Ube2d1/Psma3/Psma4/Cdk2/Psma2	Significant
R-MMU-4641258	Degradation of DVL	46	-0.263023	-2.3118	0.000916412	0.00960297	0.00773074	3763	tags=91%, list=61%, signal=36%	Psmf1/Psmc1/Psmd5/Psmd11/Psmc2/Psmc6/Psmd2/Psmb7/Psmc3/Uba52/Psme2/Psme1/Psmd4/Psmd12/Psmd7/Psmd3/Psmb2/Psmd6/Psmc4/Psmd8/Psme4/Psmb8/Psmb1/Psmd9/Psmb3/Psmb4/Cul3/Psmd1/Psmd13/Rps27a/Psmb10/Psma6/Psma5/Psmd14/Psmc5/Psma1/Psma7/Psmb5/Psmb6/Psma3/Psma4/Psma2	Significant
R-MMU-8852276	The role of GTSE1 in G2/M progression after G2 checkpoint	55	-0.231672	-2.14394	0.00108089	0.0111692	0.00899166	3763	tags=93%, list=61%, signal=36%	Psmf1/Psmc1/Psmd5/Tuba1c/Psmd11/Mapre1/Psmc2/Psmc6/Psmd2/Psmb7/Psmc3/Uba52/Psme2/Psme1/Psmd4/Psmd12/Hsp90aa1/Psmd7/Psmd3/Psmb2/Psmd6/Psmc4/Psmd8/Psme4/Tubb4b/Psmb8/Psmb1/Psmd9/Psmb3/Psmb4/Psmd1/Psmd13/Rps27a/Psmb10/Psma6/Psma5/Tubb6/Psmd14/Psmc5/Psma1/Psma7/Psmb5/Hsp90ab1/Psmb6/Tuba4a/Psma3/Psma4/Tubb1/Tubal3/Psma2/Tubb3	Significant
R-MMU-72649	Translation initiation complex formation	54	-0.216288	-1.98897	0.00113003	0.011517	0.00927159	4140	tags=91%, list=67%, signal=30%	Eif1ax/Eif3c/Rps25/Rps9/Rps16/Pabpc1/Eif3a/Eif3e/Rps10/Rps28/Rps15/Eif2s1/Eif3b/Eif3i/Uba52/Rps18/Eif4g1/Eif4e/Eif4a1/Rps8/Eif3d/Rps24/Eif3f/Rps6/Rps14/Eif3k/Rps17/Rps3/Eif4h/Rps13/Eif3g/Eif2s2/Eif3h/Eif2s3x/Rps26/Rps4x/Eif4b/Rps21/Eif3l/Rpsa/Rps2/Eif3j1/Eif3m/Rps19/Rps11/Eif4a2/Rps7/Rps5/Rps29	Significant
R-MMU-4608870	Asymmetric localization of PCP proteins	45	-0.245385	-2.21135	0.00126851	0.0127536	0.0102671	3763	tags=91%, list=61%, signal=35%	Psmf1/Psmc1/Psmd5/Psmd11/Psmc2/Psmc6/Psmd2/Psmb7/Psmc3/Uba52/Psme2/Psme1/Psmd4/Psmd12/Psmd7/Psmd3/Psmb2/Psmd6/Psmc4/Psmd8/Psme4/Psmb8/Psmb1/Psmd9/Psmb3/Psmb4/Psmd1/Psmd13/Rps27a/Psmb10/Psma6/Psma5/Psmd14/Psmc5/Psma1/Psma7/Psmb5/Psmb6/Psma3/Psma4/Psma2	Significant
R-MMU-5686938	Regulation of TLR by endogenous ligand	13	0.609174	2.10823	0.00134439	0.0133363	0.0107362	1356	tags=69%, list=22%, signal=54%	Cd14/Gsdme/S100a9/S100a8/Hmgb1/Lbp/Fga/Fgg/Fgb	Significant
R-MMU-193807	Synthesis of bile acids and bile salts via 27-hydroxycholesterol	12	-0.516492	-2.20802	0.00142211	0.0135648	0.0109201	2974	tags=100%, list=48%, signal=52%	Ncoa2/Akr1d1/Cyp27a1/Ncoa1/Ptgis/Akr1c6/Hsd3b7/Akr1c18/Cyp7a1/Cyp8b1/Cyp7b1	Significant
R-MMU-174143	APC/C-mediated degradation of cell cycle proteins	56	-0.222455	-2.11783	0.00140494	0.0135648	0.0109201	3763	tags=88%, list=61%, signal=34%	Psmf1/Psmc1/Anapc2/Psmd5/Psmd11/Psmc2/Psmc6/Psmd2/Psmb7/Psmc3/Anapc1/Uba52/Psme2/Psme1/Psmd4/Psmd12/Psmd7/Psmd3/Psmb2/Psmd6/Psmc4/Psmd8/Psme4/Psmb8/Psmb1/Cul1/Psmd9/Psmb3/Skp1/Psmb4/Psmd1/Psmd13/Rps27a/Psmb10/Psma6/Psma5/Anapc4/Psmd14/Psmc5/Psma1/Psma7/Psmb5/Psmb6/Ube2d1/Psma3/Psma4/Cdk2/Psma2/Mad2l1	Significant
R-MMU-453276	Regulation of mitotic cell cycle	56	-0.222455	-2.11783	0.00140494	0.0135648	0.0109201	3763	tags=88%, list=61%, signal=34%	Psmf1/Psmc1/Anapc2/Psmd5/Psmd11/Psmc2/Psmc6/Psmd2/Psmb7/Psmc3/Anapc1/Uba52/Psme2/Psme1/Psmd4/Psmd12/Psmd7/Psmd3/Psmb2/Psmd6/Psmc4/Psmd8/Psme4/Psmb8/Psmb1/Cul1/Psmd9/Psmb3/Skp1/Psmb4/Psmd1/Psmd13/Rps27a/Psmb10/Psma6/Psma5/Anapc4/Psmd14/Psmc5/Psma1/Psma7/Psmb5/Psmb6/Ube2d1/Psma3/Psma4/Cdk2/Psma2/Mad2l1	Significant
R-MMU-917729	Endosomal Sorting Complex Required For Transport (ESCRT)	24	-0.359909	-2.30031	0.00149583	0.0139561	0.0112351	3317	tags=92%, list=54%, signal=42%	Tsg101/Vps4b/Uba52/Vps28/Vps25/Vps4a/Hgs/Chmp4b/Chmp2a/Stam2/Stam/Vps36/Rps27a/Snf8/Chmp6/Vps37b/Vta1/Chmp7/Chmp2b/Vps37a/Chmp3/Ubap1	Significant
R-MMU-1236975	Antigen processing-Cross presentation	64	-0.195305	-2.23083	0.00150065	0.0139561	0.0112351	3769	tags=84%, list=61%, signal=33%	Cd36/Psmf1/Psmc1/Vamp8/Psmd5/Psmd11/Psmc2/Psmc6/Snap23/Psmd2/Psmb7/Psmc3/Mrc1/B2m/Psme2/Psme1/Psmd4/Psmd12/Psmd7/Psmd3/Psmb2/Psmd6/Psmc4/Psmd8/Psme4/Calr/Psmb8/Psmb1/Psmd9/Ncf4/Psmb3/Psmb4/Psmd1/Psmd13/Tap1/Pdia3/Psmb10/Ncf1/Psma6/Psma5/Psmd14/Psmc5/Psma1/Psma7/Psmb5/Psmb6/Tap2/Sec22b/H2-Q10/Psma3/Tapbp/Psma4/Psma2/H2-T23	Significant
R-MMU-75105	Fatty acyl-CoA biosynthesis	23	-0.355628	-2.22286	0.00173567	0.0159424	0.0128343	2587	tags=83%, list=42%, signal=48%	Slc25a1/Hacd3/Cbr4/Ppt1/Acsl1/Slc27a2/Ppt2/Acsf3/Hacd2/Hsd17b12/Acsl5/Scd1/Acaca/Elovl5/Acly/Fasn/Elovl6/Elovl1/Elovl3	Significant
R-MMU-72662	Activation of the mRNA upon binding of the cap-binding complex and eIFs, and subsequent binding to 43S	55	-0.218095	-2.01829	0.0018288	0.016593	0.013358	4140	tags=91%, list=67%, signal=30%	Eif1ax/Eif3c/Rps25/Rps9/Rps16/Pabpc1/Eif3a/Eif3e/Rps10/Rps28/Rps15/Eif2s1/Eif3b/Eif3i/Uba52/Rps18/Eif4g1/Eif4e/Eif4a1/Rps8/Eif3d/Rps24/Eif3f/Rps6/Rps14/Eif3k/Rps17/Rps3/Eif4h/Rps13/Eif3g/Eif2s2/Eif3h/Eif2s3x/Rps26/Rps4x/Eif4b/Rps21/Eif3l/Rpsa/Rps2/Eif3j1/Eif3m/Rps19/Eif4ebp1/Rps11/Eif4a2/Rps7/Rps5/Rps29	Significant
R-MMU-192105	Synthesis of bile acids and bile salts	27	-0.320138	-2.20434	0.00196674	0.0176296	0.0141924	3540	tags=93%, list=58%, signal=39%	Acot8/Slc27a5/Osbpl9/Abcb11/Acox2/Hsd17b4/Rxra/Ncoa2/Slc27a2/Baat/Akr1d1/Osbp/Cyp27a1/Osbpl1a/Scp2/Ncoa1/Osbpl3/Osbpl2/Ptgis/Akr1c6/Hsd3b7/Akr1c18/Cyp7a1/Cyp8b1/Cyp7b1	Significant
R-MMU-5632684	Hedgehog 'on' state	53	-0.225775	-2.16622	0.00209859	0.0185875	0.0149636	3763	tags=89%, list=61%, signal=35%	Psmf1/Psmc1/Psmd5/Psmd11/Psmc2/Numb/Psmc6/Psmd2/Psmb7/Psmc3/Arrb1/Uba52/Cdc73/Psme2/Psme1/Psmd4/Psmd12/Itch/Psmd7/Psmd3/Psmb2/Psmd6/Psmc4/Psmd8/Psme4/Psmb8/Psmb1/Psmd9/Psmb3/Psmb4/Cul3/Psmd1/Psmd13/Rps27a/Psmb10/Psma6/Psma5/Grk2/Psmd14/Psmc5/Psma1/Psma7/Psmb5/Psmb6/Psma3/Psma4/Psma2	Significant
R-MMU-174154	APC/C:Cdc20 mediated degradation of Securin	51	-0.228947	-2.1818	0.00224731	0.0192255	0.0154772	3763	tags=88%, list=61%, signal=34%	Psmf1/Psmc1/Anapc2/Psmd5/Psmd11/Psmc2/Psmc6/Psmd2/Psmb7/Psmc3/Anapc1/Uba52/Psme2/Psme1/Psmd4/Psmd12/Psmd7/Psmd3/Psmb2/Psmd6/Psmc4/Psmd8/Psme4/Psmb8/Psmb1/Psmd9/Psmb3/Psmb4/Psmd1/Psmd13/Rps27a/Psmb10/Psma6/Psma5/Anapc4/Psmd14/Psmc5/Psma1/Psma7/Psmb5/Psmb6/Ube2d1/Psma3/Psma4/Psma2	Significant
R-MMU-174178	APC/C:Cdh1 mediated degradation of Cdc20 and other APC/C:Cdh1 targeted proteins in late mitosis/early G1	51	-0.228947	-2.1818	0.00224731	0.0192255	0.0154772	3763	tags=88%, list=61%, signal=34%	Psmf1/Psmc1/Anapc2/Psmd5/Psmd11/Psmc2/Psmc6/Psmd2/Psmb7/Psmc3/Anapc1/Uba52/Psme2/Psme1/Psmd4/Psmd12/Psmd7/Psmd3/Psmb2/Psmd6/Psmc4/Psmd8/Psme4/Psmb8/Psmb1/Psmd9/Psmb3/Psmb4/Psmd1/Psmd13/Rps27a/Psmb10/Psma6/Psma5/Anapc4/Psmd14/Psmc5/Psma1/Psma7/Psmb5/Psmb6/Ube2d1/Psma3/Psma4/Psma2	Significant
R-MMU-1169091	Activation of NF-kappaB in B cells	53	-0.224918	-2.158	0.00224815	0.0192255	0.0154772	3763	tags=89%, list=61%, signal=35%	Psmf1/Psmc1/Psmd5/Psmd11/Psmc2/Psmc6/Psmd2/Nfkb1/Psmb7/Psmc3/Uba52/Psme2/Psme1/Psmd4/Psmd12/Psmd7/Psmd3/Psmb2/Psmd6/Psmc4/Psmd8/Psme4/Rela/Psmb8/Psmb1/Cul1/Psmd9/Ikbkb/Psmb3/Skp1/Psmb4/Psmd1/Psmd13/Rps27a/Psmb10/Psma6/Psma5/Psmd14/Psmc5/Psma1/Psma7/Psmb5/Psmb6/Fbxw11/Psma3/Psma4/Psma2	Significant
R-MMU-983170	Antigen Presentation: Folding, assembly and peptide loading of class I MHC	17	-0.425441	-2.22486	0.00244338	0.0204256	0.0164433	3116	tags=94%, list=51%, signal=46%	Sec24a/B2m/Erap1/Bcap31/Calr/Hspa5/Sec31a/Canx/Tap1/Pdia3/Sar1b/Sec13/Tap2/H2-Q10/Tapbp/H2-T23	Significant
R-MMU-5687128	MAPK6/MAPK4 signaling	55	-0.212831	-1.96959	0.00244249	0.0204256	0.0164433	3763	tags=87%, list=61%, signal=34%	Psmf1/Psmc1/Psmd5/Pak2/Psmd11/Psmc2/Psmc6/Foxo3/Psmd2/Psmb7/Psmc3/Uba52/Psme2/Psme1/Psmd4/Psmd12/Psmd7/Psmd3/Psmb2/Psmd6/Psmc4/Psmd8/Dnajb1/Psme4/Prkacb/Psmb8/Psmb1/Psmd9/Prkaca/Psmb3/Psmb4/Psmd1/Psmd13/Rps27a/Psmb10/Psma6/Psma5/Psmd14/Psmc5/Psma1/Psma7/Psmb5/Cdc42/Psmb6/Psma3/Kalrn/Psma4/Psma2	Significant
R-MMU-1630316	Glycosaminoglycan metabolism	41	0.435016	2.17501	0.00247304	0.0204438	0.016458	865	tags=44%, list=14%, signal=38%	Xylt1/St3gal3/Glb1l/Hs2st1/Bgn/Prelp/Dcn/Sdc4/Hyal2/Hs6st1/Ogn/Galns/Ids/Gusb/Sdc2/Lum/Hexb/St3gal4	Significant
R-MMU-8878166	Transcriptional regulation by RUNX2	50	-0.226635	-2.14154	0.00265537	0.0217099	0.0174772	3763	tags=86%, list=61%, signal=34%	Psmf1/Psmc1/Psmd5/Psmd11/Psmc2/Psmc6/Psmd2/Psmb7/Psmc3/Uba52/Psme2/Psme1/Psmd4/Psmd12/Psmd7/Psmd3/Psmb2/Psmd6/Psmc4/Psmd8/Cdk4/Psmb8/Psmb1/Cul1/Psmd9/Psmb3/Skp1/Psmb4/Psmd1/Psmd13/Rps27a/Psmb10/Psma6/Psma5/Psmd14/Psmc5/Psma1/Psma7/Psmb5/Psmb6/Psma3/Psma4/Psma2	Significant
R-MMU-174084	Autodegradation of Cdh1 by Cdh1:APC/C	50	-0.225757	-2.13325	0.00279154	0.0225751	0.0181738	3763	tags=88%, list=61%, signal=34%	Psmf1/Psmc1/Anapc2/Psmd5/Psmd11/Psmc2/Psmc6/Psmd2/Psmb7/Psmc3/Anapc1/Uba52/Psme2/Psme1/Psmd4/Psmd12/Psmd7/Psmd3/Psmb2/Psmd6/Psmc4/Psmd8/Psmb8/Psmb1/Psmd9/Psmb3/Psmb4/Psmd1/Psmd13/Rps27a/Psmb10/Psma6/Psma5/Anapc4/Psmd14/Psmc5/Psma1/Psma7/Psmb5/Psmb6/Ube2d1/Psma3/Psma4/Psma2	Significant
R-MMU-211945	Phase I - Functionalization of compounds	61	-0.192117	-1.9925	0.00303553	0.0242842	0.0195497	1389	tags=52%, list=23%, signal=41%	Ptges3/Bphl/Mtarc2/Cyb5b/Ncoa1/Mtarc1/Hsp90ab1/Ephx1/Cmbl/Ptgis/Acss2/Adh4/Cyp3a11/Nqo2/Tbxas1/Aadac/Cyp4f14/Cyp2a12/Cyp4a12b/Cyp2e1/Aldh1a1/Cyp7a1/Cyp3a41b/Fdx1/Cyp1a2/Cyp2u1/Cyp2f2/Cyp2c29/Cyp8b1/Cyp7b1/Ces3a/Cyp2a4	Significant
R-MMU-193368	Synthesis of bile acids and bile salts via 7alpha-hydroxycholesterol	21	-0.363574	-2.16072	0.00359793	0.0284772	0.0229252	3540	tags=95%, list=58%, signal=40%	Acot8/Slc27a5/Abcb11/Acox2/Hsd17b4/Rxra/Ncoa2/Slc27a2/Baat/Akr1d1/Cyp27a1/Scp2/Ncoa1/Ptgis/Akr1c6/Hsd3b7/Akr1c18/Cyp7a1/Cyp8b1/Cyp7b1	Significant
R-MMU-1236394	Signaling by ERBB4	19	-0.38254	-2.11571	0.00371738	0.029113	0.023437	3797	tags=100%, list=62%, signal=38%	Aph1a/Ncstn/Wwp1/Uba52/Nedd4/Itch/Hras/Kras/Stat5a/Pik3ca/Pik3r1/Rps27a/Yap1/Grb2/Sos1/Psen2/Egfr/Wwox	Significant
R-MMU-416476	G alpha (q) signalling events	38	-0.254301	-2.05599	0.00389069	0.0292042	0.0235104	3206	tags=82%, list=52%, signal=39%	Gnb2/Plcb3/Rps6ka3/Gnb1/Gna11/Abhd12/Hras/Kras/Gngt2/Mapk3/Uts2/Abhd6/Gnaq/Creb1/Itpr2/Pik3ca/Rps6ka1/Pik3r1/Dgkz/Grb2/Dgkq/Grk2/App/Sos1/Itpr3/Mgll/Kalrn/Daglb/Prkcd/Egfr/Gng5	Significant
R-MMU-174184	Cdc20:Phospho-APC/C mediated degradation of Cyclin A	53	-0.213772	-2.05106	0.0040038	0.0292042	0.0235104	3763	tags=87%, list=61%, signal=34%	Psmf1/Psmc1/Anapc2/Psmd5/Psmd11/Psmc2/Psmc6/Psmd2/Psmb7/Psmc3/Anapc1/Uba52/Psme2/Psme1/Psmd4/Psmd12/Psmd7/Psmd3/Psmb2/Psmd6/Psmc4/Psmd8/Psme4/Psmb8/Psmb1/Psmd9/Psmb3/Psmb4/Psmd1/Psmd13/Rps27a/Psmb10/Psma6/Psma5/Anapc4/Psmd14/Psmc5/Psma1/Psma7/Psmb5/Psmb6/Ube2d1/Psma3/Psma4/Psma2/Mad2l1	Significant
R-MMU-176409	APC/C:Cdc20 mediated degradation of mitotic proteins	53	-0.213772	-2.05106	0.0040038	0.0292042	0.0235104	3763	tags=87%, list=61%, signal=34%	Psmf1/Psmc1/Anapc2/Psmd5/Psmd11/Psmc2/Psmc6/Psmd2/Psmb7/Psmc3/Anapc1/Uba52/Psme2/Psme1/Psmd4/Psmd12/Psmd7/Psmd3/Psmb2/Psmd6/Psmc4/Psmd8/Psme4/Psmb8/Psmb1/Psmd9/Psmb3/Psmb4/Psmd1/Psmd13/Rps27a/Psmb10/Psma6/Psma5/Anapc4/Psmd14/Psmc5/Psma1/Psma7/Psmb5/Psmb6/Ube2d1/Psma3/Psma4/Psma2/Mad2l1	Significant
R-MMU-176814	Activation of APC/C and APC/C:Cdc20 mediated degradation of mitotic proteins	53	-0.213772	-2.05106	0.0040038	0.0292042	0.0235104	3763	tags=87%, list=61%, signal=34%	Psmf1/Psmc1/Anapc2/Psmd5/Psmd11/Psmc2/Psmc6/Psmd2/Psmb7/Psmc3/Anapc1/Uba52/Psme2/Psme1/Psmd4/Psmd12/Psmd7/Psmd3/Psmb2/Psmd6/Psmc4/Psmd8/Psme4/Psmb8/Psmb1/Psmd9/Psmb3/Psmb4/Psmd1/Psmd13/Rps27a/Psmb10/Psma6/Psma5/Anapc4/Psmd14/Psmc5/Psma1/Psma7/Psmb5/Psmb6/Ube2d1/Psma3/Psma4/Psma2/Mad2l1	Significant
R-MMU-179419	APC:Cdc20 mediated degradation of cell cycle proteins prior to satisfation of the cell cycle checkpoint	53	-0.213772	-2.05106	0.0040038	0.0292042	0.0235104	3763	tags=87%, list=61%, signal=34%	Psmf1/Psmc1/Anapc2/Psmd5/Psmd11/Psmc2/Psmc6/Psmd2/Psmb7/Psmc3/Anapc1/Uba52/Psme2/Psme1/Psmd4/Psmd12/Psmd7/Psmd3/Psmb2/Psmd6/Psmc4/Psmd8/Psme4/Psmb8/Psmb1/Psmd9/Psmb3/Psmb4/Psmd1/Psmd13/Rps27a/Psmb10/Psma6/Psma5/Anapc4/Psmd14/Psmc5/Psma1/Psma7/Psmb5/Psmb6/Ube2d1/Psma3/Psma4/Psma2/Mad2l1	Significant
R-MMU-6807505	RNA polymerase II transcribes snRNA genes	45	0.390152	1.98346	0.00382363	0.0292042	0.0235104	2557	tags=76%, list=42%, signal=44%	Zc3h8/Ell/Ints2/Ints9/Taf5/Gtf2e1/Pou2f1/Ints5/Taf9/Ints4/Taf6/Polr2g/Polr2h/Cdk9/Ncbp1/Ints10/Cdk7/Ints11/Polr2a/Polr2b/Rprd1b/Ints3/Ncbp2/Phax/Gtf2f1/Polr2f/Gtf2b/Srrt/Polr2e/Polr2l/Gtf2e2/Ints6/Ssu72/Ints1	Significant
R-MMU-72702	Ribosomal scanning and start codon recognition	54	-0.197455	-1.81578	0.0039459	0.0292042	0.0235104	3382	tags=78%, list=55%, signal=35%	Eif3e/Rps10/Rps28/Rps15/Eif2s1/Eif3b/Eif3i/Uba52/Rps18/Eif4g1/Eif4e/Eif4a1/Rps8/Eif3d/Rps24/Eif3f/Rps6/Rps14/Eif3k/Rps17/Rps3/Eif4h/Rps13/Eif3g/Eif2s2/Eif3h/Eif2s3x/Rps26/Rps4x/Eif4b/Rps21/Eif3l/Rpsa/Rps2/Eif3j1/Eif3m/Rps19/Rps11/Eif4a2/Rps7/Rps5/Rps29	Significant
R-MMU-1638074	Keratan sulfate/keratin metabolism	14	0.587016	2.08297	0.00425831	0.0307591	0.0247622	1251	tags=71%, list=20%, signal=57%	St3gal3/Glb1l/Prelp/Ogn/Galns/Lum/Hexb/St3gal4/Hexa/Gns	Significant
R-MMU-8982491	Glycogen metabolism	11	-0.481306	-1.98094	0.00453842	0.0324671	0.0261372	3189	tags=100%, list=52%, signal=48%	Gys1/Gaa/Pgm1/Phka2/Gbe1/Phka1/Phkb/Phkg2/Ugp2/Pygl	Significant
R-MMU-199220	Vitamin B5 (pantothenate) metabolism	12	-0.473496	-2.02421	0.0045886	0.0325135	0.0261746	2547	tags=92%, list=42%, signal=54%	Pank1/Slc25a16/Pank2/Pank4/Coasy/Pdzd11/Ppcs/Pank3/Ppcdc/Fasn/Aasdhppt	Significant
R-MMU-5689603	UCH proteinases	56	-0.202235	-1.92533	0.0047238	0.0331557	0.0266916	3860	tags=88%, list=63%, signal=33%	Ruvbl1/Psmf1/Psmc1/Psmd5/Psmd11/Uchl5/Psmc2/Psmc6/Psmd2/Psmb7/Psmc3/Uba52/Psme2/Psme1/Psmd4/Psmd12/Psmd7/Psmd3/Psmb2/Psmd6/Psmc4/Psmd8/Psme4/Psmb8/Psmb1/Psmd9/Psmb3/Psmb4/Psmd1/Ogt/Psmd13/Rps27a/Psmb10/Uchl3/Psma6/Psma5/Yy1/Psmd14/Psmc5/Psma1/Psma7/Psmb5/Psmb6/Adrm1/Psma3/Actr8/Psma4/Psma2/H2ac21	Significant
R-MMU-2022090	Assembly of collagen fibrils and other multimeric structures	15	0.56534	2.05006	0.00557305	0.0387509	0.0311959	1335	tags=60%, list=22%, signal=47%	Mmp9/Pxdn/Col15a1/Col14a1/Ctsl/Ctss/Ctsb/Col12a1/Col1a1	Significant
R-MMU-69242	S Phase	86	-0.14808	-1.75392	0.00586552	0.0404069	0.032529	3882	tags=83%, list=63%, signal=31%	Rfc4/Mnat1/Psmf1/Psmc1/Anapc2/Smc3/Psmd5/Psmd11/Pcna/Psmc2/Rfc1/Psmc6/Akt2/Psmd2/Psmb7/Psmc3/Anapc1/Uba52/Psme2/Psme1/Psmd4/Psmd12/Psmd7/Psmd3/Psmb2/Psmd6/Psmc4/Psmd8/Psme4/Cdk4/Psmb8/Psmb1/Cul1/Psmd9/Psmb3/Skp1/Psmb4/Psmd1/Pold2/Psmd13/Rfc3/Rps27a/Akt1/Psmb10/Psma6/Psma5/Rfc5/Rpa1/Cdkn1b/Rpa3/Pold1/Anapc4/Psmd14/Psmc5/Psma1/Psma7/Psmb5/Pole3/Psmb6/Ube2d1/Psma3/Psma4/Cdk2/Mcm3/Mcm6/Orc5/Psma2/Mcm…	Significant
R-MMU-983705	Signaling by the B Cell Receptor (BCR)	73	-0.175868	-2.03641	0.00594621	0.0405869	0.032674	3763	tags=84%, list=61%, signal=33%	Psmf1/Itpr1/Psmc1/Stim1/Psmd5/Psmd11/Pik3ap1/Psmc2/Psmc6/Psmd2/Nfkb1/Psmb7/Psmc3/Ptpn6/Uba52/Psme2/Psme1/Psmd4/Psmd12/Lyn/Psmd7/Psmd3/Hras/Psmb2/Psmd6/Psmc4/Psmd8/Psme4/Rela/Kras/Psmb8/Psmb1/Cul1/Psmd9/Ikbkb/Psmb3/Skp1/Psmb4/Psmd1/Itpr2/Psmd13/Pik3r1/Rps27a/Psmb10/Psma6/Psma5/Grb2/Psmd14/Psmc5/Psma1/Sos1/Psma7/Psmb5/Itpr3/Psmb6/Fbxw11/Psma3/Fkbp1a/Psma4/Sh3kbp1/Psma2	Significant
R-MMU-1793185	Chondroitin sulfate/dermatan sulfate metabolism	14	0.571542	2.02806	0.006309	0.0426718	0.0343523	1552	tags=71%, list=25%, signal=53%	Xylt1/Bgn/Dcn/Sdc4/Ids/Sdc2/Hexb/Hexa/Arsb/Gpc4	Significant
R-MMU-8941858	Regulation of RUNX3 expression and activity	46	-0.223125	-1.96112	0.00684222	0.0458614	0.0369201	3763	tags=89%, list=61%, signal=35%	Psmf1/Psmc1/Psmd5/Psmd11/Psmc2/Psmc6/Psmd2/Psmb7/Psmc3/Uba52/Psme2/Psme1/Psmd4/Psmd12/Psmd7/Psmd3/Psmb2/Psmd6/Psmc4/Psmd8/Psmb8/Psmb1/Psmd9/Psmb3/Psmb4/Psmd1/Psmd13/Rps27a/Psmb10/Psma6/Psma5/Psmd14/Psmc5/Psma1/Psma7/Psmb5/Psmb6/Psma3/Psma4/Tgfb1/Psma2	Significant
R-MMU-5357956	TNFR1-induced NFkappaB signaling pathway	16	-0.38133	-1.90614	0.00717973	0.0476939	0.0383953	3350	tags=94%, list=55%, signal=43%	Otud7b/Ripk1/Uba52/Rbck1/Ikbkb/Rack1/Rps27a/Tradd/Usp4/Xiap/Rnf31/Map3k7/Tab2/Sharpin/Traf2	Significant
R-MMU-73762	RNA Polymerase I Transcription Initiation	23	0.466018	1.97279	0.00754957	0.0497069	0.0400159	2455	tags=83%, list=40%, signal=50%	Gtf2h1/Polr1c/Mta2/Polr2h/Mbd3/Polr1b/Chd4/Cdk7/Hdac2/Rbbp7/Gtf2h4/Polr2f/Gatad2b/Hdac1/Mta3/Polr2e/Mnat1/Polr2l/Ercc3	Significant
R-MMU-6799198	Complex I biogenesis	47	-0.208015	-1.92187	0.00840407	0.0548476	0.0441543	4638	tags=98%, list=76%, signal=24%	Ndufv3/Ndufab1/Ndufc2/Ndufb9/Ndufb4/Ndufa8/Ndufa13/Ndufv2/Ndufb6/Ndufaf6/Ndufs6/Tmem126b/Ndufa6/Ndufs7/Timmdc1/Ndufb5/Ndufa2/Ndufs1/Ecsit/Ndufb8/Ndufaf2/Ndufa7/Ndufa5/Ndufb2/Ndufb3/Ndufb7/Ndufs5/Ndufa12/Ndufaf7/Ndufs8/Acad9/Ndufs4/Ndufa9/Ndufb11/Ndufaf1/Ndufv1/Ndufs2/Ndufaf4/Ndufb10/Ndufaf3/Nubpl/Ndufa10/Ndufs3/Tmem186/Ndufa3/Ndufa1	Not Sig.
R-MMU-1474228	Degradation of the extracellular matrix	35	0.391961	1.89067	0.00942221	0.0609576	0.0490731	1424	tags=43%, list=23%, signal=33%	Mmp9/Capn6/Col15a1/Furin/Ctsg/Elane/Dcn/Ctsl/Ctss/Ctsd/Ctsb/Col12a1/Cdh1/Col1a1/Phykpl	Not Sig.
R-MMU-1168372	Downstream signaling events of B Cell Receptor (BCR)	58	-0.202346	-1.96544	0.00984613	0.0629227	0.0506551	3099	tags=76%, list=51%, signal=38%	Psmd2/Nfkb1/Psmb7/Psmc3/Uba52/Psme2/Psme1/Psmd4/Psmd12/Psmd7/Psmd3/Hras/Psmb2/Psmd6/Psmc4/Psmd8/Psme4/Rela/Kras/Psmb8/Psmb1/Cul1/Psmd9/Ikbkb/Psmb3/Skp1/Psmb4/Psmd1/Psmd13/Rps27a/Psmb10/Psma6/Psma5/Psmd14/Psmc5/Psma1/Psma7/Psmb5/Psmb6/Fbxw11/Psma3/Fkbp1a/Psma4/Psma2	Not Sig.
R-MMU-194068	Bile acid and bile salt metabolism	33	-0.260194	-1.94842	0.00994314	0.0629227	0.0506551	3540	tags=88%, list=58%, signal=37%	Acot8/Slc27a5/Osbpl9/Abcb11/Acox2/Hsd17b4/Rxra/Ncoa2/Slc27a2/Baat/Akr1d1/Stard5/Osbp/Cyp27a1/Osbpl1a/Scp2/Alb/Ncoa1/Osbpl3/Osbpl2/Ptgis/Slco1b2/Akr1c6/Hsd3b7/Akr1c18/Cyp7a1/Slc10a1/Cyp8b1/Cyp7b1	Not Sig.
R-MMU-73864	RNA Polymerase I Transcription	25	0.443986	1.93503	0.00997967	0.0629227	0.0506551	2455	tags=80%, list=40%, signal=48%	Gtf2h1/Cavin1/Polr1c/Mta2/Polr2h/Mbd3/Polr1b/Chd4/Cdk7/Hdac2/Rbbp7/Gtf2h4/Polr2f/Gatad2b/Hdac1/Mta3/Polr2e/Mnat1/Polr2l/Ercc3	Not Sig.
R-MMU-1474290	Collagen formation	23	0.451286	1.91042	0.0114469	0.071567	0.0576141	74	tags=17%, list=1%, signal=17%	Mmp9/Pxdn/Col15a1/Col28a1	Not Sig.
R-MMU-75893	TNF signaling	28	-0.276359	-1.92391	0.0125891	0.0780527	0.0628353	4449	tags=100%, list=73%, signal=28%	Optn/Stub1/Tax1bp1/Ube2l3/Ikbkg/Adam17/Otud7b/Ripk1/Uba52/Rbck1/Sppl2a/Ikbkb/Casp8/Rack1/Rps27a/Tradd/Usp4/Otulin/Xiap/Smpd2/Rnf31/Map3k7/Ube2d3/Tab2/Bag4/Sharpin/Traf2	Not Sig.
R-MMU-72695	Formation of the ternary complex, and subsequently, the 43S complex	47	-0.199638	-1.84447	0.0134047	0.0824225	0.0663532	4140	tags=89%, list=67%, signal=29%	Eif1ax/Eif3c/Rps25/Rps9/Rps16/Eif3a/Eif3e/Rps10/Rps28/Rps15/Eif2s1/Eif3b/Eif3i/Uba52/Rps18/Rps8/Eif3d/Rps24/Eif3f/Rps6/Rps14/Eif3k/Rps17/Rps3/Rps13/Eif3g/Eif2s2/Eif3h/Eif2s3x/Rps26/Rps4x/Rps21/Eif3l/Rpsa/Rps2/Eif3j1/Eif3m/Rps19/Rps11/Rps7/Rps5/Rps29	Not Sig.
R-MMU-73854	RNA Polymerase I Promoter Clearance	24	0.435638	1.86196	0.0140257	0.0848384	0.068298	2455	tags=79%, list=40%, signal=48%	Gtf2h1/Polr1c/Mta2/Polr2h/Mbd3/Polr1b/Chd4/Cdk7/Hdac2/Rbbp7/Gtf2h4/Polr2f/Gatad2b/Hdac1/Mta3/Polr2e/Mnat1/Polr2l/Ercc3	Not Sig.
R-MMU-2173789	TGF-beta receptor signaling activates SMADs	19	0.468078	1.84881	0.0139148	0.0848384	0.068298	632	tags=32%, list=10%, signal=28%	Itgb6/Smad2/Smurf2/Furin/Nedd8/Cbl	Not Sig.
R-MMU-72165	mRNA Splicing - Minor Pathway	35	0.378879	1.82757	0.0141742	0.0850451	0.0684644	2656	tags=77%, list=43%, signal=44%	Zcrb1/Snrpe/Snrpf/Srsf1/Polr2g/Polr2h/Prpf8/Ncbp1/Snrpd3/Polr2a/Polr2b/Eftud2/Sf3b3/Ncbp2/Prpf6/Txnl4a/Snrnp200/Gtf2f1/Sf3b5/Srsf7/Polr2f/Snrnp40/Polr2e/Polr2l/Ybx1/Sf3b6/Snrpg	Not Sig.
R-MMU-73776	RNA Polymerase II Promoter Escape	24	0.433434	1.85254	0.0150842	0.0876771	0.0705833	2455	tags=79%, list=40%, signal=48%	Gtf2h1/Taf5/Gtf2e1/Taf9/Taf6/Polr2g/Polr2h/Cdk7/Polr2a/Polr2b/Gtf2h4/Gtf2f1/Polr2f/Gtf2b/Polr2e/Mnat1/Polr2l/Gtf2e2/Ercc3	Not Sig.
R-MMU-73779	RNA Polymerase II Transcription Pre-Initiation And Promoter Opening	24	0.433434	1.85254	0.0150842	0.0876771	0.0705833	2455	tags=79%, list=40%, signal=48%	Gtf2h1/Taf5/Gtf2e1/Taf9/Taf6/Polr2g/Polr2h/Cdk7/Polr2a/Polr2b/Gtf2h4/Gtf2f1/Polr2f/Gtf2b/Polr2e/Mnat1/Polr2l/Gtf2e2/Ercc3	Not Sig.
R-MMU-75953	RNA Polymerase II Transcription Initiation	24	0.433434	1.85254	0.0150842	0.0876771	0.0705833	2455	tags=79%, list=40%, signal=48%	Gtf2h1/Taf5/Gtf2e1/Taf9/Taf6/Polr2g/Polr2h/Cdk7/Polr2a/Polr2b/Gtf2h4/Gtf2f1/Polr2f/Gtf2b/Polr2e/Mnat1/Polr2l/Gtf2e2/Ercc3	Not Sig.
R-MMU-76042	RNA Polymerase II Transcription Initiation And Promoter Clearance	24	0.433434	1.85254	0.0150842	0.0876771	0.0705833	2455	tags=79%, list=40%, signal=48%	Gtf2h1/Taf5/Gtf2e1/Taf9/Taf6/Polr2g/Polr2h/Cdk7/Polr2a/Polr2b/Gtf2h4/Gtf2f1/Polr2f/Gtf2b/Polr2e/Mnat1/Polr2l/Gtf2e2/Ercc3	Not Sig.
R-MMU-1442490	Collagen degradation	17	0.498892	1.90256	0.0158129	0.0904986	0.0728547	1424	tags=53%, list=23%, signal=41%	Mmp9/Col15a1/Furin/Ctsl/Ctsd/Ctsb/Col12a1/Col1a1/Phykpl	Not Sig.
R-MMU-8953854	Metabolism of RNA	447	0.197296	1.41378	0.0157707	0.0904986	0.0728547	3589	tags=71%, list=58%, signal=32%	Snupn/Wbp4/Thoc7/Wdr46/Zcrb1/Mphosph6/Nob1/Dcaf13/Cwc25/Gtf2h1/Patl1/Bud23/Edc3/Fyttd1/Clp1/Hspb1/Cnot7/Pom121/Ddx20/Sugp1/Nt5c3b/Zfp36l1/U2af2/Utp15/Nol9/Prkca/Nup188/Fus/Noc4l/Srsf5/Tra2b/Snrpe/Cwc15/Slu7/Lsm4/Krr1/Hnrnpa1/Ppil1/Snrpf/Lsm2/Snu13/Prpf40a/Alyref/Poldip3/Nol11/U2af1/Lsm7/Snrpc/Cstf3/Fbl/Ddx21/Exosc8/Lsm8/Nop58/Hnrnpd/Wtap/Srsf1/Exosc2/Gnl3/Rps15a/Polr2g/Ddx46/Snrnp70/Riok2/Bcas2/H…	Not Sig.
R-MMU-72202	Transport of Mature Transcript to Cytoplasm	66	0.328645	1.84403	0.0159647	0.09067	0.0729927	3495	tags=86%, list=57%, signal=38%	Thoc7/Fyttd1/Pom121/U2af2/Nup188/Srsf5/Slu7/Alyref/Poldip3/U2af1/Srsf1/Rbm8a/Ncbp1/Chtop/Wdr33/Sympk/Srsf3/Nxf1/Cdc40/Fip1l1/Thoc2/Thoc1/Nup54/Tpr/Srsf9/Nup98/Ncbp2/Cpsf4/Cpsf2/Sarnp/Srsf7/Nup50/Ddx39a/Nup37/Thoc6/Thoc3/Eif4a3/Nup160/Srrm1/Rnps1/Nup155/Cpsf1/Ranbp2/Nup210/Nup214/Rae1/Nup93/Nup43/Nup107/Cpsf3/Magoh/Zc3h11a/Nup88/Eif4e/Nup133/Ddx39b/Nxt1	Not Sig.
R-MMU-195253	Degradation of beta-catenin by the destruction complex	58	-0.194121	-1.88554	0.0162118	0.0913755	0.0735606	3763	tags=84%, list=61%, signal=33%	Psmf1/Ctbp1/Psmc1/Ppp2r1a/Psmd5/Psmd11/Psmc2/Ppp2r1b/Psmc6/Psmd2/Ppp2r5a/Psmb7/Psmc3/Uba52/Psme2/Psme1/Psmd4/Psmd12/Psmd7/Psmd3/Psmb2/Psmd6/Gsk3b/Psmc4/Psmd8/Psme4/Psmb8/Psmb1/Cul1/Psmd9/Psmb3/Skp1/Psmb4/Psmd1/Psmd13/Rps27a/Psmb10/Psma6/Psma5/Psmd14/Psmc5/Ppp2ca/Psma1/Psma7/Psmb5/Psmb6/Psma3/Psma4/Psma2	Not Sig.
R-MMU-674695	RNA Polymerase II Pre-transcription Events	46	0.358769	1.84769	0.0170958	0.0956338	0.0769887	3336	tags=87%, list=54%, signal=40%	Gtf2h1/Ell/Aff4/Taf5/Gtf2e1/Taf9/Nelfe/Taf6/Polr2g/Ctdp1/Polr2h/Cdk9/Ncbp1/Leo1/Nelfcd/Ssrp1/Cdk7/Polr2a/Polr2b/Eloc/Paf1/Nelfb/Ncbp2/Gtf2h4/Gtf2f1/Polr2f/Gtf2b/Polr2e/Mnat1/Polr2l/Gtf2e2/Ercc3/Iws1/Polr2c/Tcea1/Polr2i/Gtf2f2/Wdr61/Ctr9/Cdc73	Not Sig.
R-MMU-6805567	Keratinization	11	0.549086	1.80253	0.0178834	0.0985573	0.0793423	2444	tags=91%, list=40%, signal=55%	Krt1/Ppl/Krt10/Dsp/Pkp4/Tgm1/Dsg2/Krt8/Dsc2/Jup	Not Sig.
R-MMU-6809371	Formation of the cornified envelope	11	0.549086	1.80253	0.0178834	0.0985573	0.0793423	2444	tags=91%, list=40%, signal=55%	Krt1/Ppl/Krt10/Dsp/Pkp4/Tgm1/Dsg2/Krt8/Dsc2/Jup	Not Sig.
R-MMU-532668	N-glycan trimming in the ER and Calnexin/Calreticulin cycle	13	-0.40258	-1.79907	0.0185361	0.101404	0.0816336	3672	tags=100%, list=60%, signal=40%	Engase/Uba52/Vcp/Ngly1/Calr/Canx/Rps27a/Pdia3/Rad23b/Ubxn1/Derl1/Amfr	Not Sig.
R-MMU-114508	Effects of PIP2 hydrolysis	10	-0.466814	-1.83847	0.0194123	0.105422	0.0848683	2562	tags=90%, list=42%, signal=53%	Abhd12/Abhd6/Itpr2/Dgkz/Dgkq/Itpr3/Mgll/Daglb/Prkcd	Not Sig.
R-MMU-113418	Formation of the Early Elongation Complex	24	0.425206	1.81738	0.0207436	0.111835	0.0900315	2455	tags=79%, list=40%, signal=48%	Gtf2h1/Nelfe/Polr2g/Ctdp1/Polr2h/Ncbp1/Nelfcd/Cdk7/Polr2a/Polr2b/Nelfb/Ncbp2/Gtf2h4/Gtf2f1/Polr2f/Polr2e/Mnat1/Polr2l/Ercc3	Not Sig.
R-MMU-211981	Xenobiotics	13	-0.395336	-1.7667	0.022039	0.117964	0.0949653	638	tags=62%, list=10%, signal=55%	Cyp3a11/Cyp2a12/Cyp2e1/Cyp3a41b/Cyp1a2/Cyp2f2/Cyp2c29/Cyp2a4	Not Sig.
R-MMU-112382	Formation of RNA Pol II elongation complex	39	0.357763	1.76618	0.0231176	0.121982	0.0982003	3336	tags=87%, list=54%, signal=40%	Gtf2h1/Ell/Aff4/Nelfe/Polr2g/Ctdp1/Polr2h/Cdk9/Ncbp1/Leo1/Nelfcd/Ssrp1/Cdk7/Polr2a/Polr2b/Eloc/Paf1/Nelfb/Ncbp2/Gtf2h4/Gtf2f1/Polr2f/Polr2e/Mnat1/Polr2l/Ercc3/Iws1/Polr2c/Tcea1/Polr2i/Gtf2f2/Wdr61/Ctr9/Cdc73	Not Sig.
R-MMU-75955	RNA Polymerase II Transcription Elongation	39	0.357763	1.76618	0.0231176	0.121982	0.0982003	3336	tags=87%, list=54%, signal=40%	Gtf2h1/Ell/Aff4/Nelfe/Polr2g/Ctdp1/Polr2h/Cdk9/Ncbp1/Leo1/Nelfcd/Ssrp1/Cdk7/Polr2a/Polr2b/Eloc/Paf1/Nelfb/Ncbp2/Gtf2h4/Gtf2f1/Polr2f/Polr2e/Mnat1/Polr2l/Ercc3/Iws1/Polr2c/Tcea1/Polr2i/Gtf2f2/Wdr61/Ctr9/Cdc73	Not Sig.
R-MMU-5250913	Positive epigenetic regulation of rRNA expression	14	0.501099	1.7781	0.0235102	0.12215	0.0983351	2346	tags=86%, list=38%, signal=53%	Polr1c/Ddx21/Baz1b/Mybbp1a/Dek/Polr2h/Smarca5/Polr1b/Myo1c/Polr2f/Polr2e/Polr2l	Not Sig.
R-MMU-5250924	B-WICH complex positively regulates rRNA expression	14	0.501099	1.7781	0.0235102	0.12215	0.0983351	2346	tags=86%, list=38%, signal=53%	Polr1c/Ddx21/Baz1b/Mybbp1a/Dek/Polr2h/Smarca5/Polr1b/Myo1c/Polr2f/Polr2e/Polr2l	Not Sig.
R-MMU-5357905	Regulation of TNFR1 signaling	23	-0.276133	-1.72597	0.0236419	0.12215	0.0983351	4449	tags=100%, list=73%, signal=28%	Optn/Stub1/Tax1bp1/Ube2l3/Ikbkg/Otud7b/Ripk1/Uba52/Rbck1/Sppl2a/Ikbkb/Casp8/Rack1/Rps27a/Tradd/Usp4/Otulin/Xiap/Rnf31/Ube2d3/Sharpin/Traf2	Not Sig.
R-MMU-73863	RNA Polymerase I Transcription Termination	14	0.496877	1.76312	0.0243005	0.124687	0.100377	2455	tags=86%, list=40%, signal=52%	Gtf2h1/Cavin1/Polr1c/Polr2h/Polr1b/Cdk7/Gtf2h4/Polr2f/Polr2e/Mnat1/Polr2l/Ercc3	Not Sig.
R-MMU-3858494	Beta-catenin independent WNT signaling	73	-0.152172	-1.76203	0.0265873	0.13515	0.108801	4454	tags=93%, list=73%, signal=26%	Ppp3ca/Psmd10/Arrb2/Plcb1/Ppp3r1/Smurf1/Ap2a1/Gng12/Ap2a2/Rac1/Ctnnb1/Ap2b1/Psmf1/Psmc1/Psmd5/Psmd11/Psmc2/Cltc/Psmc6/Gnb2/Plcb3/Ap2m1/Psmd2/Cltb/Psmb7/Gnb1/Psmc3/Uba52/Psme2/Psme1/Psmd4/Psmd12/Psmd7/Psmd3/Psmb2/Psmd6/Psmc4/Psmd8/Psme4/Kras/Psmb8/Psmb1/Gngt2/Psmd9/Psmb3/Psmb4/Rhoa/Pfn1/Psmd1/Psmd13/Rps27a/Psmb10/Psma6/Psma5/Psmd14/Psmc5/Psma1/Psma7/Psmb5/Psmb6/Map3k7/Ap2s1/Psma3/Rac2/Daam1/Psma4/…	Not Sig.
R-MMU-6803529	FGFR2 alternative splicing	14	0.490363	1.74	0.0270663	0.13515	0.108801	3134	tags=100%, list=51%, signal=49%	Hnrnpa1/Polr2g/Polr2h/Ncbp1/Polr2a/Polr2b/Ncbp2/Gtf2f1/Polr2f/Polr2e/Polr2l/Polr2c/Polr2i/Gtf2f2	Not Sig.
R-MMU-159236	Transport of Mature mRNA derived from an Intron-Containing Transcript	58	0.314273	1.7179	0.0270654	0.13515	0.108801	3495	tags=84%, list=57%, signal=37%	Thoc7/Fyttd1/Pom121/U2af2/Nup188/Srsf5/Slu7/Alyref/Poldip3/U2af1/Srsf1/Rbm8a/Ncbp1/Chtop/Srsf3/Nxf1/Cdc40/Thoc2/Thoc1/Nup54/Tpr/Srsf9/Nup98/Ncbp2/Sarnp/Srsf7/Nup50/Ddx39a/Nup37/Thoc6/Thoc3/Eif4a3/Nup160/Srrm1/Rnps1/Nup155/Ranbp2/Nup210/Nup214/Rae1/Nup93/Nup43/Nup107/Magoh/Zc3h11a/Nup88/Nup133/Ddx39b/Nxt1	Not Sig.
R-MMU-1266738	Developmental Biology	163	0.23417	1.51202	0.026973	0.13515	0.108801	2559	tags=54%, list=42%, signal=32%	Tuba8/Mmp9/Rhob/Smad2/Cxcl12/Robo1/Adam23/Nck2/Ephb4/Foxo1/Pip5k1c/Dnm3/Irs2/Bnip2/Ctnna2/Krt1/Ppl/Itga9/Gfra1/Prkca/Shank3/Krt10/Mapk12/Pik3cb/Sdc2/Ncor2/Dpysl2/Pdlim7/Rras/Spta1/Cdk5/Fyn/Ezr/Efnb1/Dsp/Itga2b/Pkp4/Git1/Dpysl3/Yes1/Tgm1/Itgav/Gab1/Ank1/Ranbp9/Tubb2a/Csnk2b/Epha2/Msn/Plxnc1/Ptpra/Smad4/Ptprc/Lypla2/Ap2a1/Cdh2/Farp2/Arpc3/Sdcbp/Tln1/Nck1/Dsg2/Csnk2a2/Col6a1/Sptbn1/Ap2a2/Rac1/Krt8/C…	Not Sig.
R-MMU-2046104	alpha-linolenic (omega3) and linoleic (omega6) acid metabolism	13	-0.383146	-1.71222	0.027877	0.137354	0.110575	3791	tags=100%, list=62%, signal=38%	Acot8/Hsd17b4/Acaa1b/Acox1/Acsl1/Fads2/Scp2/Abcd1/Fads1/Elovl5/Elovl1/Elovl3	Not Sig.
R-MMU-2046106	alpha-linolenic acid (ALA) metabolism	13	-0.383146	-1.71222	0.027877	0.137354	0.110575	3791	tags=100%, list=62%, signal=38%	Acot8/Hsd17b4/Acaa1b/Acox1/Acsl1/Fads2/Scp2/Abcd1/Fads1/Elovl5/Elovl1/Elovl3	Not Sig.
R-MMU-3899300	SUMOylation of transcription cofactors	17	0.47224	1.80092	0.0291177	0.142523	0.114737	930	tags=47%, list=15%, signal=40%	Sumo3/Mrtfa/Ring1/Mbd1/Sumo1/Safb/Phc3/Uhrf2	Not Sig.
R-MMU-5658442	Regulation of RAS by GAPs	50	-0.175408	-1.65749	0.0300353	0.146054	0.117579	3763	tags=88%, list=61%, signal=34%	Psmf1/Psmc1/Psmd5/Psmd11/Psmc2/Psmc6/Psmd2/Psmb7/Psmc3/Uba52/Psme2/Psme1/Psmd4/Psmd12/Psmd7/Psmd3/Hras/Psmb2/Psmd6/Psmc4/Psmd8/Psme4/Kras/Psmb8/Psmb1/Psmd9/Psmb3/Psmb4/Cul3/Psmd1/Psmd13/Rps27a/Psmb10/Psma6/Psma5/Psmd14/Psmc5/Psma1/Psma7/Psmb5/Psmb6/Psma3/Psma4/Psma2	Not Sig.
R-MMU-74158	RNA Polymerase III Transcription	10	0.550358	1.75043	0.0313568	0.150512	0.121168	2361	tags=90%, list=38%, signal=55%	Gtf3c2/Pou2f1/Polr1c/Polr2h/Gtf3c4/Polr2f/Polr2e/Polr2l/Gtf3c1	Not Sig.
R-MMU-76046	RNA Polymerase III Transcription Initiation	10	0.550358	1.75043	0.0313568	0.150512	0.121168	2361	tags=90%, list=38%, signal=55%	Gtf3c2/Pou2f1/Polr1c/Polr2h/Gtf3c4/Polr2f/Polr2e/Polr2l/Gtf3c1	Not Sig.
R-MMU-177929	Signaling by EGFR	29	-0.239759	-1.71395	0.0333348	0.158981	0.127986	2920	tags=76%, list=48%, signal=40%	Ptpn11/Uba52/Ptpn12/Ptprk/Arhgef7/Hras/Ptpn3/Kras/Hgs/Stam2/Stam/Pik3ca/Csk/Pik3r1/Rps27a/Grb2/Sos1/Epn1/Cdc42/Plcg1/Sh3kbp1/Egfr	Not Sig.
R-MMU-382556	ABC-family proteins mediated transport	77	-0.138717	-1.54691	0.0338344	0.160336	0.129077	3897	tags=82%, list=64%, signal=30%	Abcc9/Abca6/Abcb8/Psmf1/Pex19/Psmc1/Psmd5/Psmd11/Psmc2/Erlin2/Psmc6/Eif2s1/Psmd2/Psmb7/Psmc3/Abcb7/Uba52/Psme2/Pex3/Psme1/Psmd4/Psmd12/Vcp/Psmd7/Psmd3/Psmb2/Psmd6/Psmc4/Psmd8/Abcb6/Psme4/Sel1l/Psmb8/Psmb1/Psmd9/Abcc6/Psmb3/Eif2s2/Psmb4/Psmd1/Eif2s3x/Psmd13/Rps27a/Erlec1/Psmb10/Psma6/Psma5/Derl1/Os9/Abcd1/Psmd14/Psmc5/Psma1/Psma7/Psmb5/Psmb6/Abcf1/Apoa1/Psma3/Psma4/Abcd3/Rnf5/Psma2	Not Sig.
R-MMU-383280	Nuclear Receptor transcription pathway	10	0.53897	1.71421	0.0345304	0.162599	0.130898	750	tags=40%, list=12%, signal=35%	Rxrb/Med1/Ppara/Ncor2	Not Sig.
R-MMU-73772	RNA Polymerase I Promoter Escape	13	0.487187	1.68606	0.0348059	0.162865	0.131113	2455	tags=85%, list=40%, signal=51%	Gtf2h1/Polr1c/Polr2h/Polr1b/Cdk7/Gtf2h4/Polr2f/Polr2e/Mnat1/Polr2l/Ercc3	Not Sig.
R-MMU-389661	Glyoxylate metabolism and glycine degradation	25	-0.267338	-1.75175	0.0353573	0.162943	0.131176	3633	tags=88%, list=59%, signal=36%	Pdha1/Lias/Pdhb/Dld/Agxt2/Gcsh/Pdhx/Got2/Dlat/Agxt/Aldh4a1/Amt/Gldc/Dbt/Grhpr/Bckdhb/Hoga1/Prodh2/Dhtkd1/Lipt1/Gnmt/Hao1	Not Sig.
R-MMU-372708	p130Cas linkage to MAPK signaling for integrins	14	0.470484	1.66947	0.0354796	0.162943	0.131176	2548	tags=86%, list=42%, signal=50%	Rap1a/Apbb1ip/Fga/Fgg/Itga2b/Fgb/Tln1/Vwf/Itgb3/Ptk2/Crk/Rap1b	Not Sig.
R-MMU-8878159	Transcriptional regulation by RUNX3	50	-0.171423	-1.61982	0.0351947	0.162943	0.131176	3763	tags=84%, list=61%, signal=33%	Psmf1/Psmc1/Psmd5/Psmd11/Psmc2/Psmc6/Psmd2/Psmb7/Psmc3/Uba52/Psme2/Psme1/Psmd4/Psmd12/Psmd7/Psmd3/Psmb2/Psmd6/Psmc4/Psmd8/Psmb8/Psmb1/Psmd9/Psmb3/Psmb4/Psmd1/Psmd13/Rps27a/Psmb10/Psma6/Psma5/Yap1/Psmd14/Psmc5/Psma1/Psma7/Psmb5/Psmb6/Psma3/Psma4/Tgfb1/Psma2	Not Sig.
R-MMU-6796648	TP53 Regulates Transcription of DNA Repair Genes	32	0.375058	1.76659	0.0357542	0.163197	0.13138	2455	tags=72%, list=40%, signal=43%	Gtf2h1/Ell/Cdk12/Nelfe/Polr2g/Ctdp1/Polr2h/Cdk9/Nelfcd/Ssrp1/Cdk7/Polr2a/Polr2b/Eloc/Nelfb/Gtf2h4/Gtf2f1/Polr2f/Cdk13/Polr2e/Mnat1/Polr2l/Ercc3	Not Sig.
R-MMU-72086	mRNA Capping	21	0.415213	1.70661	0.0361446	0.163973	0.132004	3151	tags=90%, list=51%, signal=44%	Gtf2h1/Polr2g/Polr2h/Ncbp1/Cdk7/Polr2a/Polr2b/Ncbp2/Gtf2h4/Gtf2f1/Polr2f/Polr2e/Mnat1/Polr2l/Ercc3/Polr2c/Polr2i/Gtf2f2/Rnmt	Not Sig.
R-MMU-9607240	FLT3 Signaling	16	-0.31362	-1.56768	0.038076	0.171688	0.138215	3229	tags=88%, list=53%, signal=42%	Foxo3/Akt2/Uba52/Hras/Kras/Ptprj/Pik3ca/Csk/Pik3r1/Rps27a/Akt1/Grb2/Cdkn1b/Sos1	Not Sig.
R-MMU-196807	Nicotinate metabolism	22	-0.259554	-1.59606	0.0424376	0.190202	0.15312	3532	tags=86%, list=58%, signal=37%	Nt5e/Cd38/Nmnat3/Nadk/Nadk2/Parp4/Nudt12/Nmnat1/Naprt/Nampt/Qprt/Nadsyn1/Parp14/Naxd/Parp9/Ptgis/Parp16/Parp10/Cyp8b1	Not Sig.
R-MMU-212165	Epigenetic regulation of gene expression	20	0.406004	1.62956	0.0430504	0.191794	0.154401	2346	tags=75%, list=38%, signal=46%	Polr1c/Ddx21/Baz1b/Mybbp1a/Dek/Polr2h/Smarca5/Polr1b/Dnmt1/Suz12/Rbbp7/Myo1c/Polr2f/Polr2e/Polr2l	Not Sig.
R-MMU-75067	Processing of Capped Intronless Pre-mRNA	23	0.392565	1.66184	0.0450771	0.197279	0.158817	2149	tags=70%, list=35%, signal=45%	Clp1/Snrpe/Snrpf/Cstf3/Ncbp1/Wdr33/Sympk/Snrpd3/Fip1l1/Cpsf6/Cstf2/Ncbp2/Cpsf4/Cpsf2/Cpsf7/Cstf1	Not Sig.
R-MMU-418346	Platelet homeostasis	30	-0.221055	-1.61563	0.0448612	0.197279	0.158817	4267	tags=93%, list=70%, signal=29%	Ppp2r5c/Atp2b1/Gng12/Atp2a3/Itpr1/Ppp2r1a/Atp2b4/Ppp2r1b/Gnb2/Ppp2r5a/Gnb1/Ptpn6/Ptpn11/Atp2a2/Mapk14/Pde2a/Apob/Gngt2/Itpr2/Sri/Fgr/Ppp2ca/Itpr3/Pecam1/Pafah2/Pla2g4a/Gng5/Nos3	Not Sig.
R-MMU-2990846	SUMOylation	77	0.278188	1.59434	0.0448522	0.197279	0.158817	3435	tags=78%, list=56%, signal=35%	Sumo3/Brca1/Sp3/Mrtfa/Ring1/Ppara/Pom121/Mbd1/Xpc/Nup188/Sumo1/Safb/Stag2/Phc3/Uhrf2/Nop58/Nfkb2/Uba2/Nup54/Tpr/Smc1a/Nup98/Dnmt1/Suz12/Hdac2/Top2b/Sin3a/Nfkbia/Stag1/Hnrnpk/Rad21/Hnrnpc/Nup50/Ube2i/Ddx17/Nup37/Ikbkg/Hdac1/Nup160/Top1/Nr3c1/Ctbp1/Nup155/Smc3/Rnf2/Ranbp2/Pcna/Nup210/Nup214/Sumo2/Rae1/Nup93/Nup43/Rxra/Park7/Nup107/H4c16/Sae1/Nup88/Nup133	Not Sig.
