# Supplementary material for: Caspase-2 deficiency drives pathogenic liver polyploidy and increases age-associated hepatocellular carcinoma in mice
Source: Sci Adv. 2026 Jan 1;12(1):eaeb2571. doi: 10.1126/sciadv.aeb2571 (PMC12757054; doi:10.1126/sciadv.aeb2571)
Supplement: Supplementary file 2 — Datasets S1 to S4 [file sciadv.aeb2571_datasets_s1_to_s4.zip › sciadv.aeb2571_dataset_s4.xlsx]

## Sheet: Summary
Supplementary Data Table S4 (i-iii). Comparative analysis between the daHep signature and differentially abundant proteins in Casp2C320S and Casp2-/- livers in each age- group.

## Sheet: Data Table S4(i)
Data Table S4(i). Common and exclusive protein lists identified by a three-way Venn diagram analysis between daHep gene list and all differentially abundant proteins in Casp2C320S and Casp2-/- liver samples from all age groups. Protein lists associated with Figure 8f.
Comparison with 3-month-old liver proteomes							Comparison with 12-month-old liver proteomes							Comparison with >18-month-old liver proteomes
70 proteins included exclusively in "Casp2C320S v WT":	55 proteins included exclusively in "Casp2-/- v WT ":	31 common proteins in "Casp2C320S v WT" and "Casp2-/- v WT":	20 common proteins in " daHep" and "Casp2C320S v WT":	8 common proteins in "daHep" and "Casp2-/- v WT":	6 common proteins in "daHep" and "Casp2C320S v WT" and "Casp2-/- v WT":		95 proteins included exclusively in "Casp2C320S v WT":	31 proteins included exclusively in "Casp2-/- v WT ":	26 common proteins in "Casp2C320S v WT" and "Casp2-/- v WT":	16 common proteins in " daHep" and "Casp2C320S v WT":	6 common proteins in "daHep" and "Casp2-/- v WT":	4 common proteins in "daHep" and "Casp2C320S v WT" and "Casp2-/- v WT":		160 proteins included exclusively in "Casp2C320S v WT":	268 proteins included exclusively in "Casp2-/- v WT ":	96 common proteins in "Casp2C320S v WT" and "Casp2-/- v WT":	42 common proteins in " daHep" and "Casp2C320S v WT":	69 common proteins in "daHep" and "Casp2-/- v WT":	33 common proteins in "daHep" and "Casp2C320S v WT" and "Casp2-/- v WT":
Adarb1	Adh4	Antkmt	Nid1	Dpyd	Slc25a47		Adgrg3	Tonsl	Bri3	Igf1	Pard3b	Hadha		Acot1	Uap1l1	Aldh1l2	Phyh	Mlxipl	Aox3
Apoh	Adrb1	Chil3	Snx24	Sh3d19	Ddc		Alg6	Phgdh	Hps1	Otc	Plekha6	Rybp		Acot3	Mecp2	Alkbh6	Cyp7b1	Aldh1l1	Hao1
Arnt	Anxa13	Crym	Serpina1b	Cdo1	Prmt3		Ankib1	Kdelr2	Paqr7	Hmgcs2	Aatf	Decr1		Akr1b7	Was	Antkmt	Hsd3b3	Wwox	Mup3
Atf7ip	C8orf74-h	Fcgr2b	Fam169b	Lifr	Hsd17b2		Antxr2	Mrps18a	Prox2	Fchsd2	Hebp1	Atg13		Alyref	Trim28	Atpsckmt	Uox	Ghr	Cyp2j5
Bin2	Cdhr5	Gcab	Glt1d1	Ash1l	Enpp3		Aqp11	Nipsnap3b	Acads	Txn1	Pigu			Ammecr1l	Dnajc28	Brat1	C8a	Pygl	Slco1a1
Cd5l	Dctn2	Hexb	Isoc2a	Syvn1	Nat10		Btbd9	Atp5f1e	Aco2	Bmp1	Paip2			Ang	Pxdn	Calcoco1	Mug1	Ptprd	Sult2a8
Cd99	Defa20	Hvm51	Plekha6	Homer2			Caskin2	Taf1	Aldh2	Nol10				Bcas2	Safb	Camsap2	Egfr	Hsp90ab1	Cyp2f2
Dda1	Dpm3	Ighv6-2	Fam20a	Arhgap23			Ccdc86	Mrps21	Bdh1	Gtf2h1				Bmpr2	Cenpv	Cd14	Scp2	Thrsp	Ces3a
Eapp	Fth1	Igkv6-17	Nol10				Cfap36	Stoml3	Dad1	Tanc1				Cd74	Znf219	Cdkn2c	C9	Acacb	Ces3b
Itprid2	Gkap1	Ighg2b	Gtf2h1				Cfap74	Sms	Gcsh	Fam135a				Cgrrf1	Bud23	Cnnm3	B3galt1	Serpina1a	Nudt7
Nagpa	Hvm54	Ighm	Morf4l2				Ctu1	Lrp4	Got2	Irak2				Cirbp	Crlf2	D3Ertd751e	Mup20	Lipc	Cmah
Nrn1	Ift27	Igkc	Nt5c2				Degs1	Smim11	H4c16	Trmt1				Cnn2	Klc2	Edem2	C8b	Aldh1a1	Ttc39c
Pgam2	Igha	Igkv12-41	Tmem87b				Dnaaf9	Fam20b	Hspe1	Abtb2				Cnnm4	Mta2	Ep400	Dhtkd1	Cadm1	Keg1
Ppp1r10	Kv2a7	Ints2	Arntl				Epb41l4b	Slc4a7	Lamtor4	Gde1				Col15a1	Epn3	Ephb4	Sfxn5	Acly	Kmo
Rap2c	Lacc1	Irf9	Ireb2				Epm2a	Mmrn1	Mrps18c	Pld1				Cpne2	Ddx46	Fmo2	Selenbp2	Pik3r1	Herpud1
Slc25a19	Mecp2	Jchain	Abtb2				Eps8	Gypc	Ppib	Rnh1				Ctnnbl1	U2af2	Fnbp4	Ctsc	Slco2b1	Ugt2a3
Smim20	Mme	Kv4a1	Phrf1				Fbxo30	Dnm1	Pyurf					Ctsa	Epb41l4b	Gpalpp1	Hsp90b1	Paics	Hsd3b2
Trappc10	Mpeg1	KV5A4	Ube2f				Filip1l	Clcn3	Rai2					D8Ertd738e	Znf592	Gpatch8	F12	Fkbp1a	Cyp2d9
Zfp787	Parp3	Serpina7	Samd4b				Gp1ba	Kif3b	Romo1					Dffa	Bckdk	Hpf1	Man2a1	Pklr	Fah
Aaas	Prg2	Tmem147	Smad4				Gstp2	Mcm4	Rps15a					Dnase2a	Slc7a5	Ifitm1	Car3	Adhfe1	Gpat4
Abhd5	Prxl2b	Vat1					Gulp1	Gmpr	Rps25					Edc3	U2af1	Immp1l	Gramd1c	Akr1c6	Grb14
Acvr1	Septin5	Acsm2					Hydin	Tsc22d1	Slc25a11					Ercc4	Med1	Itgb6	Hyou1	Ndrg2	Myo6
Alox5ap	Spata31	Dglucy					Lpl	Ashwn	Spcs3					Fam241a	Cwc25	Kctd10	Acsm3	Snx5	Hsd17b2
Ankrd49	Sts	Dpcd					Mapkapk3	Rbfa	Surf4					Fbln2	Rxrb	Lmbrd1	Timd2	Luzp1	Dus2
Antxr2	Stub1	Fbln5					Max	Enam	Tmem69					Fcgr2b	Wdr89	Mak16	Apoc1	Ido2	Brd2
Ap4m1	Timm17a	Fscn1					Med29	Tnfaip8l1	Tuba8					Flot1	Adam23	Med23	Prkce	Cyp2d10	Pfkfb1
Atm	Tle3	Mcm4					Mical1	Cdc26						Fmo3	Arl8b	Mettl1	Nsmce2	Cyp2c70	Nol10
Bcs1l	Tmem131	Mcm6					Micall1	Yrdc						Ggh	Dnmbp	Mfsd10	Gtf2h1	Kpnb1	Pacs2
Btbd9	UPF0690	Mgp					Mrc2	Tsku						Gls	Cdc42ep1	Mon1b	Kri1	Ube2e2	Morf4l2
Cdkn2c	Xxylt1	Pxdn					Myo1g	Erg						Grm1	Adat1	Mphosph6	Matr3	Aacs	Lactb2
Cfap36	Hpgd	Sbf2					Narf	Caap1						Gusb	Acot9	Myo1f	Ugt2b5	Ugp2	Ptprf
Cfap74	Chid1						Ncdn							Hao2	Thoc7	Ncoa3	Cyp4v3	Apoc3	Usp34
Degs1	Mbl2						Nhej1							Hexb	Sccpdh	Nedd1	Hnrnpm	Vtn	Cyp2a12
Ear1	Mcm3						Pcp4l1							Hnrnph1	Rrp15	Neu3	H2-K1	Lmna
Ell	Slc25a17						Prps1							Homer3	Mrm2	Pbx1	Pgrmc1	Sdad1
Fbl	Inmt						Setd6							Ighv5-8	Hmgb1	Pgam2	Ddx10	Tkfc
Fbxo30	H1f5						Slc12a2							Idh2	Lyz2	Polr2m	Abcg2	Baiap2l1
Filip1l	Slirp						Smarcad1							Ifitm2	Col28a1	Rbfa	Cdk12	Aatf
Hpf1	Car14						Smurf2							Igkc	Ggt6	Rbis	Rela	Pxdc1
Jmjd7	Cyp2c40						Spout1							Il1rn	Coro2b	Rbm19	Ago3	C1rl
Kif5c	Fam234a						Ssu72							Irf2bp1	Rpl7l1	Rfx5	Phlda1	Lman1
Leo1	Dcun1d2						Sumo3							Isg20l2	Mettl15	Ripor1	Slc25a30	Bcas3
Lyve1	Wdr74						Sun1							Kank3	Smarcad1	Rtkn		Ptbp1
Manbal	Fam162a						Taf6							Kansl3	Adgrl4	Serinc1		Masp1
Nhej1	Gabarap						Taok2							Kyat3	Stoml3	Snupn		Nop58
Npr1	Triap1						Tec							Lamtor5	Ttc5	Sult1e1		Me1
Pcp4l1	Gid4						Tfcp2							Leng8	Tmem192	Tfe3		Pid1
Rpl10	Gmpr						Tgfbr1							Mapkapk3	H1-1	Timm17a		Cpn1
Rpusd4	Vgll1						Tmem102							Mast3	Carmil1	Tmem102		Daam1
Selenok	Parp11						Tpst2							Med15	Dcaf13	Tmpo		Slc4a4
Setd6	Slc39a4						Traf2							Mob4	Rabepk	Tspan14		Srsf5
Slc25a35	Ptcd1						Uaca							Mrm3	Pold3	Tuba8		Sord
Spcs2	Scoc						Ube2d1							Mtfr1l	Manbal	Usp3		Kdm2a
Spout1	Tmem258						Vangl1							Ndel1	Tada3	Vamp2		Tmem19
Stk10	Sparc						Accsl							Nes	Eva1b	Wbp4		Rab2a
Stoml3							Actb							Npc1	Leng9	Zcrb1		Cda
Syt1							Aldh1l2							Ogdh	Wdr46	Zdhhc6		Sc5d
Taf6							Arrdc2							Patl1	P01786	Aasdhppt		Hdlbp
Tasor2							Cd63							Pde3a	Ngdn	Acy3		Nudt13
Tfcp2							Clpp							Pfdn6	Pigo	Baz2b		Als2
Tia1							Coa3							Phip	Nagpa	Bhmt		Apc
Tmem260							Dynll1							Plbd1	Marf1	Cldn12		Esf1
Tmem59							Eif1ax							Pld3	Lyst	Clps		Cyp2e1
Tmem65							Etfb							Pogz	Smurf2	Cyp2u1		Aldh7a1
Tmprss11b							Fabp3							Pygb	Kat7	Cyp8b1		Lrp1
Traf2							Frk							R3hcc1	Pdcd2l	Dglucy		Eif4a2
Tubgcp4							Gja8							Rab31	Slc25a19	Dnajc1		Fbxl20
Txndc16							Gramd1a							Rab3il1	Itfg2	Elovl3		Zc3h15
Ube2d1							Has1							Rb1cc1	Fam20b	Fdx1		Cyp2c29
Zfp69							Ifit3							Rbfox2	Ppp1r14a	Fndc3a
							Limd2							Rell1	Arl4a	Gapdhs
							Lypd6b							Renbp	Znf652	Il3ra
							Magoh							Rnaseh2a	Zscan12	Inhbc
							Miip							Septin11	Mfsd1	Keap1
							Mrpl34							Siae	Foxo1	Kyat1
							Nbeal2							Slc26a6	Jam2	Lmf1
							Ncstn							Slco1a4	Riox1	Lypd6b
							Nkiras2							Snu13	Aida	Miip
							Npc1l1							Sp2	Znf771	Mup1
							Orc4							Stk11	Cxxc1	Mup17
							Orc5							Supt7l	Prxl2c	Mup2
							Pitpnm2							Tmem245	Nsrp1	Pafah2
							Ppia							Trappc6a	Inpp5k	Pm20d1
							Ptgr3							Ufsp1	Dhx34	Prkra
							Ptprs							Vamp8	Med31	Pten
							Ranbp1							Wapl	1110038F14Rik	Rex1bd
							Rap2c							Wipf1	Tek	Rpl28
							Rpl24							Wwc1	Sumo3	Rusf1
							Rpl36a							Xrcc5	Lrmda	Scn1b
							Rpl7							Abcf2	Mmp9	Slc22a7
							Slc35d2							Acox3	Pnpla2	Snap47
							Thg1l							Adar	Capn6	Tmx2
							Tor1a							Alas2	Igh-VJ558	Tpmt
							Txndc17							Ankrd33	S100g	Uap1
							Wdr83os							Aox1	Mrtfa	Usp10
														Arhgap21	Cd177	Wipi2
														Arid4a	Sarg
														Atp2c1	Epcam
														B3GNT2	Rhob
														C4bp	Adat3
														C8g	Isg20
														Canx	Gsdme
														Cavin3	Pdgfra
														Cdk5rap3	Rab21
														Cep350	Glod4
														Copb2	Ube3a
														Copg2	Spg7
														Crocc	Ppp6r2
														Crygn	Rrbp1
														Cyp4a12b	Hpgd
														Dtx3l	Naa10
														Eif2b2	Ccdc43
														Eif3b	Eprs1
														Emc1	Elp1
														G3bp2	Bag3
														Gbp2b	Akr7a5
														Gfpt1	Mttp
														Gstp1	Rilp
														Gulo	L2hgdh
														Kdelr1	Gsdmd
														Lap3	Mms19
														Mcm2	Atg3
														Mgat2	Cd163
														Micos10	Ces2e
														Mindy3	Msr1
														Msto1	Hgsnat
														Mtarc1	Nucb1
														Mtarc2	Gphn
														Nags	Hspa14
														Nat8f2	Marcks
														Nat8f5	Chid1
														Ncoa1	Nudcd1
														Phospho1	Basp1
														Plac8	Rpl13a
														Ppib	Ccdc167
														Ppid	Dhrs7b
														Pxmp2	Ubp1
														Rlig1	Sirt2
														Rnf10	Ola1
														Rpusd4	Psma3
														Sec11c	Ganab
														Serpina3k	Rpl34
														Sipa1l1	Spart
														Slc33a1	C1qbp
														Snd1	Oat
														Spcs2	Selenoo
														Srd5a1	Dhrs1
														Srp68	Prpsap1
														Stx18	Prpsap2
														Tap1	Dpy19l1
														Tap2	Ttc9c
														Tbcb	Eif2b4
														Tmem147	Wdr77
														Tmem208	Ggact
														Tmem214	Chmp3
														Trappc5	Rps7
														Ugt1a6a	Copz1
														Uros	Naxd
														Vps28	Psma6
														Zfp69	Inmt
															Tbrg4
															Dnajc25
															Pon1
															Mcm4
															Txndc5
															Psmc5
															Angptl3
															Babam1
															Gmppb
															Mcm7
															Cul3
															Ncln
															Cops3
															Ascc2
															Armh3
															Aco1
															Ppcdc
															Nfic
															Cpne3
															Atp5mg
															Plcg1
															Nudcd2
															Mettl26
															Ccdc25
															Fn3k
															Adi1
															Bdh2
															Zbtb20
															1700066M21Rik
															Cnpy3
															Dnajb2
															Psma4
															Klkb1
															Cyp2c54
															Cyp2c50
															Bri3bp
															Map2k3
															Blmh
															Pgm2l1
															Cndp2
															Mib1
															Hsd3b5
															Ptdss1
															Elovl1
															Pofut1
															Emc7
															Rtn4ip1
															Cox1
															Rps11
															Nmi
															Dnaja1
															Emc4
															Mpv17l
															Cwf19l1
															Rgn
															Eef1a1
															Lman2
															Ppme1
															Gspt2
															Tlcd2
															Mid1ip1
															Tstd3
															Pithd1
															Ndrg3
															Mmgt1
															Ceacam1
															Acsf3
															Elp6
															Map3k20
															Ddx3y
															Sec13
															Fscn1
															Ca3
															Clcn7
															Casp3
															Myef2
															Pdcl3
															Bltp2
															Ndufa10
															Abhd3
															Nup62
															Flad1
															Slc22a1
															3110040N11Rik
															Aamdc
															Tcf25
															Ssr4
															Serpina11
															Minar2
															Rpl10
															Gapdh
															F11
															Atp6ap1
															Vgll1
															Timd4
															Tyw5
															Rpl30
															Bet1
															Sct
															Slc9a9
															Tmem11
															Oma1
															Tk2
															Tmem9
															Hsf1
															Ndufa1
															Smim20
															Prc1

## Sheet: Data Table S4(ii)
Data Table S4(ii).. daHep gene signature score analysis for all differentially abundant proteins identified in Casp2C320S and Casp2-/- liver samples from all age groups. The daHep score was calculated independently for upregulated genes (up) and down-regulated genes (down) with log2FC≥0.6 and pvalue (adjusted)<0.05.
Sample ID	Age (months)	daHep score (up)	daHep score (down)	daHep differential score (up - down)	daHep ratio (up/down)	Fold change from WT score (up)	Fold change from WT score (down)	Average score WT (up)	Average score WT (down)
WT	3	16.4297	16.4081	0.0216368	1.00132	1.00797	0.999402	16.2998	16.4179
	3	16.4428	16.3556	0.0871467	1.00533	1.00878	0.996209
	3	16.2103	16.3016	-0.0912223	0.994404	0.994514	0.992915
	3	16.1126	16.6925	-0.579876	0.965261	0.98852	1.01673
	3	16.1779	16.2923	-0.114378	0.99298	0.992524	0.99235
	3	16.4252	16.4572	-0.0320519	0.998052	1.00769	1.0024
Casp2-/-	3	16.2474	16.5462	-0.298803	0.981941	0.996786	1.00781
	3	16.3269	16.7192	-0.39229	0.976537	1.00167	1.01835
	3	16.5275	16.344	0.183445	1.01122	1.01397	0.995501
	3	16.3052	16.4012	-0.0959416	0.99415	1.00033	0.998981
	3	15.9574	16.2712	-0.313778	0.980716	0.978997	0.991065
	3	16.3284	16.4783	-0.149894	0.990904	1.00176	1.00368
Casp2C320S	3	15.8833	16.803	-0.919638	0.945269	0.974452	1.02346
	3	16.247	16.4551	-0.208053	0.987356	0.996764	1.00226
	3	16.5425	16.2558	0.286712	1.01764	1.01489	0.990129
	3	15.9503	16.4955	-0.545204	0.966948	0.97856	1.00473
	3	16.103	16.6828	-0.579788	0.965246	0.987927	1.01613
	3	16.3275	16.6799	-0.352357	0.978875	1.0017	1.01596
WT	12	15.9947	16.5522	-0.557439	0.966322	0.995518	0.997757	16.0667	16.5894
	12	16.2425	16.6128	-0.370321	0.977709	1.01094	1.00141
	12	16.0423	16.8109	-0.768647	0.954277	0.998479	1.01336
	12	15.9791	16.3738	-0.394707	0.975894	0.994545	0.987005
	12	16.0984	16.6199	-0.521572	0.968618	1.00197	1.00184
	12	16.0434	16.5666	-0.523172	0.96842	0.998548	0.998625
Casp2-/-	12	16.5201	16.794	-0.273965	0.983687	1.02822	1.01234
	12	16.1294	16.5684	-0.439014	0.973503	1.0039	0.998734
	12	16.1344	15.8889	0.245556	1.01545	1.00421	0.957773
	12	16.1411	16.3481	-0.206924	0.987343	1.00463	0.985453
	12	16.0829	16.0746	0.00828491	1.00052	1.00101	0.968972
	12	16.2443	16.2792	-0.0348871	0.997857	1.01105	0.981301
Casp2C320S	12	16.2473	16.6876	-0.44033	0.973613	1.01124	1.00592
	12	16.3663	16.3361	0.030158	1.00185	1.01864	0.984734
	12	16.1184	16.1974	-0.0789939	0.995123	1.00322	0.976372
	12	16.5604	16.6196	-0.059277	0.996433	1.03072	1.00182
	12	16.3761	16.2427	0.133441	1.00822	1.01926	0.979103
	12	16.2264	16.3621	-0.135675	0.991708	1.00994	0.986297
WT	18	16.1943	16.5667	-0.372412	0.97752	0.998532	1.00973	16.2181	16.407
	18	16.2135	16.1186	0.0948766	1.00589	0.999717	0.982422
	18	16.2224	16.6822	-0.459864	0.972434	1.00026	1.01677
	18	16.3024	16.197	0.105408	1.00651	1.0052	0.987201
	18	16.0428	16.3401	-0.297312	0.981805	0.989192	0.995922
	18	16.3332	16.5375	-0.204308	0.987646	1.0071	1.00795
Casp2-/-	18	16.1402	15.8109	0.329252	1.02082	0.995196	0.963668
	18	16.1892	16.2967	-0.107545	0.993401	0.998218	0.993278
	18	15.7664	16.2913	-0.524915	0.967779	0.972147	0.992945
	18	16.1555	16.2215	-0.0659833	0.995932	0.996143	0.988693
	18	15.8773	15.8209	0.0563975	1.00356	0.978986	0.964275
	18	16.5318	16.4273	0.104477	1.00636	1.01934	1.00124
Casp2C320S	18	15.7954	15.97	-0.174538	0.989071	0.973938	0.97336
	18	15.9671	15.9624	0.00465768	1.00029	0.984521	0.9729
	18	15.7984	16.1766	-0.378253	0.976617	0.974119	0.985956
	18	15.9671	15.9625	0.00457298	1.00029	0.984522	0.972906
	18	16.2139	16.7546	-0.540657	0.967731	0.999744	1.02118
	18	15.5604	16.0432	-0.482836	0.969904	0.959444	0.977824
